# Supplementary material for: Analysing microbiome intervention design studies: Comparison of alternative multivariate statistical methods
Source: PLoS One. 2021 Nov 18;16(11):e0259973. doi: 10.1371/journal.pone.0259973 (PMC8601541; doi:10.1371/journal.pone.0259973)
Supplement: S1 Table — (XLSX) [file pone.0259973.s003.xlsx]

## Sheet: S1-Table
S1 Table. An overview of the experimental studies and their data characteristics.
Data set No.	Data set	Comments	Subject	No. subjects (samples)	Predictors	No.variables (OTUs) after filtering	Statistical model	Reference
1	Moen		Mouse	56	3 fiber types 2 dose levels	507	OTU ~ fiber*dose	https://doi.org/10.1371/journal.pone.0155402
2	Lai	A randomised controlled trial	Mouse	26	2 diets exercise/non-exercise	561	OTU ~ diet*exercise	https://doi.org/10.1038/s41598-018-33893-y
3	Le Sciellour	A randomised controlled trial	Pig	63	2 diets 3 pig breeds 4 sampling time points (period)	560	OTU ~ diet*period + subject	https://doi.org/10.1371/journal.pone.0206159
4	Wang	A randomised, controlled crossover trial	Human	22	4 diets 4 washout phases (time)	397	OTU ~ diet + time + diet : time + subject OTU ~ diet + subject	https://doi.org/10.3389/fmicb.2016.00129
5	Birkeland	A double-blinded crossover trial	Human	24	2 treatments 2 sampling time points (day)	216	OTU ~ treatment : day + subject	https://doi.org/10.1007/s00394-020-02282-5
	OTU - Operational taxonomic unit (proxy for a bacterial species); here, sample by species matrix
