# Supplementary material for: Analysing microbiome intervention design studies: Comparison of alternative multivariate statistical methods
Source: PLoS One. 2021 Nov 18;16(11):e0259973. doi: 10.1371/journal.pone.0259973 (PMC8601541; doi:10.1371/journal.pone.0259973)
Supplement: S2 Table — (XLSX) [file pone.0259973.s004.xlsx]

## Sheet: S2-Table
S2 Table. Number and per cent of significant OTUs detected by each method.
Data set/Method	ASCA	FFMANOVA	SIMPER*	ANCOM	DESeq2	ALDEX2
Moen	165 (32.5%)	421 (83.0%)	231 (45.6%)	427 (84.2%)	309 (60.1%)	20 (3.9%)
Lai	215 (38.3%)	333 (59.4%)	337 (60.1%)	86 (15.3%)	341 (60.8%)	8 (1.4%)
Le Sciellour	132 (23.6%)	103 (18.4%)	63 (11.3%)	45 (8.0%)	206 (36.8%)	2 (0.4%)
Wang	62 (15.6%)	0	0	6 (1.5%)	26 (6.6%)	0
Birkeland	20 (9.3%)	0	0	4 (1.9%)	19 (8.8%)	0
cutoff	0.95	< 0.05	0.05	< 0.05	0.05	0.05
comments	UVE based on PLS-DA	pAdjFDR	pAdjBH	W-stat ≥ 0.6 TRUE	pAdj	pAdjFDR
			*function: mt.raw2adjp, package multtest
