# Supplementary material for: Analysing microbiome intervention design studies: Comparison of alternative multivariate statistical methods
Source: PLoS One. 2021 Nov 18;16(11):e0259973. doi: 10.1371/journal.pone.0259973 (PMC8601541; doi:10.1371/journal.pone.0259973)
Supplement: S1 File — (XLSX) [file pone.0259973.s005.xlsx]

## Sheet: README
S1 File. Summary table of the results obtained for the OTU level across five experimental data sets for the methods SIMPER, ASCA, FFMANOVA, ANCOM, ALDEx2 and DESeq2 .

## Sheet: S1-File
OTU_ID	Unique_ID	Data_set	Kingdom	Phylum	Class	Order	Family	Genus	Species	ALDEx2	ASCA	ANCOM	SIMPER	DESeq	baseMean	FFMANOVA
OTU_2414	1029949	Birkeland	k__Bacteria	p__Firmicutes	c__Clostridia	o__Clostridiales	f__Lachnospiraceae	g__Lachnospira	s__	0.134365717246608	0.00244904379698529	1	0.10292299679058	0.0191636768424168	100.30099431659	0.148377478985593
OTU_2416	1040889	Birkeland	k__Bacteria	p__Firmicutes	c__Clostridia	o__Clostridiales	f__	g__	s__	0.53548660577392	0.0129142007061963	1	0.489454989793388	0.736296070800104	15.7500570771333	0.411492527232882
OTU_2401	1062061	Birkeland	k__Bacteria	p__Firmicutes	c__Clostridia	o__Clostridiales	f__Ruminococcaceae	g__	s__	1.38198145724809	0.0136772897136989	0	0.485452247339714	0.816995839463223	755.237446933301	0.48359011031612
OTU_2535	1076587	Birkeland	k__Bacteria	p__Firmicutes	c__Clostridia	o__Clostridiales	f__Lachnospiraceae	g__Dorea	s__formicigenerans	0.671778985817042	0.00789545447875025	1	0.0371573187987575	0.391805039566726	35.673416989325	0.316851429855118
OTU_1819	1078587	Birkeland	k__Bacteria	p__Firmicutes	c__Clostridia	o__Clostridiales	f__Lachnospiraceae	g__Blautia	s__	1.31175483865373	0.000256447515522343	1	0.0560111249262281	0.0320042265867394	141.85842406898	0.242982077684425
OTU_830	1110312	Birkeland	k__Bacteria	p__Firmicutes	c__Clostridia	o__Clostridiales	f__	g__	s__	0.117807382436693	0.0264443915797903	0	0.694648630553376	0.895538859560714	143.725409051163	0.328155405814136
OTU_537	1111191	Birkeland	k__Bacteria	p__Firmicutes	c__Clostridia	o__Clostridiales	f__Lachnospiraceae	g__[Ruminococcus]	s__gnavus	1.88266124475398	0.0171912406054177	2	0.0540392964224314	1.07002887217533	84.0503991133977	1.7677949069227
OTU_816	165118	Birkeland	k__Bacteria	p__Bacteroidetes	c__Bacteroidia	o__Bacteroidales	f__[Paraprevotellaceae]	g__Paraprevotella	s__	0.181927856024181	0.000624692397296204	0	0.192464971931147	0.0155443907700976	796.90843767759	0.0140017379715979
OTU_1975	171559	Birkeland	k__Bacteria	p__Bacteroidetes	c__Bacteroidia	o__Bacteroidales	f__Bacteroidaceae	g__Bacteroides	s__	0.436081644824743	0.00254998811722925	0	0.46344155742847	0.910821707865812	35.6029263454636	0.264888934403363
OTU_2870	173863	Birkeland	k__Bacteria	p__Firmicutes	c__Clostridia	o__Clostridiales	f__Ruminococcaceae	g__	s__	0.197124062706887	0.0113695784190183	0	0.132532512140949	0.377841493242979	12.3314476984711	0.157722699942214
OTU_2600	1749079	Birkeland	k__Bacteria	p__Bacteroidetes	c__Bacteroidia	o__Bacteroidales	f__Bacteroidaceae	g__Bacteroides	s__	0.36545570150763	0.000979753938105977	0	0.325138859262188	0.592303230937155	14.6132671272618	0.363572486395947
OTU_544	175148	Birkeland	k__Bacteria	p__Firmicutes	c__Clostridia	o__Clostridiales	f__Ruminococcaceae	g__	s__	0.207737862354831	0.000439902758558205	0	0.978810700930062	0.155376072193664	8.0186408798326	0.28988735987033
OTU_187	175535	Birkeland	k__Bacteria	p__Bacteroidetes	c__Bacteroidia	o__Bacteroidales	f__Bacteroidaceae	g__Bacteroides	s__uniformis	0.360230185180584	0.0198567178855821	52	2.22184874961636	2.63374588938224	12.2930573961798	1.87933447115098
OTU_775	180082	Birkeland	k__Bacteria	p__Bacteroidetes	c__Bacteroidia	o__Bacteroidales	f__Porphyromonadaceae	g__Parabacteroides	s__	0.160570447360377	0.00420137736175612	0	0.129596094720973	0.883671930341554	372.405210160115	0.0994893826397678
OTU_353	180713	Birkeland	k__Bacteria	p__Firmicutes	c__Clostridia	o__Clostridiales	f__Ruminococcaceae	g__	s__	0.257546978552404	0.00325306929500391	0	0.407823242604133	0.0722738386258909	6.01958828481073	0.00180956039555285
OTU_1249	181953	Birkeland	k__Bacteria	p__Bacteroidetes	c__Bacteroidia	o__Bacteroidales	f__Bacteroidaceae	g__Bacteroides	s__uniformis	0.227025200732944	0.0105547377523272	0	0.293282217663241	1.13889624309921	9.16080219172097	0.881518676617441
OTU_1018	182854	Birkeland	k__Bacteria	p__Bacteroidetes	c__Bacteroidia	o__Bacteroidales	f__Bacteroidaceae	g__Bacteroides	s__	0.399479040470753	0.00145239662990883	0	0.277366077466188	0.618190564053232	14.1725870664698	0.188822128053373
OTU_2690	183480	Birkeland	k__Bacteria	p__Bacteroidetes	c__Bacteroidia	o__Bacteroidales	f__Bacteroidaceae	g__Bacteroides	s__	0.577536824863347	0.00145069993718882	0	0.154281982033341	0.503202859361362	1050.75902110943	0.11742233208814
OTU_2351	183619	Birkeland	k__Bacteria	p__Bacteroidetes	c__Bacteroidia	o__Bacteroidales	f__Bacteroidaceae	g__Bacteroides	s__	0.26137093843941	0.00666160410192967	0	0.128427064454121	0.456868616440182	14.0175351879825	0.558966365747014
OTU_3278	183870	Birkeland	k__Bacteria	p__Bacteroidetes	c__Bacteroidia	o__Bacteroidales	f__Bacteroidaceae	g__Bacteroides	s__uniformis	0.271385424937342	0.0227631301641521	0	0.0830199526796178	1.71731718712081	2.38185723694855	1.83323596550681
OTU_2654	185888	Birkeland	k__Bacteria	p__Bacteroidetes	c__Bacteroidia	o__Bacteroidales	f__Bacteroidaceae	g__Bacteroides	s__	0.240113255824816	0.00995927737103135	0	0.540607512240769	0.0149248760989175	9.74097313476843	0.499158931729515
OTU_2646	189083	Birkeland	k__Bacteria	p__Bacteroidetes	c__Bacteroidia	o__Bacteroidales	f__Prevotellaceae	g__Prevotella	s__copri	0.336242682165748	0.00699853921086341	0	0.375717904164332	0.26519353987548	305.254455050062	0.378773566601112
OTU_2315	190309	Birkeland	k__Bacteria	p__Bacteroidetes	c__Bacteroidia	o__Bacteroidales	f__Bacteroidaceae	g__Bacteroides	s__	0.399717392794634	0.0150270864703077	0	0.812479279163537	0.814794837677027	2.45569632315259	1.67901541331589
OTU_1386	1919007	Birkeland	k__Bacteria	p__Bacteroidetes	c__Bacteroidia	o__Bacteroidales	f__Bacteroidaceae	g__Bacteroides	s__	0.373332349271634	0.00278435767472631	0	0.546681659952962	0.262670635258182	5.93299887855009	0.0617984054158853
OTU_2072	193591	Birkeland	k__Bacteria	p__Bacteroidetes	c__Bacteroidia	o__Bacteroidales	f__Bacteroidaceae	g__Bacteroides	s__	0.263172196960892	0.00825934167077159	0	0.630784142589857	1.00855555451165	15.8490654692569	0.542212481443399
OTU_2480	1944498	Birkeland	k__Bacteria	p__Bacteroidetes	c__Bacteroidia	o__Bacteroidales	f__Bacteroidaceae	g__Bacteroides	s__	0.605659111670118	0.00777033991765172	0	0.52432881167557	0.0611673033988075	33.4386072213717	0.0958823352583509
OTU_2463	195123	Birkeland	k__Bacteria	p__Bacteroidetes	c__Bacteroidia	o__Bacteroidales	f__Porphyromonadaceae	g__Parabacteroides	s__distasonis	0.28517502623396	0.00650837597313213	0	0.127843727251707	0.325358585255293	16.9646440704101	0.27784620566297
OTU_2011	195508	Birkeland	k__Bacteria	p__Bacteroidetes	c__Bacteroidia	o__Bacteroidales	f__Bacteroidaceae	g__Bacteroides	s__	0.294820805645598	0.0014598412380827	0	1.01322826573376	0.597587795293865	78.6297349598831	0.044095075790604
OTU_2165	195522	Birkeland	k__Bacteria	p__Firmicutes	c__Clostridia	o__Clostridiales	f__Lachnospiraceae	g__	s__	0.75408643891647	0.005470112488631	0	0.0227337875727074	0.0508368591684824	7.90702431995385	0.507540231234243
OTU_4036	196664	Birkeland	k__Bacteria	p__Bacteroidetes	c__Bacteroidia	o__Bacteroidales	f__Bacteroidaceae	g__Bacteroides	s__	0.347291325451836	0.00358495822596748	162	1.65757731917779	1.46595862706432	208.571225165588	0.9092846822399
OTU_1056	196893	Birkeland	k__Bacteria	p__Firmicutes	c__Clostridia	o__Clostridiales	f__	g__	s__	0.626323379231997	0.0014108336968157	0	0.0145735259169983	0.061418171173332	14.0086310047103	0.718215277120151
OTU_930	197052	Birkeland	k__Bacteria	p__Bacteroidetes	c__Bacteroidia	o__Bacteroidales	f__Bacteroidaceae	g__Bacteroides	s__	0.307678524792587	0.000639674522617303	0	0.131943638176958	0.0147519971675529	17.1144974012431	0.85366084343139
OTU_1087	197111	Birkeland	k__Bacteria	p__Firmicutes	c__Clostridia	o__Clostridiales	f__Ruminococcaceae	g__Oscillospira	s__	0.213517657662311	0.00227301849230818	0	0.346787486224656	0.115621279636938	43.7063954424625	0.00729754084891931
OTU_2750	198449	Birkeland	k__Bacteria	p__Bacteroidetes	c__Bacteroidia	o__Bacteroidales	f__Bacteroidaceae	g__Bacteroides	s__	1.3379795556744	0.00452154573128494	0	0.667561540084395	0.10337645254212	1202.08934593956	0.757289189153991
OTU_2158	198945	Birkeland	k__Bacteria	p__Firmicutes	c__Clostridia	o__Clostridiales	f__Lachnospiraceae	g__	s__	0.771798676934181	0.00980033639867591	2	0.168770306132937	0.387083459877111	2.41915363470182	0.399505253934758
OTU_2008	199190	Birkeland	k__Bacteria	p__Bacteroidetes	c__Bacteroidia	o__Bacteroidales	f__Bacteroidaceae	g__Bacteroides	s__caccae	0.273722966331542	0.00875473181978046	0	0.98296666070122	0.564624609859444	81.8557060431617	0.48993208914193
OTU_680	199245	Birkeland	k__Bacteria	p__Firmicutes	c__Clostridia	o__Clostridiales	f__Lachnospiraceae	g__	s__	0.174436784317384	0.00787770035870343	1	0.146910470148134	0.274537382765567	32.8765133389285	0.094455792041796
OTU_36	199301	Birkeland	k__Bacteria	p__Firmicutes	c__Clostridia	o__Clostridiales	f__Lachnospiraceae	g__	s__	0.376553958802073	0.00777391016369083	0	0.0343280287798933	0.0892234683269686	5.56967907420304	0.177907722340257
OTU_2449	199354	Birkeland	k__Bacteria	p__Bacteroidetes	c__Bacteroidia	o__Bacteroidales	f__[Barnesiellaceae]	g__	s__	0.147276751868061	0.00658613657035291	0	0.306273051076353	0.504286339600177	458.29634342393	0.217563941536358
OTU_901	199524	Birkeland	k__Bacteria	p__Firmicutes	c__Clostridia	o__Clostridiales				0.233911827542471	0.00298210212470485	2	0.0925886392254138	0.0780208939556285	6.84169387544569	0.0964949617468917
OTU_3841	208479	Birkeland	k__Bacteria	p__Bacteroidetes	c__Bacteroidia	o__Bacteroidales	f__[Odoribacteraceae]	g__Butyricimonas	s__	0.52188481929474	0.00895941772225991	0	0.562249437179612	0.149748383853825	31.5426305239225	0.167165387035882
OTU_1470	211706	Birkeland	k__Bacteria	p__Bacteroidetes	c__Bacteroidia	o__Bacteroidales	f__Bacteroidaceae	g__Bacteroides	s__	0.242926597943468	0.00608642092448562	0	0.371611069949688	0.427424213041037	9.68134432100865	0.245314764758196
OTU_2691	213870	Birkeland	k__Bacteria	p__Firmicutes	c__Clostridia	o__Clostridiales	f__Ruminococcaceae	g__	s__	0.192738652846339	0.0115958978041969	3	0.962573502059376	0.776328477633656	31.6839512168255	0.0749258223182789
OTU_3416	216599	Birkeland	k__Bacteria	p__Bacteroidetes	c__Bacteroidia	o__Bacteroidales	f__Rikenellaceae	g__	s__	0.424041223181802	0.007098943771103	0	0.270025714300444	0.238544129049617	108.919249648843	0.206159177261656
OTU_2661	219959	Birkeland	k__Bacteria	p__Firmicutes	c__Clostridia	o__Clostridiales	f__	g__	s__	0.663485924701779	0.0111288954900403	1	0.370590400897281	0.890060947934306	29.3968461949347	0.794380421247087
OTU_3930	2283111	Birkeland	k__Bacteria	p__Bacteroidetes	c__Bacteroidia	o__Bacteroidales	f__Bacteroidaceae	g__Bacteroides	s__uniformis	0.382833144116554	0.00994713468209991	0	0.257274868695302	1.0630378833594	9.56659342798744	1.73699208598206
OTU_3035	2415144	Birkeland	k__Bacteria	p__Bacteroidetes	c__Bacteroidia	o__Bacteroidales	f__Bacteroidaceae	g__Bacteroides	s__	0.377701806689412	0.00320258439060634	0	0.155522824254319	0.490124821586753	12.3580872596086	0.285959880308002
OTU_1295	270094	Birkeland	k__Bacteria	p__Bacteroidetes	c__Bacteroidia	o__Bacteroidales	f__Bacteroidaceae	g__Bacteroides	s__	0.378707964042634	0.00152054327931621	0	0.357535479757879	0.587058354881524	22.5385143274569	0.266188252487911
OTU_1562	2979308	Birkeland	k__Bacteria	p__Firmicutes	c__Clostridia	o__Clostridiales	f__Ruminococcaceae	g__Ruminococcus	s__	0.254161931336842	0.0118277410600865	0	0.1944991418416	0.0266351613126397	9.78806162980485	0.198301676816746
OTU_3535	301578	Birkeland	k__Bacteria	p__Bacteroidetes	c__Bacteroidia	o__Bacteroidales	f__Bacteroidaceae	g__Bacteroides	s__	0.432838982234612	0.0065138624853324	0	0.045275209020937	0.194851311650826	24.2729499240344	0.017810376324464
OTU_3424	302165	Birkeland	k__Bacteria	p__Firmicutes	c__Clostridia	o__Clostridiales	f__Ruminococcaceae	g__	s__	0.182560079678005	0.0118008058138721	1	0.991399828238082	0.0778430619796168	46.5352871429191	0.181155632886061
OTU_120	302746	Birkeland	k__Bacteria	p__Firmicutes	c__Clostridia	o__Clostridiales	f__Lachnospiraceae	g__	s__	1.07057088636759	0.00882908437173965	15	0.0457574905606751	0.0889658457056838	9.37685730008233	0.947434621678366
OTU_2083	305016	Birkeland	k__Bacteria	p__Firmicutes	c__Clostridia	o__Clostridiales	f__Lachnospiraceae	g__Lachnospira	s__	0.208074170187928	0.0138891828594923	0	0.543633966870957	0.288647920299092	14.7920081000691	0.777222569084868
OTU_2947	305141	Birkeland	k__Bacteria	p__Actinobacteria	c__Coriobacteriia	o__Coriobacteriales	f__Coriobacteriaceae	g__	s__	0.358859367264931	0.00321634270930041	0	0.413412695328245	0.397836625844423	15.4843421142275	0.209679731742726
OTU_3244	309720	Birkeland	k__Bacteria	p__Firmicutes	c__Clostridia	o__Clostridiales	f__Ruminococcaceae	g__	s__	0.107744814323064	0.00834592365446829	1	0.164943898279884	0.0268141127217432	134.802340184482	0.326136887335838
OTU_3179	312140	Birkeland	k__Bacteria	p__Bacteroidetes	c__Bacteroidia	o__Bacteroidales	f__Bacteroidaceae	g__Bacteroides	s__	0.199638516674463	0.0071999899382512	0	0.258848401148215	0.572254286286925	10.2185132346306	0.183940763270895
OTU_3045	315846	Birkeland	k__Bacteria	p__Bacteroidetes	c__Bacteroidia	o__Bacteroidales	f__[Barnesiellaceae]	g__	s__	0.185782789292323	0.0020182270191334	0	0.0357403698031511	0.424420824669927	270.33275775259	0.0949627429920514
OTU_3572	319097	Birkeland	k__Bacteria	p__Firmicutes	c__Clostridia	o__Clostridiales	f__Lachnospiraceae	g__	s__	0.9725778405231	0.0119887336189335	1	0.20551195334083	1.10999894843134	47.0257735266343	0.592327595110124
OTU_2518	320120	Birkeland	k__Bacteria	p__Bacteroidetes	c__Bacteroidia	o__Bacteroidales	f__Bacteroidaceae	g__Bacteroides	s__	0.490005835387965	0.0153001906631727	0	0.709965388637482	0.11509648159328	22.431116364505	0.727323879632048
OTU_3472	320395	Birkeland	k__Bacteria	p__Bacteroidetes	c__Bacteroidia	o__Bacteroidales	f__Bacteroidaceae	g__Bacteroides	s__uniformis	0.232614683641501	0.0103720304448082	0	0.45717457304082	0.859326960638481	3.25268000355663	0.646734159638867
OTU_531	321902	Birkeland	k__Bacteria	p__Firmicutes	c__Clostridia	o__Clostridiales	f__Lachnospiraceae	g__	s__	1.48368603390278	0.00807704876291506	3	0.00174066157630127	0.682019695753595	34.9491016261962	1.04631387952591
OTU_1848	323231	Birkeland	k__Bacteria	p__Bacteroidetes	c__Bacteroidia	o__Bacteroidales	f__Bacteroidaceae	g__Bacteroides	s__	1.13559570206142	0.00463380709198299	0	0.172630726946175	0.263949102303039	22.4376223810675	0.961310577362542
OTU_1963	323818	Birkeland	k__Bacteria	p__Firmicutes	c__Clostridia	o__Clostridiales	f__	g__	s__	0.116139462345249	0.0020969336568723	0	0.913640169325252	0.136988530721593	273.46440411354	0.114504977989858
OTU_1670	324236	Birkeland	k__Bacteria	p__Firmicutes	c__Clostridia	o__Clostridiales	f__Lachnospiraceae	g__Dorea	s__	0.66538762160326	0.0239268545260079	0	0.0726296369609765	1.16944626980828	8.23523348780853	1.02990581933685
OTU_291	326662	Birkeland	k__Bacteria	p__Bacteroidetes	c__Bacteroidia	o__Bacteroidales	f__Bacteroidaceae	g__Bacteroides	s__	0.209259424600988	0.0175562068157275	0	0.464705879957229	1.98035868583413	35.0559004639576	1.68234784182257
OTU_2200	332185	Birkeland	k__Bacteria	p__Firmicutes	c__Clostridia	o__Clostridiales				0.183372208716683	0.0183005570671127	0	0.0783135245163979	0.373548488885346	15.0620780085753	0.346346980427262
OTU_560	337403	Birkeland	k__Bacteria	p__Firmicutes	c__Clostridia	o__Clostridiales	f__	g__	s__	0.22328029425527	0.00268020047381724	0	0.484126156288321	0.0967685404393587	56.5129585885985	0.451911528772933
OTU_3630	338754	Birkeland	k__Bacteria	p__Bacteroidetes	c__Bacteroidia	o__Bacteroidales	f__Bacteroidaceae	g__Bacteroides	s__	0.269369973654911	0.00315774568012055	0	0.270025714300444	0.253784244888712	50.7213424668744	0.120780995654432
OTU_2527	338992	Birkeland	k__Bacteria	p__Firmicutes	c__Clostridia	o__Clostridiales	f__Lachnospiraceae			0.173752046201041	0.00204751580738535	0	0.628932137728264	0.361836686527158	42.7095701194188	0.364599596240127
OTU_1533	339013	Birkeland	k__Bacteria	p__Bacteroidetes	c__Bacteroidia	o__Bacteroidales	f__Bacteroidaceae	g__Bacteroides	s__	0.212709806547438	0.0105305702850196	0	1.22914798835786	0.445568090750747	4.37010346775538	0.248588867570203
OTU_3132	3426658	Birkeland	k__Bacteria	p__Bacteroidetes	c__Bacteroidia	o__Bacteroidales	f__Bacteroidaceae	g__Bacteroides	s__	0.684540424935566	0.0124272326681125	0	0.54821356447571	0.319816012939164	26.8235289723188	0.160468192347428
OTU_2617	344525	Birkeland	k__Bacteria	p__Bacteroidetes	c__Bacteroidia	o__Bacteroidales	f__Bacteroidaceae	g__Bacteroides	s__uniformis	0.308600127540458	0.00650824403787188	0	0.496209316942819	0.824697005015802	10.5853986391174	0.931853576643325
OTU_3815	344804	Birkeland	k__Bacteria	p__Firmicutes	c__Clostridia	o__Clostridiales	f__Lachnospiraceae	g__Coprococcus	s__	0.170727794769368	0.0122725119395559	1	0.145086977692144	0.739111778470559	85.2866153548697	0.21277988185205
OTU_2864	344906	Birkeland	k__Bacteria	p__Firmicutes	c__Clostridia	o__Clostridiales	f__Ruminococcaceae	g__	s__	0.750260919396085	0.00332268324582113	1	0.0118871597316481	0.179720501359795	102.151267023525	0.49504500604219
OTU_3464	345637	Birkeland	k__Bacteria	p__Bacteroidetes	c__Bacteroidia	o__Bacteroidales	f__Bacteroidaceae	g__Bacteroides	s__uniformis	0.210282687044907	0.0204950825785935	0	1.07572071393812	1.97930324118189	7.69717027384239	1.85346383231597
OTU_890	348009	Birkeland	k__Bacteria	p__Firmicutes	c__Clostridia	o__Clostridiales	f__Ruminococcaceae	g__Oscillospira	s__	0.198729068543828	0.00582890848772579	2	0.97061622231479	0.567301722053416	44.2021436624929	0.661005681891744
OTU_722	348027	Birkeland	k__Bacteria	p__Bacteroidetes	c__Bacteroidia	o__Bacteroidales	f__Bacteroidaceae	g__Bacteroides	s__uniformis	0.264662760904166	0.00667356151837707	0	0.821023052706831	0.816844821410661	4.42074881103657	0.496077217126554
OTU_1683	349809	Birkeland	k__Bacteria	p__Bacteroidetes	c__Bacteroidia	o__Bacteroidales	f__Bacteroidaceae	g__Bacteroides	s__eggerthii	0.779884372045295	0.00278715943438814	0	0.111820506081675	0.113669332693042	442.763351479199	0.37949414050126
OTU_1333	350091	Birkeland	k__Bacteria	p__Firmicutes	c__Clostridia	o__Clostridiales	f__Lachnospiraceae	g__Dorea	s__	0.190813983791095	0.00936042006404944	2	0.423658649794207	0.0212981449649618	6.40021974752428	0.484269510701543
OTU_3063	351231	Birkeland	k__Bacteria	p__Bacteroidetes	c__Bacteroidia	o__Bacteroidales	f__Bacteroidaceae	g__Bacteroides	s__fragilis	0.260875107243545	0.0125332594158104	0	0.158640529545145	0.0304962675173397	11.6113077757036	0.153088914731609
OTU_960	351659	Birkeland	k__Bacteria	p__Firmicutes	c__Clostridia	o__Clostridiales	f__Lachnospiraceae	g__	s__	1.46252725752489	0.0156803962786326	1	0.0168249279621871	0.3650423414287	49.5115411192809	0.97346243520537
OTU_2292	352304	Birkeland	k__Bacteria	p__Firmicutes	c__Clostridia	o__Clostridiales	f__Lachnospiraceae	g__	s__	0.184614393779095	0.00705045353341212	0	0.0793549985932124	0.599782207320859	161.52867970036	0.239608103232378
OTU_3760	352733	Birkeland	k__Bacteria	p__Firmicutes	c__Clostridia	o__Clostridiales	f__Lachnospiraceae	g__	s__	0.177348276098583	0.00253658702007046	0	0.270025714300444	0.00600310401422299	12.4697600499497	0.394916917613647
OTU_1654	355291	Birkeland	k__Bacteria	p__Bacteroidetes	c__Bacteroidia	o__Bacteroidales	f__Bacteroidaceae	g__Bacteroides	s__	0.460059047072276	0.000229688490693153	0	1.09151498112135	0.0658123164924895	10928.6292492847	0.0236204682123283
OTU_3823	357046	Birkeland	k__Bacteria	p__Bacteroidetes	c__Bacteroidia	o__Bacteroidales	f__Rikenellaceae	g__	s__	1.55141117187088	0.0105634820394214	0	0.378823718224965	0.390447076330147	1358.67706133796	0.456175899791817
OTU_3529	357471	Birkeland	k__Bacteria	p__Firmicutes	c__Clostridia	o__Clostridiales	f__	g__	s__	0.578092313077229	0.0291636925589084	0	0.431798275933005	0.831980194529409	27.9344521123119	0.812536653272397
OTU_1183	357529	Birkeland	k__Bacteria	p__Firmicutes	c__Clostridia	o__Clostridiales	f__Ruminococcaceae	g__	s__	0.306190432212404	0.00438321948968598	0	0.0705810742857073	0.54136362372947	45.2625170126136	0.0111696185332064
OTU_3320	358798	Birkeland	k__Bacteria	p__Firmicutes	c__Clostridia	o__Clostridiales	f__	g__	s__	0.865653206354713	0.00273138421159515	0	0.0333890133180656	0.293528370276511	15.1794884655284	0.425526024678351
OTU_3935	359650	Birkeland	k__Bacteria	p__Firmicutes	c__Clostridia	o__Clostridiales	f__Ruminococcaceae	g__Faecalibacterium	s__prausnitzii	0.453014173948261	0.0234292227307847	2	1.01322826573376	1.17088472967526	42.8344653415183	1.50047147031048
OTU_885	359720	Birkeland	k__Bacteria	p__Firmicutes	c__Clostridia	o__Clostridiales	f__Ruminococcaceae	g__	s__	0.231520690896153	0.00592575613816556	0	0.728158393463501	0.446213489812578	19.147198750051	0.493128366787017
OTU_2131	359809	Birkeland	k__Bacteria	p__Proteobacteria	c__Betaproteobacteria	o__Burkholderiales	f__Alcaligenaceae	g__Sutterella	s__	0.257991340022228	0.00640888537945406	0	0.319664486585437	0.361441528125295	119.688622589839	0.0258813882743608
OTU_3927	359872	Birkeland	k__Bacteria	p__Proteobacteria	c__Deltaproteobacteria	o__Desulfovibrionales	f__Desulfovibrionaceae	g__Bilophila	s__	0.301295608860721	0.00096888477083926	0	0.962573502059376	0.0853656842664911	105.069370318128	0.148299786562192
OTU_567	359984	Birkeland	k__Bacteria	p__Firmicutes	c__Clostridia	o__Clostridiales	f__Ruminococcaceae	g__	s__	0.356184166343372	0.0124183291734558	0	0.1073489661227	0.647281693302099	86.7834258239367	0.180852389742141
OTU_1685	360946	Birkeland	k__Bacteria	p__Firmicutes	c__Clostridia	o__Clostridiales	f__Ruminococcaceae	g__	s__	0.672385320020575	0.00591988846843136	0	0.344861565188618	0.0749857773614461	157.405474133885	0.338022247970997
OTU_3984	361811	Birkeland	k__Bacteria	p__Firmicutes	c__Clostridia	o__Clostridiales	f__Ruminococcaceae	g__	s__	1.2012718651047	0.0097992410229325	1	0.0883098412461389	0.446892331928031	154.225448215576	1.28010543590129
OTU_888	362342	Birkeland	k__Bacteria	p__Firmicutes	c__Clostridia	o__Clostridiales	f__Ruminococcaceae	g__Ruminococcus	s__	0.280644535752953	0.0135041541705654	0	0.612610173661271	0.368570622305922	10.7165491626737	0.462659723444561
OTU_3036	363400	Birkeland	k__Bacteria	p__Firmicutes	c__Clostridia	o__Clostridiales	f__Lachnospiraceae	g__	s__	0.170821910230992	0.00546390197084456	1	0.0985416786038876	0.22301401947753	109.381739475888	0.640234096299744
OTU_823	363646	Birkeland	k__Bacteria	p__Firmicutes	c__Clostridia	o__Clostridiales	f__Ruminococcaceae	g__Ruminococcus	s__	0.633633945616569	0.00675838577715999	0	0.317854923626168	0.112613933423181	1517.7551011778	0.131078803097848
OTU_3896	363731	Birkeland	k__Bacteria	p__Verrucomicrobia	c__Verrucomicrobiae	o__Verrucomicrobiales	f__Verrucomicrobiaceae	g__Akkermansia	s__muciniphila	0.244763981127229	0.00586096384970485	0	0.602059991327962	0.100362489477397	318.334855311599	0.538943251736617
OTU_1774	3638321	Birkeland	k__Bacteria	p__Bacteroidetes	c__Bacteroidia	o__Bacteroidales	f__Bacteroidaceae	g__Bacteroides	s__	0.311329695257126	0.00831661018191719	0	1.46852108295774	0.160356049389816	7.44606440475614	0.255235938759084
OTU_139	363844	Birkeland	k__Bacteria	p__Firmicutes	c__Clostridia	o__Clostridiales	f__Christensenellaceae	g__	s__	0.677747522299257	0.0106239263896768	0	0.104577453960592	0.529778060246054	7.35969824280588	1.43594225675477
OTU_43	364179	Birkeland	k__Bacteria	p__Bacteroidetes	c__Bacteroidia	o__Bacteroidales	f__Bacteroidaceae	g__Bacteroides	s__	1.15104873391591	0.00058618112948839	0	0.0819696632151199	0.347409457382433	649.787409650632	1.13411190318461
OTU_97	364926	Birkeland	k__Bacteria	p__Bacteroidetes	c__Bacteroidia	o__Bacteroidales	f__Bacteroidaceae	g__Bacteroides	s__	0.0837574753449608	0.00202665698704898	0	0.22548303427145	0.252292628695231	1396.05614579043	0.0996643618756656
OTU_128	365634	Birkeland	k__Bacteria	p__Firmicutes	c__Clostridia	o__Clostridiales	f__Lachnospiraceae			1.13271616265854	0.0100250139597991	1	0.30803489723264	0.157485661335139	84.2279841310564	0.343366106202293
OTU_87	366147	Birkeland	k__Bacteria	p__Bacteroidetes	c__Bacteroidia	o__Bacteroidales	f__[Paraprevotellaceae]	g__Paraprevotella	s__	0.146569761843436	0.0032770525059671	0	0.272458742971444	0.143236312905732	262.400991109425	0.031492399813488
OTU_3890	366352	Birkeland	k__Bacteria	p__Firmicutes	c__Clostridia	o__Clostridiales	f__Ruminococcaceae	g__Ruminococcus	s__	0.313193560856493	0.0156530792422603	0	0.357535479757879	0.169749532309225	296.89053463696	0.306874694004568
OTU_794	366584	Birkeland	k__Bacteria	p__Firmicutes	c__Clostridia	o__Clostridiales	f__Ruminococcaceae	g__	s__	0.758289410009716	0.00931917106551109	0	0.590066876668705	0.262375357553191	322.570860525109	0.397949142075701
OTU_323	3667183	Birkeland	k__Bacteria	p__Bacteroidetes	c__Bacteroidia	o__Bacteroidales	f__Bacteroidaceae	g__Bacteroides	s__	0.238414813805626	0.000583182993134049	0	0.287350298372789	0.441652772187395	20.4540222741176	0.165003878691237
OTU_1762	367213	Birkeland	k__Bacteria	p__Firmicutes	c__Clostridia	o__Clostridiales	f__Ruminococcaceae	g__	s__	0.641431073775443	0.0068807730586174	0	1.09691001300806	0.387197962909911	290.270614053258	0.267817620748122
OTU_1899	367232	Birkeland	k__Bacteria	p__Firmicutes	c__Clostridia	o__Clostridiales	f__Ruminococcaceae	g__	s__	0.194439226249582	0.0132487485018031	0	0.208309350979882	0.402759502104533	17.750176826041	0.303487907364586
OTU_304	368698	Birkeland	k__Bacteria	p__Firmicutes	c__Clostridia	o__Clostridiales	f__Lachnospiraceae	g__	s__	0.422617789473419	0.000116182904591153	1	0.0660068361687577	0.00116648231960957	52.6840891799016	0.00151639480395738
OTU_3851	369109	Birkeland	k__Bacteria	p__Firmicutes	c__Clostridia	o__Clostridiales	f__Ruminococcaceae	g__	s__	0.216990806939631	0.00457082352306137	0	0.26440110030182	0.480235747087965	236.987966895098	0.438586332919645
OTU_334	369182	Birkeland	k__Bacteria	p__Firmicutes	c__Clostridia	o__Clostridiales	f__Lachnospiraceae	g__	s__	0.169560715173989	0.0125681349501309	0	0.183758700008217	0.0885999926942586	6.33827535137652	0.372650712845826
OTU_3378	369227	Birkeland	k__Bacteria	p__Firmicutes	c__Clostridia	o__Clostridiales	f__Lachnospiraceae	g__Coprococcus	s__	1.16416197094179	0.0149478120297455	0	0.109020403010311	0.896437171997751	13.3050927845572	1.33225605852563
OTU_3141	369429	Birkeland	k__Bacteria	p__Firmicutes	c__Clostridia	o__Clostridiales	f__Lachnospiraceae	g__[Ruminococcus]	s__	0.908148174287517	0.020444657118652	1	0.045275209020937	1.7416372157501	226.937080012328	1.19947975462914
OTU_3888	369486	Birkeland	k__Bacteria	p__Firmicutes	c__Clostridia	o__Clostridiales	f__Lachnospiraceae	g__Lachnospira	s__	0.324165727730256	0.00166890461662277	1	0.0947439512515487	0.0602091863118421	48.7104361217514	0.367349699523453
OTU_356	370046	Birkeland	k__Bacteria	p__Firmicutes	c__Clostridia	o__Clostridiales	f__Ruminococcaceae	g__	s__	0.358037175760024	0.00530449224915938	1	0.260427655549908	0.167315076539111	13.1217428046808	0.16144656092247
OTU_2569	370183	Birkeland	k__Bacteria	p__Firmicutes	c__Clostridia	o__Clostridiales	f__Lachnospiraceae	g__Blautia	s__	1.62210886555693	0.00857546294941964	1	0.0574958938319193	0.189798498588762	60.265792057697	0.565224300480345
OTU_2841	370287	Birkeland	k__Bacteria	p__Firmicutes	c__Clostridia	o__Clostridiales	f__Ruminococcaceae	g__Faecalibacterium	s__prausnitzii	0.144283236243969	0.0168797734392327	0	0.288192770958809	0.802184635339827	106.688126686596	1.26127592382802
OTU_2376	372348	Birkeland	k__Bacteria	p__Firmicutes	c__Clostridia	o__Clostridiales	f__Ruminococcaceae	g__Ruminococcus	s__	1.11978935824125	0.0147867533771296	0	0.147520006363144	0.89850705854392	212.22028143445	1.20973083684744
OTU_2556	3745352	Birkeland	k__Bacteria	p__Bacteroidetes	c__Bacteroidia	o__Bacteroidales	f__Bacteroidaceae	g__Bacteroides	s__fragilis	0.258633177627872	0.0195541967321033	0	0.612610173661271	0.00195139369898855	4.04246481982197	0.225765317965212
OTU_3932	403701	Birkeland	k__Bacteria	p__Firmicutes	c__Clostridia	o__Clostridiales	f__Veillonellaceae	g__Dialister	s__	0.238119626248443	0.0013874678355852	0	0.266000713461613	0.0659285866478923	84.4230867894537	0.361028667441043
OTU_2330	408513	Birkeland	k__Bacteria	p__Firmicutes	c__Clostridia	o__Clostridiales	f__Ruminococcaceae	g__Oscillospira	s__	0.202633581503292	0.0170375144707519	0	0.193141970481183	0.628766442139517	3.83857576179063	0.765544130211088
OTU_4001	420168	Birkeland	k__Bacteria	p__Firmicutes	c__Clostridia	o__Clostridiales	f__Ruminococcaceae	g__Oscillospira	s__	0.462045709329239	0.00998690913325713	0	1.13076828026902	0.312791300978112	8.73354488432311	0.203086822122117
OTU_1105	4331760	Birkeland	k__Bacteria	p__Bacteroidetes	c__Bacteroidia	o__Bacteroidales	f__Rikenellaceae	g__	s__	0.259843979614813	0.0100658290649149	0	0.317854923626168	0.375443968972983	42.1300977219202	0.250504781922035
OTU_2542	4336943	Birkeland	k__Bacteria	p__Bacteroidetes	c__Bacteroidia	o__Bacteroidales	f__Rikenellaceae	g__	s__	0.633536704760831	0.00926175735996576	1	0.07727454200674	0.137266719318689	105.019513819932	0.59906971492779
OTU_3589	4357811	Birkeland	k__Bacteria	p__Bacteroidetes	c__Bacteroidia	o__Bacteroidales	f__Bacteroidaceae	g__Bacteroides	s__	0.271812606552651	0.00646554187132187	0	0.467245621007502	0.877128827425447	10.5863140126601	0.451927226394128
OTU_863	4361727	Birkeland	k__Bacteria	p__Bacteroidetes	c__Bacteroidia	o__Bacteroidales	f__Bacteroidaceae	g__Bacteroides	s__	0.260565522024317	0.00255708309143927	0	0.593459819566045	0.611440462831669	11.8403904867351	0.0181808456614886
OTU_3225	4366843	Birkeland	k__Bacteria	p__Bacteroidetes	c__Bacteroidia	o__Bacteroidales	f__Bacteroidaceae	g__Bacteroides	s__	0.204176136740836	0.000891324091769379	0	0.213958789757446	0.188360566726222	9.87453687340892	0.225895516797543
OTU_346	4381553	Birkeland	k__Bacteria	p__Bacteroidetes	c__Bacteroidia	o__Bacteroidales	f__Bacteroidaceae	g__Bacteroides	s__	0.247774643577864	0.00246123866319355	0	0.443697499232713	0.554860198569505	17.4777697053961	0.393004039808318
OTU_2021	4422039	Birkeland	k__Bacteria	p__Firmicutes	c__Clostridia	o__Clostridiales	f__Lachnospiraceae			0.869201238539575	0.0282227620112694	0	0.0510982390297863	1.35051148407319	8.74750065547608	1.76238013238474
OTU_2431	4454586	Birkeland	k__Bacteria	p__Bacteroidetes	c__Bacteroidia	o__Bacteroidales	f__[Odoribacteraceae]	g__Odoribacter	s__	0.326095279602104	0.000660793789247386	0	0.204815410317576	0.665118988081476	142.171629706653	0.22188999547877
OTU_419	470382	Birkeland	k__Bacteria	p__Firmicutes	c__Clostridia	o__Clostridiales	f__Lachnospiraceae	g__Coprococcus	s__	2.16264082623107	0.0142822972718871	116	0.0721165896692931	0.808607074941746	71.1016817711074	2.13108053486149
OTU_3181	484304	Birkeland	k__Bacteria	p__Actinobacteria	c__Actinobacteria	o__Bifidobacteriales	f__Bifidobacteriaceae	g__Bifidobacterium	s__	0.360634674874277	0.0279388601575542	0	0.675717544702307	1.06882333632664	107.469971718905	0.710206875350951
OTU_1288	513445	Birkeland	k__Bacteria	p__Bacteroidetes	c__Bacteroidia	o__Bacteroidales	f__Bacteroidaceae	g__Bacteroides	s__	0.242968606642044	0.00590792232186287	0	0.528708288941061	0.23484533166047	16.338597708406	0.087807643013271
OTU_3024	514272	Birkeland	k__Bacteria	p__Firmicutes	c__Clostridia	o__Clostridiales	f__Lachnospiraceae	g__	s__	0.400317184936702	0.0225138978000166	10	0.718966632752272	2.81959378431165	68.6960361887825	2.07895416048626
OTU_804	514523	Birkeland	k__Bacteria	p__Firmicutes	c__Clostridia	o__Clostridiales	f__Ruminococcaceae	g__	s__	0.152432607327308	0.0126028701375772	0	0.208309350979882	0.246245454258027	50.0901083497048	0.140017263968175
OTU_2444	514940	Birkeland	k__Bacteria	p__Firmicutes	c__Clostridia	o__Clostridiales	f__Ruminococcaceae	g__Faecalibacterium	s__prausnitzii	0.506250254073452	0.00924393093632002	0	1.85387196432176	0.840164611421854	1012.02747427918	1.01922098897487
OTU_2927	523140	Birkeland	k__Bacteria	p__Firmicutes	c__Clostridia	o__Clostridiales	f__Ruminococcaceae	g__Ruminococcus	s__	0.849906873473504	0.0212400851163489	0	0.149353764816933	1.03061869695128	5.68103657943294	1.92113447888901
OTU_1051	523934	Birkeland	k__Bacteria	p__Firmicutes	c__Clostridia	o__Clostridiales	f__Lachnospiraceae	g__	s__	2.93518461370711	0.0251233558991723	1	0.492144128304169	1.74490404968263	38.7511132194148	3.0799233400068
OTU_2545	524884	Birkeland	k__Bacteria	p__Firmicutes	c__Erysipelotrichi	o__Erysipelotrichales	f__Erysipelotrichaceae	g__[Eubacterium]	s__biforme	0.1510229207138	0.0105716778014715	0	0.578396073130169	0.242463460191397	199.587353303641	0.0747781288555632
OTU_1151	525215	Birkeland	k__Bacteria	p__Firmicutes	c__Clostridia	o__Clostridiales	f__Ruminococcaceae	g__Faecalibacterium	s__prausnitzii	0.844712812781847	0.0129479722113554	0	2.04575749056068	0.357681154481465	10.6279455977184	2.34946536219558
OTU_2065	525698	Birkeland	k__Bacteria	p__Firmicutes	c__Clostridia	o__Clostridiales	f__Ruminococcaceae	g__Faecalibacterium	s__prausnitzii	0.574604544409223	0.0168235074043592	22	1.95860731484178	1.48493059291014	18.284989350515	1.3435443045211
OTU_1497	529873	Birkeland	k__Bacteria	p__Firmicutes	c__Clostridia	o__Clostridiales	f__Lachnospiraceae	g__	s__	1.78336053939404	0.0044922595268568	4	0.00568284733036327	0.287228379555948	48.4484421330495	1.04577982123904
OTU_2879	535375	Birkeland	k__Bacteria	p__Bacteroidetes	c__Bacteroidia	o__Bacteroidales	f__Bacteroidaceae	g__Bacteroides	s__ovatus	1.08156313780717	0.00966380679576235	176	1.31875876262441	2.27273209742369	449.998572518127	2.35633735468682
OTU_3389	544859	Birkeland	k__Bacteria	p__Firmicutes	c__Clostridia	o__Clostridiales	f__Ruminococcaceae	g__	s__	0.156696394683923	0.0115586255617808	0	1.61978875828839	0.0615043879451996	25.6072366684618	0.0190278222784729
OTU_1803	546876	Birkeland	k__Bacteria	p__Firmicutes	c__Clostridia	o__Clostridiales	f__Lachnospiraceae	g__Blautia	s__	1.8655604181012	0.0189830227321313	107	0.294992040666664	2.00495113825286	83.1237434996417	2.50390277924278
OTU_820	551902	Birkeland	k__Bacteria	p__Firmicutes	c__Clostridia	o__Clostridiales	f__Ruminococcaceae	g__	s__	0.785530736198144	0.00907630812546757	0	0.500312917381596	0.088756345103777	22.4777792753395	0.368614167988685
OTU_2111	552380	Birkeland	k__Bacteria	p__Firmicutes	c__Clostridia	o__Clostridiales	f__Ruminococcaceae	g__Ruminococcus	s__	0.201314852644085	0.0298568492681424	0	0.444905551421681	1.18688869149676	60.5944793712608	0.412106205283367
OTU_2663	558420	Birkeland	k__Bacteria	p__Firmicutes	c__Clostridia	o__Clostridiales	f__Clostridiaceae	g__Clostridium	s__	0.508820591191335	0.00316830581762982	0	0.260427655549908	0.423206194925459	76.8159520756388	0.344046362080563
OTU_1287	559527	Birkeland	k__Bacteria	p__Actinobacteria	c__Actinobacteria	o__Bifidobacteriales	f__Bifidobacteriaceae	g__Bifidobacterium	s__adolescentis	1.02821143902907	0.051744176807761	193	2.04575749056068	2.27782708730319	417.439304098743	2.48248879086643
OTU_1012	560336	Birkeland	k__Bacteria	p__Bacteroidetes	c__Bacteroidia	o__Bacteroidales	f__Bacteroidaceae	g__Bacteroides	s__	0.805333548487682	3.23355560288927e-05	0	0.779891911959945	0.827208689222216	31.8408876068402	0.864653090817356
OTU_3171	560535	Birkeland	k__Bacteria	p__Firmicutes	c__Clostridia	o__Clostridiales	f__Ruminococcaceae	g__	s__	0.175835645155088	0.0050199222610717	0	0.206209615309181	0.0751464389356231	40.5828592752656	0.992057296561455
OTU_744	561171	Birkeland	k__Bacteria	p__Firmicutes	c__Clostridia	o__Clostridiales	f__Lachnospiraceae	g__	s__	1.51742493927651	0.0102255991756724	1	0.149966742310231	0.785795240957319	21.6595941226072	0.836331109276476
OTU_352	564806	Birkeland	k__Bacteria	p__Firmicutes	c__Clostridia	o__Clostridiales	f__Lachnospiraceae	g__	s__	0.764192875964018	0.0227668605953921	1	0.0741724253752577	0.794108031908561	35.9709206929973	0.841077590601631
OTU_3217	564941	Birkeland	k__Bacteria	p__Firmicutes	c__Clostridia	o__Clostridiales	f__Ruminococcaceae	g__Oscillospira	s__	0.226408659205828	0.00766186301838035	0	0.468521082957745	0.151758503558203	65.3920989057159	0.910849721115355
OTU_3474	565357	Birkeland	k__Bacteria	p__Firmicutes	c__Clostridia	o__Clostridiales	f__Lachnospiraceae	g__Coprococcus	s__	0.91048935054377	0.000642870139560845	0	0.198596289982645	0.0981935404780313	63.8390833703683	0.520600606738194
OTU_3091	567226	Birkeland	k__Bacteria	p__Bacteroidetes	c__Bacteroidia	o__Bacteroidales	f__Prevotellaceae	g__Prevotella	s__	0.273040173291253	0.00145043755682966	0	0.19586056766465	0.0572979725104628	588.822223683259	0.0149755617493128
OTU_1449	568118	Birkeland	k__Bacteria	p__Bacteroidetes	c__Bacteroidia	o__Bacteroidales	f__Prevotellaceae	g__Prevotella	s__copri	0.177707551661816	0.00655254587384544	0	0.298432014944073	0.181497328531134	5553.20484805092	0.0262456002644531
OTU_4037	569244	Birkeland	k__Bacteria	p__Tenericutes	c__Mollicutes	o__RF39	f__	g__	s__	0.155604834748033	0.00203764636107718	0	0.58838029403677	0.298909135241021	238.74787435814	0.0453459021468037
OTU_2257	571178	Birkeland	k__Bacteria	p__Firmicutes	c__Clostridia	o__Clostridiales	f__	g__	s__	1.16898994941092	0.0149774594291948	0	0.0132282657337552	0.584347493712821	5.5363493727918	1.24132695146118
OTU_32	575041	Birkeland	k__Bacteria	p__Bacteroidetes	c__Bacteroidia	o__Bacteroidales	f__Rikenellaceae	g__	s__	0.196077761707171	0.00787327331602961	1	0.84163750790475	0.0375840518806936	128.762475356928	0.554739936478235
OTU_2041	578016	Birkeland	k__Bacteria	p__Bacteroidetes	c__Bacteroidia	o__Bacteroidales	f__Porphyromonadaceae	g__Parabacteroides	s__distasonis	0.27714258272097	0.00425468365873811	0	0.235077015350112	0.565256781362191	6.86964689337566	0.58795565382978
OTU_2228	579608	Birkeland	k__Bacteria	p__Firmicutes	c__Bacilli	o__Lactobacillales	f__Streptococcaceae	g__Streptococcus	s__	0.380245166647166	0.009167673818748	0	0.33161408331	0.0410410937727416	18.0563788910305	0.0848585377392132
OTU_4055	580008	Birkeland	k__Bacteria	p__Firmicutes	c__Erysipelotrichi	o__Erysipelotrichales	f__Erysipelotrichaceae	g__	s__	1.41135815184629	0.0259333150432382	1	0.0604807473813815	1.47982032143086	91.374548602143	1.61339359367809
OTU_3658	581003	Birkeland	k__Bacteria	p__Firmicutes	c__Clostridia	o__Clostridiales	f__	g__	s__	0.528088834245425	0.00978208106925465	1	0.291579099865287	0.0332043923364145	135.104637979991	0.0663894406865353
OTU_1588	581079	Birkeland	k__Bacteria	p__Firmicutes	c__Clostridia	o__Clostridiales	f__Ruminococcaceae	g__Oscillospira	s__	0.220859269328877	0.00107480779841177	0	0.515700160653214	0.0336268764938275	61.052719873576	0.727457231638128
OTU_4041	583117	Birkeland	k__Bacteria	p__Bacteroidetes	c__Bacteroidia	o__Bacteroidales	f__Bacteroidaceae	g__Bacteroides	s__ovatus	0.320016311478244	0.000989752926678153	195	1.39794000867204	1.22219406826881	1040.30493673279	1.20666135842456
OTU_2759	583398	Birkeland	k__Bacteria	p__Firmicutes	c__Clostridia	o__Clostridiales	f__Lachnospiraceae	g__[Ruminococcus]	s__	1.10399728496789	0.0249262303256714	0	0.1249387366083	1.14278239854581	287.439519675323	0.899596611647384
OTU_749	583656	Birkeland	k__Bacteria	p__Bacteroidetes	c__Bacteroidia	o__Bacteroidales	f__Bacteroidaceae	g__Bacteroides	s__	0.143734483774611	0.0153293689478587	0	0.101274818410506	0.105751306276924	1258.19701584863	0.304874429227728
OTU_3677	583746	Birkeland	k__Bacteria	p__Firmicutes	c__Clostridia	o__Clostridiales	f__Veillonellaceae	g__Dialister	s__	0.189524388840919	0.0227952435879956	0	0.317854923626168	0.945050065876718	833.296655607989	0.329464119310922
OTU_2405	584083	Birkeland	k__Bacteria	p__Firmicutes	c__Clostridia	o__Clostridiales	f__Lachnospiraceae	g__	s__	0.44398117167732	0.0173415531255612	0	0.156144577376839	0.5355985860081	13.257689897051	0.762394659055645
OTU_3977	584137	Birkeland	k__Bacteria	p__Firmicutes	c__Clostridia	o__Clostridiales	f__Lachnospiraceae	g__	s__	0.103742138694974	0.00742403864140818	0	0.215382707367125	0.745672476846541	234.712943960206	0.0972432577460879
OTU_193	584463	Birkeland	k__Bacteria	p__Firmicutes	c__Clostridia	o__Clostridiales	f__Lachnospiraceae	g__	s__	0.248735624547531	0.00166833790464475	0	0.0904439707588247	0.0531946159149401	597.495296021121	0.0976995875483474
OTU_211	585227	Birkeland	k__Bacteria	p__Firmicutes	c__Clostridia	o__Clostridiales	f__Ruminococcaceae	g__Oscillospira	s__	0.720018379472842	0.00784206612699578	1	0.0150228735845067	0.586157063840552	44.5961378180305	0.343156493952453
OTU_1699	585480	Birkeland	k__Bacteria	p__Firmicutes	c__Clostridia	o__Clostridiales	f__Lachnospiraceae	g__Anaerostipes	s__	0.490468115604086	0.00629416426335806	0	0.0793549985932124	0.0444375389097999	56.4241357424403	0.304840101347349
OTU_2547	585914	Birkeland	k__Bacteria	p__Bacteroidetes	c__Bacteroidia	o__Bacteroidales	f__Porphyromonadaceae	g__Parabacteroides	s__distasonis	0.219765666919108	0.00538704944237157	0	0.11975822410452	0.103679105711423	2506.85951682116	0.080100563261754
OTU_3038	588929	Birkeland	k__Bacteria	p__Bacteroidetes	c__Bacteroidia	o__Bacteroidales	f__Prevotellaceae	g__Prevotella	s__copri	0.091393533979719	0.00183942540705698	0	0.267606240177031	0.194276543903219	28620.5664055622	0.0852755383978646
OTU_1735	589071	Birkeland	k__Bacteria	p__Bacteroidetes	c__Bacteroidia	o__Bacteroidales	f__Bacteroidaceae	g__Bacteroides	s__uniformis	0.163981306382219	0.00683557343956219	0	0.410050398674292	1.33868425752329	4153.30926890311	1.20025994256338
OTU_1734	589076	Birkeland	k__Bacteria	p__Firmicutes	c__Clostridia	o__Clostridiales	f__Ruminococcaceae	g__Oscillospira	s__	0.208974466696523	0.00329386508472552	1	0.148741651280925	0.138929577874151	8.27937009130975	0.238945400261413
OTU_2631	589277	Birkeland	k__Bacteria	p__Bacteroidetes	c__Bacteroidia	o__Bacteroidales	f__Bacteroidaceae	g__Bacteroides	s__	1.26536881018345	0.0106097158453443	0	0.405607449624573	0.207975321993242	12123.1855190448	0.11162645862648
OTU_1444	591635	Birkeland	k__Bacteria	p__Firmicutes	c__Clostridia	o__Clostridiales	f__Ruminococcaceae	g__Ruminococcus	s__	0.670672425078575	0.0196586718208483	1	0.147520006363144	0.491502672068769	43.3596254074116	0.794624265168365
OTU_1143	591671	Birkeland	k__Bacteria	p__Firmicutes	c__Clostridia	o__Clostridiales	f__Lachnospiraceae	g__Dorea	s__	1.00745617989961	0.010784497139219	1	0.0357403698031511	1.01535566627569	77.7066434698173	0.721163772807337
OTU_416	620319	Birkeland	k__Bacteria	p__Firmicutes	c__Clostridia	o__Clostridiales	f__	g__	s__	0.575379552471548	0.00515143093901595	0	0.440093374963888	0.0134667128179824	97.3522821586868	0.126768496189394
OTU_2628	628226	Birkeland	k__Bacteria	p__Firmicutes	c__Clostridia	o__Clostridiales	f__Clostridiaceae	g__	s__	0.587356957871706	0.0273070554325839	1	0.342944147142896	2.04770586083669	70.5601442782099	1.20702817529819
OTU_914	701221	Birkeland	k__Bacteria	p__Firmicutes	c__Clostridia	o__Clostridiales	f__Lachnospiraceae	g__	s__	1.03267037247696	0.00191672153776792	1	0.0264103765727431	0.184026765605912	50.619060047881	0.441386246188146
OTU_2451	708680	Birkeland	k__Bacteria	p__Firmicutes	c__Clostridia	o__Clostridiales	f__	g__	s__	1.48000446123185	0.0072975540716206	0	0.0443122496864942	0.697825410427668	1062.4381511064	0.687737900578912
OTU_3682	71331	Birkeland	k__Bacteria	p__Bacteroidetes	c__Bacteroidia	o__Bacteroidales	f__Bacteroidaceae	g__Bacteroides	s__ovatus	0.256872035796514	0.00694566972166206	0	0.291579099865287	1.53212947546728	25.8188854734664	0.537686492599344
OTU_1927	759751	Birkeland	k__Bacteria	p__Firmicutes	c__Clostridia	o__Clostridiales	f__Lachnospiraceae	g__	s__	1.10193621709057	0.00869495657977846	1	0.0282604091122217	0.113603571876672	57.3713188525165	0.750694994263187
OTU_4028	772282	Birkeland	k__Bacteria	p__Bacteroidetes	c__Bacteroidia	o__Bacteroidales	f__Rikenellaceae	g__	s__	0.462162213042712	0.000936667459167721	0	0.302770657240282	0.291936540171801	19.2736108364441	0.0421919027481029
OTU_3541	798164	Birkeland	k__Bacteria	p__Firmicutes	c__Clostridia	o__Clostridiales	f__	g__	s__	0.285965549372982	0.00697476782995672	0	0.421360790031928	0.0885148242372453	35.856190682542	0.000271480684387981
OTU_1902	804526	Birkeland	k__Bacteria	p__Firmicutes	c__Clostridia	o__Clostridiales	f__Lachnospiraceae	g__Coprococcus	s__	0.424471393036533	0.00129590505786149	1	0.210419287835575	0.0411932088654389	18.5513553324112	0.310957817120352
OTU_2255	819181	Birkeland	k__Bacteria	p__Firmicutes	c__Clostridia	o__Clostridiales	f__Ruminococcaceae	g__	s__	0.155062344148441	0.00559244525450001	0	0.563837352959244	0.53356093632464	296.279440442922	0.222680360401242
OTU_2779	840914	Birkeland	k__Bacteria	p__Bacteroidetes	c__Bacteroidia	o__Bacteroidales	f__Prevotellaceae	g__Prevotella	s__copri	0.157669508391105	0.00840630562910818	0	0.146301788223826	0.601902630720315	10726.64801984	0.153444222397053
OTU_3522	843553	Birkeland	k__Bacteria	p__Firmicutes	c__Clostridia	o__Clostridiales	f__Lachnospiraceae	g__Lachnospira	s__	0.825837550337796	0.015787845792107	0	0.333482019445119	0.663111607710575	294.211547973516	0.345066421541438
OTU_1721	844006	Birkeland	k__Bacteria	p__Firmicutes	c__Clostridia	o__Clostridiales	f__Ruminococcaceae	g__	s__	1.27866249596135	0.0250073375685746	0	0.596879478824182	1.02632327894208	3.68398573031061	1.68469409175309
OTU_1062	850905	Birkeland	k__Bacteria	p__Bacteroidetes	c__Bacteroidia	o__Bacteroidales	f__[Barnesiellaceae]	g__	s__	0.197596009130029	0.014273609545796	0	0.336299074610352	0.101434706185882	230.138674755762	0.103774220393647
OTU_1711	851323	Birkeland	k__Bacteria	p__Bacteroidetes	c__Bacteroidia	o__Bacteroidales	f__Porphyromonadaceae	g__Parabacteroides	s__	0.720623950458889	0.00815855177943527	0	0.549750891680639	0.122343981689489	80.9078057096355	0.243173468590963
OTU_3466	851865	Birkeland	k__Bacteria	p__Firmicutes	c__Clostridia	o__Clostridiales	f__Ruminococcaceae	g__Faecalibacterium	s__prausnitzii	0.103199547112422	0.00238588410830299	0	0.355561410532161	0.445110808077232	505.130069856686	0.555499743427799
OTU_258	865469	Birkeland	k__Bacteria	p__Proteobacteria	c__Gammaproteobacteria	o__Pasteurellales	f__Pasteurellaceae	g__Haemophilus		0.188083061548259	0.00898469175648139	0	0.614393726401688	0.653603600828219	55.3021723545069	0.096537366951199
OTU_3288	953855	Birkeland	k__Bacteria	p__Bacteroidetes	c__Bacteroidia	o__Bacteroidales	f__Bacteroidaceae	g__Bacteroides	s__	0.120223752824731	0.000570676037538726	0	0.75448733218585	0.526123375777645	726.867492671016	0.319390377443721
OTU_2432	975306	Birkeland	k__Bacteria	p__Firmicutes	c__Clostridia	o__Clostridiales	f__Lachnospiraceae	g__	s__	0.739469388034549	0.00481281198984639	1	0.313363730737707	0.318078562579475	23.3225667871117	0.44208148326076
OTU_8876	New.CleanUp.ReferenceOTU30877	Birkeland	k__Bacteria	p__Bacteroidetes	c__Bacteroidia	o__Bacteroidales	f__Bacteroidaceae	g__Bacteroides	s__	0.406167792250532	0.00304747148542031	0	0.838631997765025	0.268020503295261	64.2195220519658	0.201826691187216
OTU_14077	New.CleanUp.ReferenceOTU67312	Birkeland	k__Bacteria	p__Bacteroidetes	c__Bacteroidia	o__Bacteroidales	f__Porphyromonadaceae	g__Parabacteroides	s__distasonis	0.352674322388375	0.00485918141502583	0	0.0319842860063582	0.650566442430815	9.28269056742776	0.601521431847137
OTU_14117	New.CleanUp.ReferenceOTU67577	Birkeland	k__Bacteria	p__Firmicutes	c__Clostridia	o__Clostridiales				0.182878304047035	0.0213266634035518	0	0.643974142806877	0.6889284774985	7.0633132178939	1.02245138531557
OTU_4124	New.ReferenceOTU149	Birkeland	k__Bacteria	p__Firmicutes	c__Clostridia	o__Clostridiales	f__Lachnospiraceae	g__	s__	0.342041916978647	0.0209610728250656	1	0.1249387366083	0.910824765983354	28.2189411768278	0.603480953618298
OTU_4165	New.ReferenceOTU159	Birkeland	k__Bacteria	p__Bacteroidetes	c__Bacteroidia	o__Bacteroidales	f__Bacteroidaceae	g__Bacteroides	s__	0.172469278256977	0.00525347813479621	0	1.32790214206428	0.25407349245593	701.929067667612	0.139997053042559
OTU_4149	New.ReferenceOTU233	Birkeland	k__Bacteria	p__Bacteroidetes	c__Bacteroidia	o__Bacteroidales	f__Bacteroidaceae	g__Bacteroides		0.242507844840258	0.00760177089200551	0	0.142064735280571	0.991357986556833	22.476270476379	0.548683118813904
OTU_4133	New.ReferenceOTU241	Birkeland	k__Bacteria	p__Firmicutes	c__Clostridia	o__Clostridiales	f__Ruminococcaceae	g__	s__	0.448691664906767	0.0209484157859071	1	0.0486624812040823	0.146633027244995	42.0276954257558	0.524410542358055
OTU_4171	New.ReferenceOTU273	Birkeland	k__Bacteria	p__Bacteroidetes	c__Bacteroidia	o__Bacteroidales	f__Bacteroidaceae	g__Bacteroides	s__	0.894613789083865	0.00478686599661905	0	0.649751981665837	0.434942478647409	677.715834519968	0.822689569139767
OTU_4210	New.ReferenceOTU310	Birkeland	k__Bacteria	p__Bacteroidetes	c__Bacteroidia	o__Bacteroidales	f__Bacteroidaceae	g__Bacteroides	s__uniformis	0.285897180676767	0.00479781437005915	0	0.698970004336019	1.15385592106549	8.70344109583968	0.447985370519165
OTU_4204	New.ReferenceOTU318	Birkeland	k__Bacteria	p__Bacteroidetes	c__Bacteroidia	o__Bacteroidales	f__Bacteroidaceae	g__Bacteroides	s__uniformis	0.20500452479098	0.0157242204822159	0	0.559090917934782	1.66761524254188	49.2540793372323	1.62114688703862
OTU_4139	New.ReferenceOTU343	Birkeland	k__Bacteria	p__Firmicutes	c__Clostridia	o__Clostridiales	f__	g__	s__	0.201780304190171	0.0174371946704238	0	0.215382707367125	0.97367240729254	13.9382281513452	0.465094473602024
OTU_4136	New.ReferenceOTU345	Birkeland	k__Bacteria	p__Bacteroidetes	c__Bacteroidia	o__Bacteroidales	f__Bacteroidaceae	g__Bacteroides	s__ovatus	0.264454565722437	0.0130924898310066	1	1.01772876696043	1.73489744692802	24.8194013690603	0.904455236755112
OTU_4216	New.ReferenceOTU365	Birkeland	k__Bacteria	p__Bacteroidetes	c__Bacteroidia	o__Bacteroidales	f__Bacteroidaceae	g__Bacteroides	s__	0.16367816846032	0.00775194838803044	0	0.679853713888946	1.22635966334713	19.5912559731737	0.585265151014425
OTU_4104	New.ReferenceOTU49	Birkeland	k__Bacteria	p__Bacteroidetes	c__Bacteroidia	o__Bacteroidales	f__Bacteroidaceae	g__Bacteroides	s__	0.142082978441371	0.0103557714961113	0	0.0540392964224314	0.306451149929206	101.541641014989	0.348402278803533
OTU_120	10512	Moen	k__Bacteria	p__Proteobacteria	c__Deltaproteobacteria	o__Desulfovibrionales	f__Desulfovibrionaceae	g__Desulfovibrio	s__	4.59805692096629	0.00104786726589444	499	0	5.33723730320361	334.69000241417	13.197238049556
OTU_10	10961	Moen	k__Bacteria	p__Proteobacteria	c__Epsilonproteobacteria	o__Campylobacterales	f__Helicobacteraceae	g__Helicobacter	s__	0.281830131859577	7.66852423703964e-05	52	0.216096420727265	0.0143780469624172	378.389555092124	0.00939570902933456
OTU_83	1105328	Moen	k__Bacteria	p__Firmicutes	c__Clostridia					1.12497364039374	0.000736477442172545	196	2.39794000867204	5.52375121627693	200.570725817825	3.23059550038486
OTU_244	1105376	Moen	k__Bacteria	p__Proteobacteria	c__Betaproteobacteria	o__Burkholderiales	f__Alcaligenaceae	g__Sutterella	s__	1.8612709103614	0.0019201102003482	480	2.69897000433602	2.16378112872855	460.396947308995	10.01030215876
OTU_169	1107303	Moen	k__Bacteria	p__Firmicutes	c__Clostridia	o__Clostridiales	f__Lachnospiraceae			0.676335881605267	0.000638639999176733	334	3	0.435200846025098	43.4170328001543	2.17380017046489
OTU_12	1107652	Moen	k__Bacteria	p__Bacteroidetes	c__Bacteroidia	o__Bacteroidales	f__Rikenellaceae	g__	s__	4.78390964753657	0.00026286181485036	425	1.35654732351381	2.67081291852912	83.5590224775557	2.21858058465738
OTU_252	1108078	Moen	k__Bacteria	p__Firmicutes	c__Clostridia	o__Clostridiales	f__	g__	s__	0.662881466522892	0.000235424736408736	84	0.549750891680639	0.812767752965302	45.6646844438328	1.00816394063748
OTU_397	1108378	Moen	k__Bacteria	p__Firmicutes	c__Clostridia	o__Clostridiales	f__Lachnospiraceae	g__	s__	0.315395374459972	0.000550251191905948	439	0.401209493236885	1.2292627726507	119.786965224379	6.98517587939665
OTU_308	1108453	Moen	k__Bacteria	p__Firmicutes	c__Clostridia	o__Clostridiales	f__Lachnospiraceae			0.210355891005518	0.000182935701167427	481	0	0.39771330716497	46.5108920634046	4.80607831513228
OTU_153	1110253	Moen	k__Bacteria	p__Firmicutes	c__Clostridia	o__Clostridiales	f__Ruminococcaceae	g__Oscillospira	s__	2.53637862439512	0.000442299485706421	452	1.79588001734408	0.417772311262051	97.8463508059437	2.69181116111842
OTU_403	1111448	Moen	k__Bacteria	p__Bacteroidetes	c__Bacteroidia	o__Bacteroidales	f__S24-7	g__	s__	0.967690501824746	0.00172017765768296	409	3	2.44826834525315	3.6140691311513	22.8059742533066
OTU_49	113542	Moen	k__Bacteria	p__Proteobacteria	c__Deltaproteobacteria	o__Desulfovibrionales	f__Desulfovibrionaceae	g__Desulfovibrio		1.74920981951808	0.000251966927290156	402	0	2.28895738313871	5.21700729128322	9.18013003773707
OTU_328	1136443	Moen	k__Bacteria	p__Deferribacteres	c__Deferribacteres	o__Deferribacterales	f__Deferribacteraceae	g__Mucispirillum	s__schaedleri	6.77541377800198	0.00202878258174637	500	0	6.84171962437669	624.306109114151	16.3886829065468
OTU_406	130076	Moen	k__Bacteria	p__Firmicutes	c__Clostridia	o__Clostridiales	f__Lachnospiraceae	g__	s__	0.533830209012708	0.00050782552612404	373	0.832682665251824	0.112400521482761	7.55157404125729	1.00272025167965
OTU_179	134065	Moen	k__Bacteria	p__Firmicutes	c__Clostridia	o__Clostridiales	f__Lachnospiraceae	g__	s__	6.48597887394493	0.0023362264510903	499	3	18.6982627254001	1699.85319985418	22.3617280053747
OTU_28	134762	Moen	k__Bacteria	p__Bacteroidetes	c__Bacteroidia	o__Bacteroidales	f__S24-7	g__	s__	0.387990750674252	0.000745143964847285	449	0.442492798094342	1.04069415350847	34.017681000516	13.9526567364952
OTU_114	135956	Moen	k__Bacteria	p__Firmicutes	c__Bacilli	o__Lactobacillales	f__Lactobacillaceae	g__	s__	0.36569953880724	0.000478594737932101	2	0.474955192963155	1.39652010364761	1418.86096978763	0.711692484080629
OTU_37	136604	Moen	k__Bacteria	p__Firmicutes	c__Clostridia	o__Clostridiales	f__Lachnospiraceae			1.0726522675409	0.000460755192546915	91	1.88605664769316	0.369600332295445	120.3106430106	0.794620102013334
OTU_241	14035	Moen	k__Bacteria	p__Firmicutes	c__Clostridia	o__Clostridiales	f__Lachnospiraceae	g__	s__	1.78315650694648	0.00048993107159184	342	0.425968732272281	1.55435427622266	6.06013436411935	2.93119507287242
OTU_337	1517779	Moen	k__Bacteria	p__Bacteroidetes	c__Bacteroidia	o__Bacteroidales	f__Rikenellaceae	g__	s__	0.32143123686297	0.00118936315437456	133	0.645891560852599	3.9352625390448	75.075948052276	2.14862562801026
OTU_122	1571092	Moen	k__Bacteria	p__Firmicutes	c__Clostridia	o__Clostridiales	f__	g__	s__	1.78345827653094	0.00118012410433436	357	0.235823867609669	1.50518799143885	51.2846643052584	2.10393869475678
OTU_236	161993	Moen	k__Bacteria	p__Firmicutes	c__Clostridia	o__Clostridiales	f__	g__	s__	0.559421270402863	2.28278863893462e-05	165	0.54515513999149	0.579032970864243	17.1095831181667	0.115522105466896
OTU_412	162005	Moen	k__Bacteria	p__Firmicutes	c__Clostridia	o__Clostridiales	f__Ruminococcaceae	g__Oscillospira	s__	4.33555661992602	0.000433528147184945	458	3	2.65409485615567	79.4395921867059	8.62411304212425
OTU_112	162576	Moen	k__Bacteria	p__Firmicutes	c__Clostridia	o__Clostridiales	f__Lachnospiraceae	g__	s__	0.891205520835365	0.000852731845961021	445	3	3.82537321355492	52.7696997274203	5.03513658183077
OTU_215	162639	Moen	k__Bacteria	p__Bacteroidetes	c__Bacteroidia	o__Bacteroidales	f__S24-7	g__	s__	4.18122726157899	0.000387892623006029	468	0.501689446210399	3.8266966805195	130.391875997415	6.9588507248777
OTU_184	165046	Moen	k__Bacteria	p__Firmicutes	c__Clostridia	o__Clostridiales	f__Ruminococcaceae	g__Oscillospira	s__	1.17375794705637	0.000368199504716799	386	1.72124639904717	1.52449872436108	12.1520956335355	2.15390225651694
OTU_322	167034	Moen	k__Bacteria	p__Firmicutes	c__Clostridia	o__Clostridiales	f__Ruminococcaceae	g__Oscillospira	s__	0.986709107732795	0.000329492346138391	407	0.00392634551472468	0.354926876752929	39.540296658792	3.19323219006771
OTU_180	168145	Moen	k__Bacteria	p__Firmicutes	c__Clostridia	o__Clostridiales	f__Ruminococcaceae	g__Oscillospira	s__	1.05905946942696	0.000471633110501093	241	0.411168274405793	1.13971966035182	16.9487425789552	0.617422867609466
OTU_228	1684221	Moen	k__Bacteria	p__Proteobacteria	c__Deltaproteobacteria	o__Desulfovibrionales	f__Desulfovibrionaceae	g__Desulfovibrio	s__C21_c20	0.982506265546016	0.000829244983875541	499	2.69897000433602	0.0824049443804979	765.112965643511	5.48434216415928
OTU_52	168984	Moen	k__Bacteria	p__Firmicutes	c__Clostridia	o__Clostridiales	f__Lachnospiraceae	g__	s__	1.46554126212285	0.00060031008149182	408	3	2.81760272993263	2.24646473587813	16.1368014596437
OTU_97	170056	Moen	k__Bacteria	p__Firmicutes	c__Clostridia	o__Clostridiales	f__Lachnospiraceae	g__[Ruminococcus]	s__gnavus	0.105295641097992	0.000763736145580352	235	0.248720896016658	1.15531509773972	27.1412715990641	3.71809311008806
OTU_430	170335	Moen	k__Bacteria	p__Bacteroidetes	c__Bacteroidia	o__Bacteroidales	f__[Odoribacteraceae]	g__Odoribacter	s__	1.33156606393565	0.000239156817250447	473	3	0.631336782269315	285.979842468199	0.531608099007027
OTU_93	171617	Moen	k__Bacteria	p__Bacteroidetes	c__Bacteroidia	o__Bacteroidales	f__S24-7	g__	s__	0.384539382202941	4.08480666489094e-05	378	2.52287874528034	0.116934958193897	6.2950579205189	0.347948711261736
OTU_255	172464	Moen	k__Bacteria	p__Firmicutes	c__Clostridia	o__Clostridiales	f__Lachnospiraceae	g__	s__	4.88476930731932	0.00229061107147041	479	3	12.3618594402839	112.284118998289	11.0381158603544
OTU_210	173722	Moen	k__Bacteria	p__Firmicutes	c__Clostridia	o__Clostridiales	f__Lachnospiraceae	g__[Ruminococcus]	s__gnavus	1.11964495059493	0.000287908904073663	343	0.703334809738469	1.23345062267551	5.05416262004184	0.636256261446137
OTU_384	173852	Moen	k__Bacteria	p__Bacteroidetes	c__Bacteroidia	o__Bacteroidales	f__S24-7	g__	s__	0.0783594401703932	0.000995670252789382	437	1.88605664769316	0.888019081886604	41.7982439223618	7.56768837059293
OTU_273	173892	Moen	k__Bacteria	p__Firmicutes	c__Clostridia	o__Clostridiales	f__Lachnospiraceae	g__	s__	0.0970710493819378	0.00070615456627862	170	0.769551078621726	1.31693456832705	158.810862554061	3.63658668052394
OTU_160	174004	Moen	k__Bacteria	p__Bacteroidetes	c__Bacteroidia	o__Bacteroidales	f__S24-7	g__	s__	0.348159885432911	0.000696830272459679	108	1.18708664335714	0.590325049398836	326.607573828036	9.25976836579086
OTU_310	174056	Moen	k__Bacteria	p__Bacteroidetes	c__Bacteroidia	o__Bacteroidales	f__S24-7	g__	s__	1.77335564226032	0.000600175472394587	341	1.55284196865778	3.71192687360853	5.4482744529659	2.32178238850792
OTU_336	174260	Moen	k__Bacteria	p__Firmicutes	c__Clostridia					0.415293302572418	0.000155056483382764	233	0.686132779630847	0.00256551423063237	38.8134775273459	0.0780432508208126
OTU_281	174285	Moen	k__Bacteria	p__Firmicutes	c__Clostridia	o__Clostridiales	f__Lachnospiraceae	g__	s__	1.14573655713236	7.09199738818068e-05	181	2.15490195998574	0.125485330427142	56.7352352467273	2.48361051669612
OTU_434	174320	Moen	k__Bacteria	p__Firmicutes	c__Clostridia	o__Clostridiales	f__Lachnospiraceae	g__	s__	0.282164643557783	0.000339774495435852	188	3	2.36458084497972	118.977780451753	2.26015990526707
OTU_394	174420	Moen	k__Bacteria	p__Bacteroidetes	c__Bacteroidia	o__Bacteroidales	f__S24-7	g__	s__	0.972818506561697	1.60741962512429e-05	331	1	0.264792224205195	15.3782631186376	0.812082828811042
OTU_395	174422	Moen	k__Bacteria	p__Firmicutes	c__Clostridia	o__Clostridiales	f__Lachnospiraceae	g__	s__	0.0835528037499303	7.69595219440105e-05	195	1.31875876262441	0.684768067762651	28.8740376788716	0.032178393543423
OTU_96	174573	Moen	k__Bacteria	p__Bacteroidetes	c__Bacteroidia	o__Bacteroidales	f__S24-7	g__	s__	0.550879351536289	0.00070470863870794	60	0.761953896871205	0.16419235921598	193.688741465967	0.650155948904121
OTU_421	174651	Moen	k__Bacteria	p__Firmicutes	c__Clostridia	o__Clostridiales	f__Ruminococcaceae	g__Ruminococcus	s__	0.679135115005318	0.000200116783969762	284	0.391473966422806	1.01008353074896	7.7012805513919	1.37907580219755
OTU_331	174667	Moen	k__Bacteria	p__Firmicutes	c__Clostridia	o__Clostridiales	f__Lachnospiraceae			1.82097640952063	0.00187708039243472	499	3	12.3001156991853	1513.7574746327	10.3465172509134
OTU_154	174770	Moen	k__Bacteria	p__Firmicutes	c__Clostridia	o__Clostridiales	f__Ruminococcaceae			0.143372363464393	0.000530789211998045	277	0.474955192963155	2.08949689102809	21.6696014833593	3.22331735518011
OTU_167	174824	Moen	k__Bacteria	p__Firmicutes	c__Clostridia	o__Clostridiales	f__Lachnospiraceae			2.67759217636446	0.00217818226903482	449	2.69897000433602	1.72771867316122	107.352374289273	7.9632307937009
OTU_138	175078	Moen	k__Bacteria	p__Firmicutes	c__Clostridia	o__Clostridiales	f__Lachnospiraceae	g__	s__	0.310908344765121	0.00128766067177743	408	3	1.93509905199111	16.6342509339047	5.98369386088049
OTU_360	175213	Moen	k__Bacteria	p__Firmicutes	c__Clostridia	o__Clostridiales	f__Lachnospiraceae	g__	s__	0.630782353676037	0.00137998276534355	413	3	6.11311958432434	10.9635767811366	6.82367515839282
OTU_333	175227	Moen	k__Bacteria	p__Firmicutes	c__Clostridia	o__Clostridiales	f__Lachnospiraceae	g__	s__	3.00013280655447	0.000856267572774155	471	0.00217691925427455	6.54835219951162	401.335572208612	3.13380844655062
OTU_51	175416	Moen	k__Bacteria	p__Firmicutes	c__Clostridia	o__Clostridiales	f__Lachnospiraceae	g__	s__	1.09473926726354	0.000213696734798662	298	0.0118871597316481	1.26988785406609	11.6164005403231	1.53403412311809
OTU_355	175458	Moen	k__Bacteria	p__Bacteroidetes	c__Bacteroidia	o__Bacteroidales	f__S24-7	g__	s__	1.35989478384367	0.00188305077739929	416	3	4.90736485765982	5.50943809239293	19.7847289369734
OTU_56	175529	Moen	k__Bacteria	p__Firmicutes	c__Clostridia	o__Clostridiales	f__Lachnospiraceae	g__	s__	0.28263530895395	0.00117646543977799	409	3	0.0751699686054701	3.37753990073153	11.9302818661797
OTU_35	175646	Moen	k__Bacteria	p__Bacteroidetes	c__Bacteroidia	o__Bacteroidales	f__S24-7	g__	s__	0.607453724690174	0.000156194603997993	436	2.69897000433602	0.0533983173228144	53.0727358444503	0.380279113018171
OTU_194	175706	Moen	k__Bacteria	p__Bacteroidetes	c__Bacteroidia	o__Bacteroidales	f__S24-7	g__	s__	1.15948828027777	9.18607244350215e-05	416	0.45717457304082	0.522611991960881	83.6676052542455	2.68316849355194
OTU_319	176118	Moen	k__Bacteria	p__Firmicutes	c__Clostridia	o__Clostridiales	f__Ruminococcaceae	g__Oscillospira	s__	0.149174766646639	0.000663961735041571	493	0.00612308505878879	1.22078256125653	315.629832035306	3.18322863841503
OTU_374	176139	Moen	k__Bacteria	p__Firmicutes	c__Clostridia	o__Clostridiales	f__Lachnospiraceae	g__	s__	1.33562180851991	0.00194412575855795	435	3	4.46206615107115	13.98322497588	12.1121739761938
OTU_299	176298	Moen	k__Bacteria	p__Firmicutes	c__Clostridia	o__Clostridiales	f__Lachnospiraceae	g__	s__	0.675078781152111	0.00134161365353249	497	3	0.183400184141022	1693.99905147221	3.83670687924017
OTU_81	176444	Moen	k__Bacteria	p__Bacteroidetes	c__Bacteroidia	o__Bacteroidales	f__S24-7	g__	s__	4.54561640311515	0.00134043739114477	482	3	9.40724450395325	338.879115520887	16.1980611832214
OTU_327	176751	Moen	k__Bacteria	p__Bacteroidetes	c__Bacteroidia	o__Bacteroidales	f__Rikenellaceae	g__	s__	2.1580065233383	0.000984791389528108	436	2.69897000433602	4.48297662767698	19.2284473551132	5.48838173905896
OTU_386	176798	Moen	k__Bacteria	p__Firmicutes	c__Clostridia	o__Clostridiales	f__Lachnospiraceae	g__	s__	0.577177343745811	0.00138358813711588	473	3	0.159810023882573	168.916321140254	4.41048365770535
OTU_61	176858	Moen	k__Bacteria	p__Firmicutes	c__Clostridia	o__Clostridiales	f__Lachnospiraceae	g__[Ruminococcus]	s__gnavus	0.537934238428791	0.00056854406879914	315	0.0762380391712997	0.0704637824965528	14.067211366911	3.13135523379647
OTU_181	176868	Moen	k__Bacteria	p__Firmicutes	c__Clostridia	o__Clostridiales	f__Dehalobacteriaceae	g__Dehalobacterium	s__	2.17821351136829	0.000535899787822005	209	2.15490195998574	8.44038445387181	112.422873148884	7.78195609994263
OTU_148	176952	Moen	k__Bacteria	p__Firmicutes	c__Clostridia	o__Clostridiales	f__Lachnospiraceae	g__	s__	0.286795833053244	0.00125862065364807	411	3	0.357784220196615	16.9769508228536	6.7116433332994
OTU_71	177115	Moen	k__Bacteria	p__Bacteroidetes	c__Bacteroidia	o__Bacteroidales	f__S24-7	g__	s__	0.644648613015666	8.67616667820962e-05	483	3	1.26912191089463	855.169443994219	2.33240923288121
OTU_102	177271	Moen	k__Bacteria	p__Firmicutes	c__Clostridia	o__Clostridiales	f__Ruminococcaceae			3.70477623581781	0.00145857701573202	468	2.09691001300806	4.11976566827196	149.619801057238	8.85486020393284
OTU_356	177414	Moen	k__Bacteria	p__Bacteroidetes	c__Bacteroidia	o__Bacteroidales	f__S24-7	g__	s__	0.527814937296142	0.00141389544304164	440	3	3.26975407621653	28.6452920944027	11.4159056261912
OTU_367	177512	Moen	k__Bacteria	p__Bacteroidetes	c__Bacteroidia	o__Bacteroidales	f__S24-7	g__	s__	0.348359218784476	0.000268215704490998	464	3	1.38689968848308	152.236845544576	2.57086096985082
OTU_65	178480	Moen	k__Bacteria	p__Firmicutes	c__Clostridia	o__Clostridiales	f__Ruminococcaceae	g__Ruminococcus	s__	1.40453323865973	0.000165872210541159	67	0.649751981665837	5.13886556890335	207.926706019425	0.812524775056981
OTU_94	178490	Moen	k__Bacteria	p__Firmicutes	c__Clostridia	o__Clostridiales	f__Lachnospiraceae	g__	s__	4.04195438053199	0.00129918982242687	426	3	11.9328927627766	5.46571979632068	26.5419569493502
OTU_128	178735	Moen	k__Bacteria	p__Firmicutes	c__Clostridia	o__Coriobacteriales	f__Coriobacteriaceae	g__Adlercreutzia	s__	1.97232335674154	0.00100391356930444	399	2.69897000433602	4.71146025190201	6.2897029217799	6.32659842441669
OTU_340	178787	Moen	k__Bacteria	p__Firmicutes	c__Clostridia	o__Clostridiales	f__Lachnospiraceae	g__	s__	0.215456859518118	0.00145726658067294	441	3	0.12676207533903	33.0882825376038	5.84158554358832
OTU_15	178959	Moen	k__Bacteria	p__Firmicutes	c__Clostridia	o__Clostridiales	f__Ruminococcaceae	g__Oscillospira	s__	1.44796505074113	0.000298007608031769	462	0	3.57449749696177	55.876524801339	2.77509062320688
OTU_30	179457	Moen	k__Bacteria	p__Bacteroidetes	c__Bacteroidia	o__Bacteroidales	f__S24-7	g__	s__	4.23369612406288	0.000251059863808925	380	1.85387196432176	2.9638807026678	20.2048619719164	0.892938694293911
OTU_387	179547	Moen	k__Bacteria	p__Firmicutes	c__Clostridia	o__Clostridiales	f__Ruminococcaceae	g__Oscillospira	s__	0.343192439223055	0.000375011542102569	455	0.138465589140962	0.812845724139195	674.05290157321	2.37687837747879
OTU_150	179703	Moen	k__Bacteria	p__Firmicutes	c__Clostridia	o__Clostridiales	f__Lachnospiraceae	g__	s__	0.964508369267235	0.000291334151793014	160	1.34678748622466	5.56364064371642	60.1705512492078	0.597718747726006
OTU_101	180555	Moen	k__Bacteria	p__Firmicutes	c__Clostridia	o__	f__	g__	s__	5.10205428664556	0.000901501585568835	445	0.617982957425132	1.00695200204293	325.174045111639	6.75794560432949
OTU_189	180824	Moen	k__Bacteria	p__Firmicutes	c__Clostridia	o__Clostridiales	f__Lachnospiraceae	g__	s__	0.244999877148839	0.00144286440663424	433	3	0.210488792349126	29.9002189540359	6.64522091942221
OTU_4	181348	Moen	k__Bacteria	p__Firmicutes	c__Clostridia	o__	f__	g__	s__	0.64273652397812	0.000249338045087824	430	2.69897000433602	0.390940692693938	68.2147506406127	0.569109577620094
OTU_404	181419	Moen	k__Bacteria	p__Firmicutes	c__Clostridia	o__Clostridiales	f__Lachnospiraceae	g__	s__	2.15853588724633	0.00064019147608014	446	3	1.33579646465648	52.2676276884659	3.21095599186142
OTU_346	181683	Moen	k__Bacteria	p__Firmicutes	c__Clostridia	o__Clostridiales	f__Lachnospiraceae			0.813687306072657	0.00042678228242186	287	1.56863623584101	4.41182660330397	16.9068322483506	1.08759175920853
OTU_47	181719	Moen	k__Bacteria	p__Bacteroidetes	c__Bacteroidia	o__Bacteroidales	f__Bacteroidaceae	g__Bacteroides		1.46716348127538	0.0013638485299308	503	3	2.35101387780551	8374.30894784013	9.97568806723001
OTU_18	182061	Moen	k__Bacteria	p__Firmicutes	c__Clostridia	o__Clostridiales	f__Ruminococcaceae	g__Oscillospira	s__	0.283218536103705	0.000611290126566392	393	0.000434511774017692	0.334371890760924	3.62946377287849	6.06664097099035
OTU_375	182470	Moen	k__Bacteria	p__Firmicutes	c__Clostridia	o__Clostridiales	f__Lachnospiraceae	g__	s__	1.36156572824297	0.000684317975162918	412	3	1.88875378866233	14.6734067985309	3.28358486195652
OTU_165	182712	Moen	k__Bacteria	p__Firmicutes	c__Clostridia	o__Clostridiales	f__Lachnospiraceae	g__	s__	2.58552982546599	0.000856247062865163	395	0.00656376950238827	5.59377560660413	9.93561810543598	10.3235864844852
OTU_414	182806	Moen	k__Bacteria	p__Bacteroidetes	c__Bacteroidia	o__Bacteroidales	f__Rikenellaceae	g__	s__	3.86353157565583	0.00138581360037724	429	2.52287874528034	7.19512002386052	21.0624069839626	7.59670963128581
OTU_332	182945	Moen	k__Bacteria	p__Bacteroidetes	c__Bacteroidia	o__Bacteroidales	f__S24-7	g__	s__	0.959706759716834	0.000234054593068018	493	0.924453038607469	0.0659812344168095	1859.67433907427	2.51752087946731
OTU_95	183174	Moen	k__Bacteria	p__Firmicutes	c__Clostridia	o__Clostridiales	f__Lachnospiraceae	g__[Ruminococcus]	s__gnavus	2.00982495355641	0.000748103080182486	438	0.950781977329818	1.42643178337605	56.7409194451786	3.25588388574093
OTU_124	183545	Moen	k__Bacteria	p__Firmicutes	c__Clostridia	o__Clostridiales	f__Ruminococcaceae			0.48917202859777	1.08685603671431e-05	345	0.373659632624958	0.373526797680234	6.40992755876565	1.58717763252763
OTU_266	183838	Moen	k__Bacteria	p__Firmicutes	c__Clostridia	o__Clostridiales	f__Lachnospiraceae	g__	s__	1.78989924781677	0.000225037937301789	137	1.76955107862173	0.110379313320824	88.2391479203798	0.224525890103316
OTU_5	184451	Moen	k__Bacteria	p__Firmicutes	c__Clostridia	o__Clostridiales	f__Lachnospiraceae	g__	s__	2.55383410151161	0.0012873840865027	490	0	3.0760851355827	215.151758881066	10.9592496296036
OTU_186	184903	Moen	k__Bacteria	p__Firmicutes	c__Clostridia	o__Clostridiales	f__Lachnospiraceae	g__[Ruminococcus]	s__gnavus	0.147876447062779	0.00069810588176844	131	1.06550154875643	3.5516371179177	273.791764830648	6.12642193758421
OTU_370	185126	Moen	k__Bacteria	p__Firmicutes	c__Clostridia	o__Clostridiales	f__Lachnospiraceae	g__	s__	0.343561138094819	0.000343255645274951	393	0	0.304481833875674	1.46643517058955	6.97322967953551
OTU_313	185222	Moen	k__Bacteria	p__Firmicutes	c__Clostridia	o__Clostridiales	f__Clostridiaceae	g__	s__	2.85738374815443	0.000888948559178405	370	2.30102999566398	5.42365938682517	6.89302753247106	5.69473020171313
OTU_200	185550	Moen	k__Bacteria	p__Bacteroidetes	c__Bacteroidia	o__Bacteroidales	f__S24-7	g__	s__	0.194856235132565	0.0010590779166819	481	3	2.35773578591399	466.832645581805	7.23702695685038
OTU_417	185587	Moen	k__Bacteria	p__Firmicutes	c__Clostridia	o__Clostridiales	f__Lachnospiraceae	g__	s__	1.52759076975698	0.0018318443554355	494	3	7.91523983445193	838.40740469223	11.6206834887865
OTU_207	185743	Moen	k__Bacteria	p__Firmicutes	c__Clostridia	o__Clostridiales	f__Ruminococcaceae	g__	s__	1.32607665941577	0.000681036681134151	366	1.95860731484178	2.96132140941096	7.70791295473495	4.53979404853968
OTU_302	186043	Moen	k__Bacteria	p__Firmicutes	c__Clostridia	o__Clostridiales	f__Lachnospiraceae	g__	s__	0.318612408309512	2.11603969406664e-05	33	2	4.66263421896081	532.239016611977	0.585211772909109
OTU_141	186393	Moen	k__Bacteria	p__Firmicutes	c__Clostridia	o__Clostridiales	f__Lachnospiraceae	g__	s__	0.25386572629481	0.00107526591889272	413	2.69897000433602	0.00989352905936015	2.51230227073597	9.60871143499098
OTU_209	186886	Moen	k__Bacteria	p__Firmicutes	c__Clostridia	o__Clostridiales	f__Ruminococcaceae	g__Oscillospira	s__	0.981718883456369	0.000292762706432373	319	0.690369832574101	0.331751876781803	8.61489347600146	1.32335001042933
OTU_294	186940	Moen	k__Bacteria	p__Firmicutes	c__Clostridia	o__Clostridiales	f__Lachnospiraceae	g__	s__	0.230013437449915	0.00137895558261245	425	2.69897000433602	0.300322787532836	25.4785141969184	7.43099098539509
OTU_201	187028	Moen	k__Bacteria	p__Bacteroidetes	c__Bacteroidia	o__Bacteroidales	f__S24-7	g__	s__	1.73374574646397	0.00221008818632398	433	3	4.61794413088836	73.4407352217059	16.1181034617887
OTU_25	187400	Moen	k__Bacteria	p__Firmicutes	c__Clostridia	o__Clostridiales	f__Ruminococcaceae			3.00643333419302	0.00189619407152738	483	3	5.32424421230124	67.0472444718884	8.6471042870312
OTU_19	187535	Moen	k__Bacteria	p__Firmicutes	c__Clostridia	o__Clostridiales	f__Lachnospiraceae	g__	s__	2.94598527512396	0.00152717910380067	452	2.69897000433602	7.21244541262615	22.0862713051557	8.13724133318148
OTU_309	188116	Moen	k__Bacteria	p__Firmicutes	c__Clostridia	o__Clostridiales	f__Lachnospiraceae	g__	s__	0.869371245001854	0.000315231166437895	167	0.694648630553376	0.178359683522176	30.2870137952878	0.442406099095593
OTU_423	188536	Moen	k__Bacteria	p__Firmicutes	c__Clostridia	o__Clostridiales	f__Lachnospiraceae	g__	s__	0.178017324827831	0.00127650896808874	400	3	0.768502844994293	3.75708639337377	10.078793836911
OTU_158	188548	Moen	k__Bacteria	p__Firmicutes	c__Clostridia	o__Clostridiales	f__Lachnospiraceae	g__	s__	0.941912603530114	0.0001150213400646	358	0.339134521996131	0.77984181115203	3.31820304237434	0.117238028425223
OTU_57	188973	Moen	k__Bacteria	p__Firmicutes	c__Clostridia					0.100269152668729	0.000189338116797434	418	0.3585258894959	0.46577061554549	49.1290587355545	1.15180079164629
OTU_203	189288	Moen	k__Bacteria	p__Firmicutes	c__Clostridia	o__Clostridiales	f__Lachnospiraceae	g__	s__	1.94646828513665	0.00089382614320374	418	2.09691001300806	3.24358841648925	26.8201169444472	2.77232025028987
OTU_216	189585	Moen	k__Bacteria	p__Firmicutes	c__Clostridia	o__Clostridiales	f__Lachnospiraceae	g__	s__	3.2098808559358	0.00128076236986928	483	0	4.83726041797459	159.023534488041	10.3907188342016
OTU_98	189611	Moen	k__Bacteria	p__Firmicutes	c__Clostridia					2.7810177278783	0.000453101059998028	328	0.151810883008601	3.51601681638659	4.87635385346596	2.32737482395484
OTU_126	189840	Moen	k__Bacteria	p__Firmicutes	c__Clostridia	o__Clostridiales	f__Ruminococcaceae	g__Oscillospira	s__	2.27092659650212	8.64207918722814e-05	414	0.978810700930062	1.05098402768592	350.354123158903	0.255057666174173
OTU_13	190026	Moen	k__Bacteria	p__Bacteroidetes	c__Bacteroidia	o__Bacteroidales	f__Rikenellaceae	g__AF12	s__	4.21507893090964	0.00129132067548448	477	0.0277971616209356	6.81963383917106	298.209605679642	5.3536418842936
OTU_330	190114	Moen	k__Bacteria	p__Firmicutes	c__Clostridia	o__Clostridiales	f__Ruminococcaceae	g__Ruminococcus		2.27497591547137	0.00147259880260136	465	2.52287874528034	5.42370067568657	36.4084215176373	5.5350734282575
OTU_268	1902400	Moen	k__Bacteria	p__Firmicutes	c__Clostridia					1.19220686864996	0.000609092907275302	433	0.112945621949043	0.944164907751683	107.700889476488	4.22115898635234
OTU_271	190242	Moen	k__Bacteria	p__Firmicutes	c__Clostridia	o__Clostridiales	f__Ruminococcaceae			0.84376269727919	0.000855076023251586	438	0.000434511774017692	0.427508540543198	36.2544109485078	4.83082086772687
OTU_377	190273	Moen	k__Bacteria	p__Firmicutes	c__Clostridia	o__Clostridiales	f__Lachnospiraceae	g__	s__	1.50905320655719	0.000339929532293639	361	0.438898616350944	2.86403009364112	2.86438369396276	2.88707227698276
OTU_213	190425	Moen	k__Bacteria	p__Firmicutes	c__Clostridia	o__Clostridiales	f__Lachnospiraceae	g__	s__	0.682661526644156	0.00176062370769969	423	3	4.11641349651217	14.6438544969333	8.76548562713728
OTU_304	190673	Moen	k__Bacteria	p__Bacteroidetes	c__Bacteroidia	o__Bacteroidales	f__S24-7	g__	s__	1.52343754602681	0.000543621292570375	464	3	2.64929810144692	141.481242273655	4.17222053314003
OTU_277	190835	Moen	k__Bacteria	p__Bacteroidetes	c__Bacteroidia	o__Bacteroidales	f__S24-7	g__	s__	0.214218172061688	0.000744797517781572	442	0.653647025549361	1.45792189440534	17.6889040886171	10.3556240976028
OTU_381	191067	Moen	k__Bacteria	p__Firmicutes	c__Clostridia	o__Clostridiales	f__Lachnospiraceae	g__	s__	2.00522976278353	0.000826280385841769	499	0	0.418754788303915	483.238037787396	12.6989844734762
OTU_378	191089	Moen	k__Bacteria	p__Firmicutes	c__Clostridia	o__Clostridiales	f__Lachnospiraceae	g__	s__	0.231742854616222	0.00109698522769078	413	3	0.158562647092456	3.60004118202669	8.09038256243118
OTU_351	191098	Moen	k__Bacteria	p__Firmicutes	c__Clostridia	o__Clostridiales	f__Lachnospiraceae			7.9173959734217	0.00168186842026499	461	0.749579997691106	13.735493423068	127.831266907333	14.5173567215045
OTU_295	191387	Moen	k__Bacteria	p__Firmicutes	c__Clostridia	o__Clostridiales	f__Lachnospiraceae			0.980657914090656	0.0018805907689322	430	3	4.95543653596076	17.1167723270655	13.3148853718032
OTU_72	191445	Moen	k__Bacteria	p__Firmicutes	c__Clostridia	o__Clostridiales	f__Ruminococcaceae	g__Oscillospira	s__	0.305253814489217	0.000570435531762535	375	2.30102999566398	2.43198611856346	51.7014718088063	1.97042663159698
OTU_142	191558	Moen	k__Bacteria	p__Firmicutes	c__Clostridia	o__Clostridiales	f__Ruminococcaceae	g__Oscillospira		0.240834169367557	0.000860674639766574	439	3	3.23856049674167	28.9433371671664	5.29433339924615
OTU_185	191583	Moen	k__Bacteria	p__Firmicutes	c__Clostridia	o__Clostridiales	f__Lachnospiraceae	g__[Ruminococcus]	s__gnavus	1.75154160044689	0.00113962831583888	405	0.159266765388193	0.782467316462398	139.745315777253	5.85427083180704
OTU_182	191616	Moen	k__Bacteria	p__Firmicutes	c__Clostridia	o__Clostridiales	f__Ruminococcaceae	g__Ruminococcus	s__	2.45473082360458	0.000780408770202967	406	0.856985199745905	3.33618861868735	25.5756162133254	3.8511045792274
OTU_152	191816	Moen	k__Bacteria	p__Firmicutes	c__Clostridia	o__Clostridiales	f__Ruminococcaceae	g__Oscillospira	s__	0.922887022743411	3.39899268435086e-05	341	0.939302159646388	0.137414142974997	6.09538873007105	0.437502963376139
OTU_390	191878	Moen	k__Bacteria	p__Firmicutes	c__Clostridia	o__Clostridiales	f__Lachnospiraceae			2.07945336460475	0.000476626851697281	401	1.16749108729376	1.3644260371558	10.6797100713188	3.8062406487351
OTU_90	191948	Moen	k__Bacteria	p__Firmicutes	c__Clostridia	o__Clostridiales	f__Lachnospiraceae	g__	s__	0.271998552007699	0.00133990149280643	410	2.69897000433602	0.842988365792127	8.99047191139398	8.12929989498444
OTU_424	191994	Moen	k__Bacteria	p__Bacteroidetes	c__Bacteroidia	o__Bacteroidales	f__S24-7	g__	s__	0.31886761027352	0.000273450955835639	290	1.74472749489669	1.06170735802982	23.9874497522612	2.20205039963785
OTU_1	192180	Moen	k__Bacteria	p__Firmicutes	c__Clostridia	o__Clostridiales	f__Lachnospiraceae			1.21787576796153	0.000375409097667206	369	2.69897000433602	1.15331754255406	5.1405205955403	1.14119387489779
OTU_195	192878	Moen	k__Bacteria	p__Firmicutes	c__Clostridia					1.934763979817	0.000671348166361992	249	0.97469413473523	0.333087895947026	24.9407561484467	4.87495525966844
OTU_229	192971	Moen	k__Bacteria	p__Firmicutes	c__Clostridia	o__Clostridiales	f__Lachnospiraceae	g__	s__	0.279914004000181	0.00119030195276972	410	2.69897000433602	0.119103507511241	4.3135198302593	8.95805544495624
OTU_280	193064	Moen	k__Bacteria	p__Firmicutes	c__Clostridia	o__Clostridiales	f__Lachnospiraceae			0.606056893392382	0.000307183234943316	423	0	0.890751642177734	5.91571177189522	13.2138067841589
OTU_143	193620	Moen	k__Bacteria	p__Firmicutes	c__Clostridia	o__Clostridiales	f__Lachnospiraceae	g__	s__	0.486456982374928	0.00122179111904007	459	3	2.85712621928414	64.6712225280489	3.32800060033658
OTU_8	193680	Moen	k__Bacteria	p__Firmicutes	c__Clostridia	o__Clostridiales	f__Lachnospiraceae	g__	s__	5.60890641825069	0.00260655571125126	495	3	13.6626605704064	159.065034423448	22.1013572526711
OTU_137	193756	Moen	k__Bacteria	p__Firmicutes	c__Clostridia	o__Clostridiales	f__Lachnospiraceae	g__	s__	1.33130689695791	0.000699157752714097	102	3	1.30938275746061	98.2651054270353	1.60236054762645
OTU_242	193859	Moen	k__Bacteria	p__Bacteroidetes	c__Bacteroidia	o__Bacteroidales	f__Bacteroidaceae	g__Bacteroides	s__	1.69403023092722	0.00139478524469284	422	3	2.90408184854319	25.811637329123	10.3831742673074
OTU_176	194043	Moen	k__Bacteria	p__Bacteroidetes	c__Bacteroidia	o__Bacteroidales	f__S24-7	g__	s__	0.902732235069815	0.000247380245141184	455	0.543633966870957	0.171482836341696	78.0312801039817	3.88022124101191
OTU_183	194225	Moen	k__Bacteria	p__Bacteroidetes	c__Bacteroidia	o__Bacteroidales	f__S24-7	g__	s__	0.495582319630546	0.000575242803401125	403	1.88605664769316	0.410563489604677	14.6536976350084	4.79356041651028
OTU_82	194277	Moen	k__Bacteria	p__Firmicutes	c__Clostridia	o__Clostridiales	f__Lachnospiraceae	g__	s__	0.757311871286786	0.000174010188725611	348	0.562249437179612	0.639238966648204	6.24129942473822	0.381875590710506
OTU_86	194662	Moen	k__Bacteria	p__Firmicutes	c__Clostridia	o__Clostridiales	f__Ruminococcaceae			3.29559748431164	0.000984473267726818	445	3	5.95789604060487	51.8066956269195	6.85440567732383
OTU_69	194878	Moen	k__Bacteria	p__Firmicutes	c__Clostridia	o__Clostridiales	f__Lachnospiraceae	g__	s__	1.74262161843126	0.000238122682606111	162	0.681936665037238	0.262961427241207	41.747929513937	0.229145637643393
OTU_364	195189	Moen	k__Bacteria	p__Firmicutes	c__Clostridia	o__	f__	g__	s__	0.403186006604513	0.00049799408399633	125	1.04575749056068	4.68973895329444	156.892552457333	2.14382790618732
OTU_265	195445	Moen	k__Bacteria	p__Firmicutes	c__Clostridia	o__Clostridiales	f__Lachnospiraceae	g__	s__	2.55205793839267	0.00103745663988475	412	2.09691001300806	1.622343396669	32.9279852324809	2.607988220169
OTU_427	195694	Moen	k__Bacteria	p__Firmicutes	c__Clostridia	o__Clostridiales	f__Lachnospiraceae			1.54845751088319	0.00193627087150956	409	3	6.06585878914146	6.72846771287807	14.0627072764577
OTU_282	195931	Moen	k__Bacteria	p__Bacteroidetes	c__Bacteroidia	o__Bacteroidales	f__Rikenellaceae	g__	s__	3.44959081690166	0.00161801770855826	447	3	7.13978334681411	40.3453666050364	10.3675654269389
OTU_350	196191	Moen	k__Bacteria	p__Firmicutes	c__Clostridia	o__Clostridiales	f__Ruminococcaceae	g__Oscillospira	s__	0.923123404976567	0.000233686352184182	369	2.69897000433602	0.795737738667929	4.81210522811247	0.738055349822844
OTU_197	196578	Moen	k__Bacteria	p__Bacteroidetes	c__Bacteroidia	o__Bacteroidales	f__S24-7	g__	s__	0.225686539583743	0.000619453384598897	170	1.20065945054642	0.561982263190209	117.252479256995	5.7983854355849
OTU_419	196664	Moen	k__Bacteria	p__Bacteroidetes	c__Bacteroidia	o__Bacteroidales	f__Bacteroidaceae	g__Bacteroides		3.16836341147538	0.00212269910870094	482	3	10.5160396361994	132.208809246271	16.9991876021125
OTU_354	196733	Moen	k__Bacteria	p__Bacteroidetes	c__Bacteroidia	o__Bacteroidales	f__S24-7	g__	s__	0.710979405760115	0.000382059291451255	466	0.428291168191312	0.13503210135821	91.9627712861859	4.5277782099874
OTU_31	197074	Moen	k__Bacteria	p__Bacteroidetes	c__Bacteroidia	o__Bacteroidales	f__S24-7	g__	s__	0.665199040859183	0.000158400125086116	341	1.14266750356873	0.820821692290472	7.61209048926266	0.800050189249838
OTU_45	197126	Moen	k__Bacteria	p__Firmicutes	c__Clostridia	o__Clostridiales	f__Lachnospiraceae	g__	s__	2.87261306957308	0.00114103064410774	228	2.22184874961636	0.0807887441994689	20.9359667084427	3.92576781001874
OTU_113	197463	Moen	k__Bacteria	p__Firmicutes	c__Clostridia	o__Clostridiales	f__Ruminococcaceae	g__Oscillospira	s__	0.190611549754376	0.00075094119151647	406	1.23657200643706	1.94575883407118	6.07695500201005	3.97829962658338
OTU_246	197600	Moen	k__Bacteria	p__Firmicutes	c__Clostridia	o__Clostridiales	f__Lachnospiraceae	g__	s__	1.01033391146284	0.00069056021179639	374	1.76955107862173	0.136773219272293	113.366925341641	1.81991250826636
OTU_188	197623	Moen	k__Bacteria	p__Bacteroidetes	c__Bacteroidia	o__Bacteroidales	f__S24-7	g__	s__	0.618301691885475	0.00212040643418997	479	3	0.172752986406994	355.113112356448	15.8135835376922
OTU_17	197696	Moen	k__Bacteria	p__Firmicutes	c__Clostridia	o__Clostridiales	f__Ruminococcaceae	g__Oscillospira	s__	0.824782429166848	0.000111311304490826	367	1.76955107862173	0.316669327163715	4.38773576221076	0.663365435388547
OTU_278	197706	Moen	k__Bacteria	p__Firmicutes	c__Clostridia	o__Clostridiales	f__Lachnospiraceae	g__	s__	1.60254366058	0.000448824524357477	480	0.00130484168834428	1.28035990325062	196.644530545361	4.87290302168906
OTU_118	197790	Moen	k__Bacteria	p__Firmicutes	c__Clostridia	o__Clostridiales	f__Lachnospiraceae	g__	s__	1.57406096552114	0.00038809601187476	17	1.72124639904717	0.111492369144961	1119.99106212197	0.208857304303067
OTU_3	197853	Moen	k__Bacteria	p__Firmicutes	c__Clostridia	o__Clostridiales	f__Lachnospiraceae	g__	s__	0.477151240920396	0.000307009361154447	393	0	0.657730212349397	1.45693297979441	5.86949514420054
OTU_68	197875	Moen	k__Bacteria	p__Firmicutes	c__Clostridia	o__Clostridiales	f__Lachnospiraceae	g__	s__	0.783816285614725	0.00104697259824995	475	1.76955107862173	3.19824546528351	69.286671023051	4.32363508203907
OTU_70	197890	Moen	k__Bacteria	p__Firmicutes	c__Clostridia	o__Clostridiales	f__Ruminococcaceae	g__Oscillospira	s__	0.690188919776075	0.000466364002114213	472	1.4089353929735	0.775365244719707	145.034000670636	2.69619109325667
OTU_119	198194	Moen	k__Bacteria	p__Firmicutes	c__Clostridia	o__Clostridiales	f__Ruminococcaceae	g__Oscillospira	s__	4.71210057071148	6.27034083417474e-05	461	0.583359492661719	3.25643964967005	132.147018528395	2.68530388315823
OTU_296	198865	Moen	k__Bacteria	p__Bacteroidetes	c__Bacteroidia	o__Bacteroidales	f__S24-7	g__	s__	2.50828617586277	0.00213798078406623	467	3	6.1199380958357	39.2037136454225	19.5842186756825
OTU_238	198888	Moen	k__Bacteria	p__Firmicutes	c__Clostridia	o__Clostridiales	f__Ruminococcaceae	g__Oscillospira	s__	2.25573844093319	0.000754012109355249	419	2.39794000867204	2.22171611683915	39.9255905027355	2.47967219086696
OTU_292	199137	Moen	k__Bacteria	p__Firmicutes	c__Clostridia					0.455829274980733	0.000613709061374505	403	0.241088107602027	3.08921520674902	5.18501850461459	3.59885312889952
OTU_27	1992	Moen	k__Bacteria	p__Bacteroidetes	c__Bacteroidia	o__Bacteroidales	f__Bacteroidaceae	g__Bacteroides	s__ovatus	0.712524067304546	0.000867011986279574	472	1.23657200643706	3.22569634092727	955.399810376078	16.2693705582382
OTU_385	199215	Moen	k__Bacteria	p__Firmicutes	c__Clostridia	o__Clostridiales	f__Lachnospiraceae			0.185995672104816	0.0015813540926042	486	3	0.362123284737029	535.528256301557	4.89568838815748
OTU_22	199307	Moen	k__Bacteria	p__Firmicutes	c__Clostridia	o__Clostridiales	f__Ruminococcaceae	g__	s__	0.510997638244076	0.000303215366973713	321	2.30102999566398	0.411254850414218	13.7725287899033	0.551379242521307
OTU_297	199403	Moen	k__Bacteria	p__Firmicutes	c__Clostridia	o__Coriobacteriales	f__Coriobacteriaceae	g__Adlercreutzia	s__	1.36901305185189	0.000127718680888874	365	2.69897000433602	0.381956297065166	24.8221076183679	0.462494952478111
OTU_413	199534	Moen	k__Bacteria	p__Bacteroidetes	c__Bacteroidia	o__Bacteroidales	f__Rikenellaceae	g__	s__	0.15702032958808	0.000518867206664877	204	0.798602875679548	0.0542776382262971	22.6330970673985	0.430955116176435
OTU_380	199698	Moen	k__Bacteria	p__Bacteroidetes	c__Bacteroidia	o__Bacteroidales	f__S24-7	g__	s__	1.24296437545645	0.000536191164538559	392	2.69897000433602	2.76338134007236	3.05801983988605	6.56207358748537
OTU_226	203713	Moen	k__Bacteria	p__Bacteroidetes	c__Bacteroidia	o__Bacteroidales	f__S24-7	g__	s__	1.03604388902554	0.000831031611848963	497	0.540607512240769	1.87331572187934	1002.34473016593	13.568099683255
OTU_33	207284	Moen	k__Bacteria	p__Bacteroidetes	c__Bacteroidia	o__Bacteroidales	f__S24-7	g__	s__	1.02574857981173	0.000677462631818114	165	0.368556230986828	0.820980272376248	126.212749100479	8.00838077329948
OTU_217	209030	Moen	k__Bacteria	p__Bacteroidetes	c__Bacteroidia	o__Bacteroidales	f__S24-7	g__	s__	4.47070377189124	0.000475049387652771	492	0.00568284733036327	3.05506245642832	338.660550991623	7.22529177322072
OTU_225	213896	Moen	k__Bacteria	p__Firmicutes	c__Clostridia	o__Clostridiales	f__Lachnospiraceae			0.168195932380181	0.000129203750034824	483	0	1.76343674237542	109.649064411889	6.25298770143205
OTU_263	214835	Moen	k__Bacteria	p__Firmicutes	c__Clostridia	o__Clostridiales	f__Lachnospiraceae	g__	s__	0.368917115045794	0.000783840298085023	232	0.294136287716081	2.23261175088869	49.499309585618	7.22214629385222
OTU_206	215495	Moen	k__Bacteria	p__Bacteroidetes	c__Bacteroidia	o__Bacteroidales	f__S24-7	g__	s__	2.35017277729596	0.000498062040896162	27	0.681936665037238	1.07630350169184	1089.72711836193	5.41602172764597
OTU_224	2212505	Moen	k__Bacteria	p__Bacteroidetes	c__Bacteroidia	o__Bacteroidales	f__S24-7	g__	s__	3.51107452961356	0.00202057692642124	498	3	3.30643247155218	1406.09033814882	15.4863002560431
OTU_400	228043	Moen	k__Bacteria	p__Firmicutes	c__Clostridia	o__Clostridiales	f__Lachnospiraceae	g__	s__	0.565791562643045	0.000241720641645137	284	0.277366077466188	0.844212815940654	10.712480644102	0.338751793201651
OTU_341	228374	Moen	k__Bacteria	p__Bacteroidetes	c__Bacteroidia	o__Bacteroidales	f__S24-7	g__	s__	0.367189937015115	0.00118958275312223	400	2.69897000433602	1.63095124479442	7.57451831920508	9.8938049373968
OTU_284	228601	Moen	k__Bacteria	p__Bacteroidetes	c__Bacteroidia	o__Bacteroidales	f__Bacteroidaceae	g__Bacteroides		0.876581126009503	0.00136840621064651	403	3	1.83011027843564	20.4681910658785	8.10161832185693
OTU_164	228730	Moen	k__Bacteria	p__Bacteroidetes	c__Bacteroidia	o__Bacteroidales	f__S24-7	g__	s__	2.31673663491815	0.00129297020201242	453	2.52287874528034	1.60959556239251	43.0903917120385	6.73445196203881
OTU_88	228785	Moen	k__Bacteria	p__Firmicutes	c__Clostridia	o__Clostridiales	f__Dehalobacteriaceae	g__Dehalobacterium	s__	3.20256586227842	0.000831102824365215	398	0.0352690789463706	6.20419749685656	8.31015155711273	14.7597036877093
OTU_64	229452	Moen	k__Bacteria	p__Firmicutes	c__Clostridia	o__Clostridiales	f__	g__	s__	1.05167993791197	3.69810573386624e-05	112	0.749579997691106	0.645145464662866	46.3436327925959	0.0856185944292603
OTU_151	230268	Moen	k__Bacteria	p__Firmicutes	c__Clostridia	o__Clostridiales	f__Ruminococcaceae	g__Ruminococcus		5.50050839418448	0.000625308330812095	459	3	5.1396110744264	112.397092387488	2.29587666936984
OTU_432	2315700	Moen	k__Bacteria	p__Firmicutes	c__Clostridia	o__Clostridiales	f__Ruminococcaceae			5.5280001077028	0.00168325270173748	446	3	14.2697483170777	29.9457815056537	15.2236074491338
OTU_376	233817	Moen	k__Bacteria	p__Firmicutes	c__Clostridia	o__Clostridiales	f__Lachnospiraceae	g__	s__	0.268901306316621	0.000138524997151231	293	0.0195421077238999	1.54542444385014	8.79384578092111	1.60057363934195
OTU_254	238487	Moen	k__Bacteria	p__Firmicutes	c__Clostridia	o__Clostridiales	f__Ruminococcaceae			0.397729425480187	0.000195938343070022	211	0.0199966284162537	0.162206910152528	42.3767923760427	0.863736688527839
OTU_198	242029	Moen	k__Bacteria	p__Bacteroidetes	c__Bacteroidia	o__Bacteroidales	f__S24-7	g__	s__	0.602288356878556	0.000798053849861648	417	0.00305075150461883	0.527209923582691	128.672635486425	7.64974424008921
OTU_262	2435303	Moen	k__Bacteria	p__Bacteroidetes	c__Bacteroidia	o__Bacteroidales	f__S24-7	g__	s__	0.160671355326874	0.000135101525875233	316	1.58502665202918	0.684052783394717	14.2119801827036	7.75115338869458
OTU_41	245324	Moen	k__Bacteria	p__Firmicutes	c__Clostridia	o__Coriobacteriales	f__Coriobacteriaceae	g__Adlercreutzia	s__	0.318216517018316	0.000246619474278902	147	1.45593195564972	1.03381293072011	66.8412621061035	1.45938679793829
OTU_147	2497335	Moen	k__Bacteria	p__Bacteroidetes	c__Bacteroidia	o__Bacteroidales	f__Porphyromonadaceae	g__Parabacteroides	s__distasonis	0.215419856834748	0.000533171360792911	326	0.00700490156865849	0.317613672285754	12.4447965867249	2.74670474537456
OTU_291	250270	Moen	k__Bacteria	p__Firmicutes	c__Clostridia	o__	f__	g__	s__	3.46031412954792	0.00291388538158925	480	3	8.63728669633957	191.986129438625	12.0446061528222
OTU_84	258179	Moen	k__Bacteria	p__Firmicutes	c__Clostridia	o__Clostridiales	f__Lachnospiraceae			1.77522789730992	0.000425207633515967	265	0.0840727883028842	3.24557088669174	21.7058005313434	1.28961100133986
OTU_329	258368	Moen	k__Bacteria	p__Firmicutes	c__Clostridia	o__Clostridiales	f__Lachnospiraceae	g__	s__	7.20465144691731	0.00274241561343008	489	3	20.1381297549849	300.797440247715	12.4002707980351
OTU_231	258522	Moen	k__Bacteria	p__Firmicutes	c__Clostridia	o__Clostridiales	f__Lachnospiraceae	g__	s__	3.18061678929128	0.00123854006863471	488	0	3.49780636358247	586.966482926389	3.10297974740981
OTU_425	258550	Moen	k__Bacteria	p__Firmicutes	c__Clostridia	o__Clostridiales	f__Ruminococcaceae	g__	s__	0.72650971379313	0.000922883157397704	489	0	1.08144146251644	152.106633700211	7.65339050223547
OTU_87	258725	Moen	k__Bacteria	p__Firmicutes	c__Clostridia	o__Clostridiales	f__Ruminococcaceae	g__Oscillospira	s__	1.19559581943498	2.70925010737332e-05	314	0.0604807473813815	2.24508029494527	3.5744488209055	0.910549096969815
OTU_338	258747	Moen	k__Bacteria	p__Firmicutes	c__Clostridia	o__Clostridiales	f__Lachnospiraceae			0.235595630250874	0.00107541460752261	418	0.0291883891274822	1.36834438362536	294.543981090656	1.94003774037539
OTU_127	258849	Moen	k__Bacteria	p__Bacteroidetes	c__Bacteroidia	o__Bacteroidales	f__S24-7	g__	s__	0.634747997785974	0.00028993245812639	401	0.0123337350737254	0.536819321004838	63.8161507235431	0.689968518639955
OTU_140	259087	Moen	k__Bacteria	p__Firmicutes	c__Clostridia	o__Clostridiales	f__Lachnospiraceae	g__[Ruminococcus]	s__gnavus	2.43774309264528	0.00020305979572638	355	0.00217691925427455	3.77074172000425	5.26677937043111	3.53307346964486
OTU_391	259195	Moen	k__Bacteria	p__Firmicutes	c__Clostridia	o__Clostridiales	f__Ruminococcaceae			3.25810347112901	0.000139047179683547	356	1.09151498112135	2.51126429210196	6.05482919597163	0.863185500172323
OTU_130	259511	Moen	k__Bacteria	p__Firmicutes	c__Clostridia	o__Clostridiales	f__Lachnospiraceae	g__	s__	1.55990817421928	0.00157786887347003	444	0.0783135245163979	4.82675726418038	207.708213903513	2.86109135740369
OTU_429	259556	Moen	k__Bacteria	p__Firmicutes	c__Clostridia	o__Clostridiales	f__Lachnospiraceae	g__Dorea	s__	3.58579354532848	0.00116861741772649	432	3	4.62348669537124	32.5243379760631	5.51807708461307
OTU_315	259595	Moen	k__Bacteria	p__Firmicutes	c__Clostridia	o__Clostridiales	f__Lachnospiraceae	g__	s__	0.236828062410577	0.0013671022297633	446	2.69897000433602	0.470144798207263	30.9335598752631	5.95599499998953
OTU_283	259631	Moen	k__Bacteria	p__Firmicutes	c__Clostridia	o__Clostridiales	f__Lachnospiraceae	g__[Ruminococcus]	s__gnavus	1.20996069889666	0.000672037135300313	448	0.0168249279621871	0.72000646018639	136.00230865598	3.46265057744222
OTU_290	259699	Moen	k__Bacteria	p__Firmicutes	c__Clostridia	o__Clostridiales	f__Ruminococcaceae	g__Oscillospira	s__	1.3122610932237	0.000324128846804977	490	0	0.0665403986778137	441.554997954241	7.91290167193932
OTU_428	259820	Moen	k__Bacteria	p__Firmicutes	c__Clostridia	o__Clostridiales	f__Lachnospiraceae	g__	s__	4.8600720517556	0.00255071950290927	495	3	13.0636321178998	261.877760158104	11.1946999434112
OTU_318	259846	Moen	k__Bacteria	p__Firmicutes	c__Clostridia	o__Clostridiales	f__Lachnospiraceae	g__	s__	0.976708421541346	0.00074364201855592	418	2.69897000433602	0.331339527807038	13.8228272383087	8.66268799204208
OTU_311	259911	Moen	k__Bacteria	p__Firmicutes	c__Clostridia	o__Clostridiales	f__Lachnospiraceae			2.73196574584016	0.000881356335706781	457	0.0168249279621871	3.49569259916456	253.303620698282	3.20444606680763
OTU_107	259912	Moen	k__Bacteria	p__Firmicutes	c__Clostridia	o__Clostridiales	f__Lachnospiraceae			0.381976518709945	0.000950699906306898	404	1.67778070526608	2.81934339086828	5.59392237912763	5.65797176731366
OTU_99	259983	Moen	k__Bacteria	p__Firmicutes	c__Clostridia	o__Clostridiales	f__Lachnospiraceae	g__[Ruminococcus]	s__gnavus	0.144951855396859	0.000206218861049584	71	0.0109953843014632	0.109937524931307	65.5161751824804	1.25324271839512
OTU_247	260001	Moen	k__Bacteria	p__Firmicutes	c__Clostridia	o__Clostridiales	f__Lachnospiraceae	g__[Ruminococcus]	s__gnavus	0.855275617503698	5.78847276516987e-05	422	0	0.142194022296895	10.3401746048849	7.07304113839239
OTU_274	260018	Moen	k__Bacteria	p__Firmicutes	c__Clostridia	o__Clostridiales	f__Lachnospiraceae	g__	s__	0.450176088802484	0.000673481769991287	391	2.04575749056068	3.8499870997941	7.56203774030442	2.35046883121434
OTU_298	260156	Moen	k__Bacteria	p__Firmicutes	c__Clostridia	o__Clostridiales	f__Lachnospiraceae	g__	s__	0.586069250494832	0.000797296600076554	270	1.58502665202918	2.01258517157391	39.755434708225	1.48191000890765
OTU_177	260200	Moen	k__Bacteria	p__Firmicutes	c__Clostridia	o__Clostridiales	f__Ruminococcaceae			1.00350564160837	0.000149581829648462	334	0.821023052706831	1.10943520782249	6.48801519996642	0.55651985381178
OTU_264	260346	Moen	k__Bacteria	p__Firmicutes	c__Clostridia	o__Clostridiales	f__Lachnospiraceae	g__	s__	0.201075197930832	7.0920981573935e-05	63	0.539102157243452	0.506783402138286	274.088916742315	0.0901651764896171
OTU_335	260397	Moen	k__Bacteria	p__Firmicutes	c__Erysipelotrichi	o__Erysipelotrichales	f__Erysipelotrichaceae	g__Allobaculum	s__	0.502885439251793	0.00236055094410351	476	2.30102999566398	0.35692532342177	2259.79953294139	4.64581208988511
OTU_349	260553	Moen	k__Bacteria	p__Firmicutes	c__Clostridia	o__Clostridiales	f__Lachnospiraceae	g__	s__	1.31657711681726	0.000893560109202587	437	0.856985199745905	3.35060303230908	142.931023947313	3.52440071838022
OTU_14	260679	Moen	k__Bacteria	p__Firmicutes	c__Clostridia	o__Clostridiales	f__Lachnospiraceae			7.613178949077	0.00294021516278505	499	3	18.9851328930872	246.087835087848	21.9022640091721
OTU_347	260828	Moen	k__Bacteria	p__Firmicutes	c__Clostridia	o__Clostridiales	f__Lachnospiraceae	g__[Ruminococcus]	s__gnavus	2.10242684776158	0.000111316989587713	367	0.00700490156865849	3.94624108019546	2.3473439535262	3.94975163442774
OTU_371	261016	Moen	k__Bacteria	p__Firmicutes	c__Clostridia	o__Clostridiales	f__Lachnospiraceae	g__[Ruminococcus]	s__gnavus	8.0169842688123	0.00202105783013478	455	0.663540266151471	21.6230791624238	82.4959873303645	23.8403165010083
OTU_166	261064	Moen	k__Bacteria	p__Firmicutes	c__Clostridia	o__Clostridiales	f__Lachnospiraceae	g__	s__	0.164389846402717	0.00021051313948629	268	0.823908740944319	0.221573954151445	10.714862248073	0.206199679100545
OTU_48	261114	Moen	k__Bacteria	p__Firmicutes	c__Clostridia	o__Clostridiales	f__Lachnospiraceae	g__	s__	5.74002740644614	0.00251557672019124	461	1.82390874094432	18.0180594497105	279.433995616219	9.38260336554918
OTU_408	261132	Moen	k__Bacteria	p__Firmicutes	c__Clostridia	o__Clostridiales	f__Ruminococcaceae			1.7652604616815	0.000728307699065423	421	2.30102999566398	1.52916683829017	36.3700696149163	3.17542307329004
OTU_320	261142	Moen	k__Bacteria	p__Firmicutes	c__Clostridia	o__Clostridiales	f__Lachnospiraceae	g__	s__	0.53799534859882	0.000630653211871514	319	0.0268721464003014	2.41340386957929	11.2154501869714	1.42053907956614
OTU_74	261277	Moen	k__Bacteria	p__Firmicutes	c__Clostridia	o__Clostridiales	f__Lachnospiraceae			3.62180747977674	0.00105898537768082	401	2.69897000433602	5.41346481631135	11.1819849283673	10.1880573626066
OTU_76	261350	Moen	k__Bacteria	p__Bacteroidetes	c__Bacteroidia	o__Bacteroidales	f__S24-7	g__	s__	0.323111848343615	0.000351158556117414	59	1.55284196865778	0.843199152729667	257.187145482161	6.94899503920317
OTU_173	261799	Moen	k__Bacteria	p__Firmicutes	c__Clostridia	o__Clostridiales	f__Ruminococcaceae	g__Oscillospira	s__	1.46260960115509	9.87748531293934e-05	370	0.00305075150461883	2.04127986722489	6.9200276870938	3.03056814303543
OTU_2	262102	Moen	k__Bacteria	p__Bacteroidetes	c__Bacteroidia	o__Bacteroidales	f__S24-7	g__	s__	1.58640087550316	0.00178929381603851	412	3	5.25769725058186	3.07983435379825	21.4177341251942
OTU_369	262166	Moen	k__Bacteria	p__Bacteroidetes	c__Bacteroidia	o__Bacteroidales	f__S24-7	g__	s__	2.4664495801698	0.000226578250083448	381	2.39794000867204	2.17215222322459	25.0330481058355	0.432278943150151
OTU_342	263138	Moen	k__Bacteria	p__Firmicutes	c__Clostridia	o__Clostridiales	f__Lachnospiraceae	g__[Ruminococcus]	s__	0.0899277568010648	0.00043439740961302	47	1.20760831050175	0.0461749156069173	108.382873900783	0.533341855976939
OTU_39	263203	Moen	k__Bacteria	p__Firmicutes	c__Clostridia	o__Clostridiales	f__Ruminococcaceae	g__Oscillospira	s__	1.32224426219536	2.01276089598252e-06	363	0.000869458712628891	2.00658010382363	2.77665213787095	3.80267209497466
OTU_38	263207	Moen	k__Bacteria	p__Firmicutes	c__Clostridia	o__Clostridiales	f__Lachnospiraceae	g__[Ruminococcus]	s__gnavus	0.122042776877251	0.000419575780139523	358	1.01772876696043	2.79938809047859	7.99771807039035	2.02070155962246
OTU_129	263252	Moen	k__Bacteria	p__Firmicutes	c__Clostridia	o__Clostridiales	f__Ruminococcaceae	g__Ruminococcus	s__	2.88322220846697	0.000124023382234103	387	0.0186344909214556	1.27285561079444	22.2650986615599	2.09342652314331
OTU_155	263337	Moen	k__Bacteria	p__Firmicutes	c__Clostridia	o__Clostridiales	f__Ruminococcaceae	g__Oscillospira	s__	2.52813340828399	1.96893761312906e-05	481	0.000434511774017692	2.54221802120395	267.038827195339	4.19977985156969
OTU_422	263366	Moen	k__Bacteria	p__Firmicutes	c__Clostridia	o__Clostridiales	f__Lachnospiraceae	g__	s__	1.20287813185354	0.00061563228104388	477	2.30102999566398	10.8048722295443	702.593459614248	0.463724176286393
OTU_270	263420	Moen	k__Bacteria	p__Bacteroidetes	c__Bacteroidia	o__Bacteroidales	f__S24-7	g__	s__	2.08077444514656	0.00236899420638952	459	3	7.85932675661378	30.3756553202824	19.9496822143118
OTU_103	263546	Moen	k__Bacteria	p__Firmicutes	c__Clostridia	o__Clostridiales	f__Ruminococcaceae	g__Oscillospira	s__	2.05731091716751	0.000195268727098486	452	0.216096420727265	0.376943247408036	245.998744493687	1.56281943397309
OTU_85	263687	Moen	k__Bacteria	p__Firmicutes	c__Clostridia					1.01793341062096	0.000697492902250995	481	0	0.869302717986237	154.9097025089	6.13767006338437
OTU_365	263705	Moen	k__Bacteria	p__Firmicutes	c__Clostridia	o__Clostridiales	f__Peptococcaceae	g__	s__	0.172854186939544	0.00056275141214682	468	0.00656376950238827	0.907535278955226	118.41206310684	1.63963483312998
OTU_288	263933	Moen	k__Bacteria	p__Firmicutes	c__Clostridia	o__Clostridiales	f__Lachnospiraceae	g__	s__	4.39755504799998	0.00213309209559438	491	2.52287874528034	11.167450782712	273.379326271293	6.91901544935836
OTU_316	263946	Moen	k__Bacteria	p__Firmicutes	c__Clostridia	o__Clostridiales	f__Lachnospiraceae	g__[Ruminococcus]	s__gnavus	3.22480669074277	0.000767497049198562	431	0	4.0734050195862	12.1488460513283	15.238476122372
OTU_267	263977	Moen	k__Bacteria	p__Firmicutes	c__Clostridia	o__Clostridiales	f__Ruminococcaceae	g__Oscillospira	s__	1.84870069459404	0.000125208701512336	102	0.0757207139381184	0.67760647103737	126.969643799211	0.135172245107875
OTU_416	264325	Moen	k__Bacteria	p__Bacteroidetes	c__Bacteroidia	o__Bacteroidales	f__Rikenellaceae	g__	s__	3.32613990470069	0.000903868048216172	502	3	1.25860690107608	1367.90852623977	9.73181373965403
OTU_29	264359	Moen	k__Bacteria	p__Firmicutes	c__Clostridia	o__Clostridiales	f__Lachnospiraceae			0.198597428067241	0.000232381266545494	324	1.58502665202918	1.66358126370235	9.39584098590243	0.374393298820991
OTU_359	264657	Moen	k__Bacteria	p__Bacteroidetes	c__Bacteroidia	o__Bacteroidales	f__S24-7	g__	s__	3.46310855105997	0.00118152027646712	471	3	3.89441767343646	75.716074376938	8.2631180269494
OTU_334	264734	Moen	k__Bacteria	p__Bacteroidetes	c__Bacteroidia	o__Bacteroidales	f__S24-7	g__	s__	5.58144819385884	0.000380058899485561	497	0.360513510731414	4.03222398104866	1135.67904152744	3.623536120655
OTU_222	264846	Moen	k__Bacteria	p__Firmicutes	c__Clostridia	o__Clostridiales	f__Lachnospiraceae	g__[Ruminococcus]	s__gnavus	0.785951701704229	7.45884952306419e-05	369	0	1.69126539252627	3.99735532491854	5.24867833081678
OTU_53	265106	Moen	k__Bacteria	p__Firmicutes	c__Clostridia	o__Coriobacteriales	f__Coriobacteriaceae	g__Adlercreutzia	s__	2.36515846949223	0.000923265870631794	415	3	3.41308981476088	7.29941107997123	7.76496558335964
OTU_326	265280	Moen	k__Bacteria	p__Firmicutes	c__Clostridia	o__Clostridiales	f__Lachnospiraceae	g__	s__	2.4478860923374	0.00101448014920594	455	2.52287874528034	3.85726946562527	44.2700028917398	10.9567798237621
OTU_115	265563	Moen	k__Bacteria	p__Firmicutes	c__Clostridia	o__Clostridiales	f__Lachnospiraceae	g__[Ruminococcus]		0.675925507893003	2.82636229746404e-05	318	0.00568284733036327	0.106912950390625	14.4569425999967	1.21244435657058
OTU_32	265912	Moen	k__Bacteria	p__Firmicutes	c__Clostridia	o__Clostridiales	f__Lachnospiraceae	g__	s__	2.31719869738989	0.000834143666651623	455	0	3.7013354434907	38.7336057630643	8.13687746580506
OTU_279	265992	Moen	k__Bacteria	p__Firmicutes	c__Clostridia	o__Clostridiales	f__Lachnospiraceae	g__	s__	3.29605855940592	0.00186117218104201	489	2.39794000867204	6.54757531730253	419.347246029983	6.23957634253616
OTU_286	266343	Moen	k__Bacteria	p__Firmicutes	c__Clostridia	o__Clostridiales	f__Lachnospiraceae			0.0506788046221316	0.000266287942800495	421	1.52287874528034	0.838096767589929	240.093426167799	1.91959517066046
OTU_323	266411	Moen	k__Bacteria	p__Firmicutes	c__Clostridia	o__Clostridiales	f__Ruminococcaceae	g__Oscillospira	s__	1.51802598000192	9.74153744091174e-06	155	0.106793246940152	0.631532391038101	159.483980616608	0.00641655663826883
OTU_345	266413	Moen	k__Bacteria	p__Firmicutes	c__Clostridia	o__Clostridiales	f__Lachnospiraceae	g__	s__	0.140043409160194	0.000875301549082982	400	1.69897000433602	1.35268055778848	6.54025475803189	4.29121081480158
OTU_100	266583	Moen	k__Bacteria	p__Firmicutes	c__Clostridia	o__Clostridiales	f__Lachnospiraceae			0.748411676878944	0.000130869769281213	374	0	1.77271031770931	3.86475351945758	3.75507776174962
OTU_399	266896	Moen	k__Bacteria	p__Firmicutes	c__Clostridia	o__Clostridiales	f__Lachnospiraceae	g__[Ruminococcus]	s__gnavus	0.334503389141205	0.000321551073726954	396	0.00130484168834428	0.24908304604885	1.41733045024534	2.6419041541069
OTU_396	267124	Moen	k__Bacteria	p__Firmicutes	c__Clostridia	o__Clostridiales	f__Lachnospiraceae	g__	s__	0.792241529882655	0.000122429290954677	340	0.120904120499927	0.641883831050527	8.42913061480536	1.33368126137924
OTU_401	267411	Moen	k__Bacteria	p__Firmicutes	c__Clostridia	o__Clostridiales	f__Lachnospiraceae	g__	s__	1.91869914233764	0.000883992701281215	427	0.000869458712628891	2.87501279392985	41.5836707638582	2.37235142084936
OTU_43	267478	Moen	k__Bacteria	p__Firmicutes	c__Clostridia	o__Clostridiales	f__Lachnospiraceae			3.49447656045079	0.00123190966633982	459	0	1.98160827078178	40.8140264037685	12.8240342495891
OTU_136	267536	Moen	k__Bacteria	p__Firmicutes	c__Clostridia	o__Clostridiales	f__Clostridiaceae	g__	s__	4.48624009711622	0.00112023527436437	426	1.85387196432176	9.3499107866349	20.509712254787	15.9273095391387
OTU_132	267689	Moen	k__Bacteria	p__Firmicutes	c__Clostridia	o__Clostridiales	f__Ruminococcaceae	g__Oscillospira	s__	1.74765979153253	0.000980115117756436	487	2.69897000433602	1.4097662747152	513.480514830732	3.24497273872459
OTU_426	267717	Moen	k__Bacteria	p__Firmicutes	c__Clostridia	o__Clostridiales	f__Lachnospiraceae	g__	s__	3.36468216429434	0.000759834200246488	437	0	2.8935967627075	16.6966951407057	13.3347777816069
OTU_123	267996	Moen	k__Bacteria	p__Firmicutes	c__Clostridia	o__Clostridiales	f__Lachnospiraceae	g__[Ruminococcus]	s__gnavus	4.00340197514531	0.000826259338266529	393	0.0123337350737254	8.1912007123338	7.16392183058066	11.0330332891059
OTU_121	268063	Moen	k__Bacteria	p__Firmicutes	c__Clostridia	o__Clostridiales	f__Lachnospiraceae	g__	s__	1.58710367796048	0.000280307749058207	447	0	0.888833003297497	30.6923021569814	7.01569673632517
OTU_78	268720	Moen	k__Bacteria	p__Firmicutes	c__Clostridia	o__Clostridiales	f__Ruminococcaceae	g__Ruminococcus		1.02650830783931	0.00106677367848304	395	0.342944147142896	1.65434469086189	63.3805371445413	1.63555653807237
OTU_220	269091	Moen	k__Bacteria	p__Firmicutes	c__Clostridia	o__Clostridiales	f__Lachnospiraceae	g__[Ruminococcus]	s__gnavus	1.58830552720751	0.000157014132936909	367	0.00174066157630127	3.20936816231213	2.43468582840057	4.65088409723224
OTU_146	269107	Moen	k__Bacteria	p__Firmicutes	c__Clostridia	o__Clostridiales	f__Lachnospiraceae	g__[Ruminococcus]	s__gnavus	0.966612301844112	0.00041457033758492	426	0.0649968485463452	0.00256931294980994	129.006681394926	2.61077270522155
OTU_79	269125	Moen	k__Bacteria	p__Firmicutes	c__Bacilli	o__Lactobacillales	f__Lactobacillaceae	g__	s__	0.151114020400286	6.52927391783252e-05	107	0.484126156288321	0.060697073040633	18.4912939667185	0.54395064016144
OTU_26	269726	Moen	k__Bacteria	p__Bacteroidetes	c__Bacteroidia	o__Bacteroidales	f__S24-7	g__	s__	5.54787940855775	0.00133966392314366	470	3	12.585606858934	119.705802472968	15.0214368090032
OTU_23	269811	Moen	k__Bacteria	p__Firmicutes	c__Clostridia	o__Clostridiales	f__Lachnospiraceae	g__	s__	2.52550114112071	0.000671746127143975	295	0.446116973356126	4.78475655553807	6.02137944756211	2.34974873823824
OTU_293	270030	Moen	k__Bacteria	p__Firmicutes	c__Clostridia	o__Clostridiales	f__Ruminococcaceae	g__Ruminococcus	s__	0.145921739818682	0.000506795288204583	159	0.0163737128754655	0.205581024046925	23.5168308386237	0.417490140845851
OTU_357	270391	Moen	k__Bacteria	p__Bacteroidetes	c__Bacteroidia	o__Bacteroidales	f__Rikenellaceae	g__	s__	3.26560960018558	0.00134236290214983	490	2.52287874528034	1.94983013995734	566.832325473236	7.17622062275037
OTU_202	271191	Moen	k__Bacteria	p__Firmicutes	c__Clostridia	o__Clostridiales	f__Lachnospiraceae			2.05515323621052	0.000728994882132688	346	1.13667713987954	1.06567295580477	9.4888675457829	4.76818473561314
OTU_60	271418	Moen	k__Bacteria	p__Bacteroidetes	c__Bacteroidia	o__Bacteroidales	f__S24-7	g__	s__	2.78989925626153	0.000611969457861226	446	3	3.9419024724309	36.1981985952187	3.8859838174739
OTU_379	271439	Moen	k__Bacteria	p__Firmicutes	c__Clostridia	o__Clostridiales	f__Lachnospiraceae			1.43407374397938	0.000417938056789022	423	0.00130484168834428	0.0561569390160762	13.2128891983058	6.67920441874713
OTU_218	271822	Moen	k__Bacteria	p__Firmicutes	c__Clostridia	o__Clostridiales	f__Lachnospiraceae	g__	s__	2.17983476486604	0.000439509586943502	281	0.114638779968488	1.88228578179359	23.4854824159599	3.06958615416086
OTU_325	271866	Moen	k__Bacteria	p__Firmicutes	c__Clostridia	o__Clostridiales	f__Lachnospiraceae	g__	s__	5.21014166039328	0.00244866388581858	474	2.39794000867204	15.7377259261658	192.143138341107	11.7761049323345
OTU_312	272092	Moen	k__Bacteria	p__Firmicutes	c__Clostridia	o__Clostridiales	f__Lachnospiraceae	g__	s__	3.09706138799374	0.00124867963930845	473	0	3.95706491702682	60.9015378313	11.4819538779209
OTU_36	272576	Moen	k__Bacteria	p__Firmicutes	c__Clostridia	o__Clostridiales	f__Ruminococcaceae	g__Oscillospira	s__	2.1406629804912	0.000264346041797669	356	0.6345120151091	1.65162402468357	4.29990786726059	3.80902528389867
OTU_6	272953	Moen	k__Bacteria	p__Firmicutes	c__Clostridia	o__Clostridiales	f__Ruminococcaceae	g__Oscillospira	s__	0.929787432686131	0.000163341596746688	235	3	0.169336442064038	53.9365745463049	0.434447566033719
OTU_106	273043	Moen	k__Bacteria	p__Firmicutes	c__Clostridia	o__Clostridiales	f__Lachnospiraceae	g__[Ruminococcus]	s__gnavus	0.587338517378546	0.000146629364161158	417	0	1.60859679840914	7.97985037660069	8.43608629440994
OTU_343	273208	Moen	k__Bacteria	p__Bacteroidetes	c__Bacteroidia	o__Bacteroidales	f__S24-7	g__	s__	0.976697243084786	0.000581370552001046	78	1.53760200210104	0.204798760347108	168.476938487302	0.639450643228872
OTU_62	273364	Moen	k__Bacteria	p__Firmicutes	c__Clostridia	o__Clostridiales	f__Lachnospiraceae	g__	s__	2.36633182400241	0.00135616937965703	447	0.684029654543082	0.979391918819235	115.521186318496	8.42787495436648
OTU_92	273737	Moen	k__Bacteria	p__Firmicutes	c__Clostridia	o__Clostridiales	f__Ruminococcaceae	g__	s__	2.45619535865867	0.00105737976680818	457	3	1.36738044202372	52.7798636195693	7.37313526503805
OTU_63	273967	Moen	k__Bacteria	p__Firmicutes	c__Clostridia	o__Clostridiales	f__Lachnospiraceae			0.455145170030603	0.000397465951747469	331	0.557520230935551	1.04775840848619	4.64259569384174	0.785765146232401
OTU_212	274095	Moen	k__Bacteria	p__Firmicutes	c__Clostridia	o__Clostridiales	f__Lachnospiraceae			0.12587789622346	9.0221405847807e-05	314	0.0222763947111523	0.357241508759552	8.1938081764529	0.259144980749745
OTU_77	274619	Moen	k__Bacteria	p__Firmicutes	c__Clostridia	o__Clostridiales				1.05608237802846	0.000394158834130976	386	0.166852888087215	2.01524258538817	6.93994418689223	5.9707214753411
OTU_393	275218	Moen	k__Bacteria	p__Firmicutes	c__Clostridia	o__Clostridiales	f__Ruminococcaceae	g__Oscillospira	s__	2.1829278395475	0.000201672169434834	459	0.00174066157630127	1.93980474860771	85.3384526883122	3.60999496829759
OTU_251	275339	Moen	k__Bacteria	p__Bacteroidetes	c__Bacteroidia	o__Bacteroidales	f__S24-7	g__	s__	2.00861697940907	0.000190088269385149	364	2.30102999566398	1.40767861135504	8.51704530310678	0.730483122091459
OTU_149	275470	Moen	k__Bacteria	p__Firmicutes	c__Clostridia	o__Clostridiales	f__Lachnospiraceae			0.407533694997472	9.19061343551069e-05	415	0	0.189835749261829	9.1357370989411	9.26178175398632
OTU_358	275974	Moen	k__Bacteria	p__Firmicutes	c__Clostridia	o__Coriobacteriales	f__Coriobacteriaceae	g__Adlercreutzia	s__	0.182829050859252	5.80101207287602e-05	347	0.671620396561262	0.371158685236128	4.58028121685133	0.047279037597208
OTU_235	276218	Moen	k__Bacteria	p__Bacteroidetes	c__Bacteroidia	o__Bacteroidales	f__S24-7	g__	s__	1.03180269051902	0.00231437078811811	477	3	1.19015336072434	226.127854952231	4.64710212403863
OTU_44	276509	Moen	k__Bacteria	p__Bacteroidetes	c__Bacteroidia	o__Bacteroidales	f__S24-7	g__	s__	1.06438299553818	0.00126895340537549	423	2.39794000867204	1.84736491579935	17.7741915417371	15.0932036061178
OTU_289	276761	Moen	k__Bacteria	p__Firmicutes	c__Clostridia	o__Clostridiales	f__Ruminococcaceae			4.84889615562397	0.00159646859442893	466	3	11.3760556947579	50.2692310468899	12.0458227487141
OTU_172	276837	Moen	k__Bacteria	p__Firmicutes	c__Clostridia	o__Clostridiales	f__Lachnospiraceae			5.50311893786236	0.00207039021006385	479	0.338187314462739	5.81536451658824	226.015547988726	16.4479965904372
OTU_373	277067	Moen	k__Bacteria	p__Firmicutes	c__Clostridia	o__Clostridiales	f__Lachnospiraceae	g__	s__	4.26423246937211	0.00172096634699953	463	2	1.12351593862427	80.4654574474562	7.13206964244155
OTU_372	277208	Moen	k__Bacteria	p__Firmicutes	c__Clostridia	o__Clostridiales	f__Lachnospiraceae	g__	s__	0.481469010013448	6.04216633405772e-05	393	0	0.94721633994486	3.80408203040112	6.24537626680947
OTU_287	277364	Moen	k__Bacteria	p__Bacteroidetes	c__Bacteroidia	o__Bacteroidales	f__S24-7	g__	s__	2.43959160685153	0.00227985633505177	478	3	4.98305225664619	585.6261080464	14.1066036792985
OTU_407	277588	Moen	k__Bacteria	p__Firmicutes	c__Clostridia	o__Clostridiales	f__Ruminococcaceae	g__Oscillospira	s__	1.21771226492996	0.000123699678786727	401	0	1.63197404140508	9.51107715050273	5.47369050278837
OTU_190	278098	Moen	k__Bacteria	p__Firmicutes	c__Clostridia	o__Clostridiales	f__Ruminococcaceae	g__Ruminococcus	s__	1.94987390722819	0.000642804740457983	283	0.367542707815276	1.75889823462245	18.6898653818035	1.5891858242394
OTU_145	278440	Moen	k__Bacteria	p__Firmicutes	c__Clostridia	o__Clostridiales	f__Lachnospiraceae	g__	s__	1.84282264652456	0.00096774921606377	379	1.00436480540245	5.19929342053473	18.1299035926782	2.76687319693206
OTU_157	2797559	Moen	k__Bacteria	p__Firmicutes	c__Clostridia	o__Clostridiales	f__Lachnospiraceae			2.54272650763736	0.00101903376197957	408	3	5.67612204550111	9.92050082231726	6.40153259889897
OTU_234	2797565	Moen	k__Bacteria	p__Firmicutes	c__Clostridia	o__Clostridiales	f__Clostridiaceae	g__	s__	2.47038209510605	0.000917129178886931	309	0.315154638355588	3.38552186594771	8.192753441963	4.54738567614158
OTU_135	287507	Moen	k__Bacteria	p__Firmicutes	c__Clostridia	o__Clostridiales	f__Lachnospiraceae			0.14599300757701	0.000599670497985014	202	0.0190880622231565	0.283383816309972	41.7823968982587	1.05034132505742
OTU_324	289177	Moen	k__Bacteria	p__Firmicutes	c__Clostridia	o__Clostridiales	f__Lachnospiraceae	g__	s__	0.213548656106492	0.00129681292076888	416	2.22184874961636	0.146611000143183	27.061484391277	5.67657772836237
OTU_73	289315	Moen	k__Bacteria	p__Firmicutes	c__Clostridia	o__Clostridiales	f__Lachnospiraceae	g__	s__	0.363600840099629	0.00171420529926829	446	3	1.77957665006513	20.1071852428825	9.78463665028499
OTU_125	2897325	Moen	k__Bacteria	p__Proteobacteria	c__Deltaproteobacteria	o__Desulfovibrionales	f__Desulfovibrionaceae	g__Bilophila	s__	6.43799268413363	0.000255207048219084	503	0	6.93539045252245	874.741281195577	10.5513347841729
OTU_91	2897332	Moen	k__Bacteria	p__Firmicutes	c__Clostridia	o__Clostridiales	f__Lachnospiraceae	g__[Ruminococcus]	s__gnavus	0.158993077113806	0.000361962969120232	133	0.17979854051436	1.54604977992864	163.322801976158	1.08932431357148
OTU_363	2901246	Moen	k__Bacteria	p__Firmicutes	c__Clostridia	o__Clostridiales	f__Lachnospiraceae			0.849777808668529	0.00162812108610732	481	3	4.82285087934232	287.734441729536	8.41322142917994
OTU_108	293580	Moen	k__Bacteria	p__Firmicutes	c__Clostridia	o__Clostridiales	f__Lachnospiraceae	g__	s__	0.479152610766414	0.000141523160981121	352	0.779891911959945	0.143104544180732	4.45285155019249	0.149272137755595
OTU_301	3013444	Moen	k__Bacteria	p__Bacteroidetes	c__Bacteroidia	o__Bacteroidales	f__	g__	s__	6.34503251401022	0.000776968168349059	505	0.134896025358872	6.23981558490665	2335.66356307691	9.29632742920353
OTU_303	303508	Moen	k__Bacteria	p__Firmicutes	c__Clostridia	o__Clostridiales	f__Lachnospiraceae	g__	s__	0.274186710717573	0.00130770980646936	444	3	0.445957246996557	36.7937119876671	5.47169268655205
OTU_348	304047	Moen	k__Bacteria	p__Bacteroidetes	c__Bacteroidia	o__Bacteroidales	f__Bacteroidaceae	g__Bacteroides		9.0485440338776	0.00217047891681756	503	3	15.1589452126174	3109.45195811194	22.6878492524108
OTU_317	305057	Moen	k__Bacteria	p__Firmicutes	c__Clostridia	o__Clostridiales	f__Lachnospiraceae	g__	s__	0.296660313000464	0.00139660727776092	403	3	0.516582721486492	7.34443381250607	10.7384148325922
OTU_382	305177	Moen	k__Bacteria	p__Firmicutes	c__Clostridia	o__Clostridiales	f__Lachnospiraceae			2.51039276597936	0.00120130737391364	451	2	1.84586646975905	114.331977894937	8.52639775049894
OTU_405	305553	Moen	k__Bacteria	p__Firmicutes	c__Clostridia	o__Clostridiales	f__Lachnospiraceae			0.726382253127786	0.000976076922975476	419	1.65757731917779	3.9916023545579	14.9013831182485	3.38593625584412
OTU_199	306066	Moen	k__Bacteria	p__Firmicutes	c__Clostridia	o__Clostridiales	f__Lachnospiraceae			2.42429906918746	0.00182742693017363	500	0.0414361167780325	10.9076915770604	743.579288209761	6.45193387961487
OTU_89	307373	Moen	k__Bacteria	p__Firmicutes	c__Clostridia	o__Clostridiales	f__Lachnospiraceae	g__	s__	2.82759428579281	0.000963147254031683	415	3	8.13654627905374	3.94863508257822	16.4565747952526
OTU_321	307416	Moen	k__Bacteria	p__Firmicutes	c__Clostridia	o__Clostridiales	f__Lachnospiraceae	g__	s__	6.03711793666421	0.0024939519136352	497	3	12.571149660229	359.116912326637	14.3735592455521
OTU_409	307445	Moen	k__Bacteria	p__Firmicutes	c__Clostridia	o__Clostridiales	f__Lachnospiraceae			1.5284172954334	0.000408671114732597	395	1.85387196432176	1.4068128949215	6.33215632307896	4.59574923005632
OTU_233	307608	Moen	k__Bacteria	p__Firmicutes	c__Clostridia	o__Clostridiales	f__Ruminococcaceae	g__Oscillospira	s__	1.16173962763603	0.000334864963607674	341	3	1.02273645185595	9.14419764672405	0.583917340967558
OTU_110	307640	Moen	k__Bacteria	p__Firmicutes	c__Clostridia	o__Clostridiales	f__Lachnospiraceae			1.52021164197003	0.000490423296292306	338	0.0319842860063582	2.97919037225999	16.2461403811519	1.79517939675432
OTU_67	308734	Moen	k__Bacteria	p__Firmicutes	c__Clostridia	o__Clostridiales	f__Ruminococcaceae	g__	s__	0.396504886619232	0.000400798720324758	409	2.22184874961636	0.924053312501468	3.88475870159853	5.66642721150569
OTU_352	309480	Moen	k__Bacteria	p__Firmicutes	c__Clostridia	o__Clostridiales	f__Lachnospiraceae	g__Dorea		0.309514343468273	0.000643363847973134	393	0.0259490972071227	0.751779313870225	3.3328265896331	3.97267351449087
OTU_418	309916	Moen	k__Bacteria	p__Firmicutes	c__Clostridia	o__Clostridiales	f__Lachnospiraceae	g__[Ruminococcus]	s__gnavus	0.803807701696492	0.000465434103694352	454	0	2.69294927120487	27.4381655444244	8.60308647386481
OTU_170	310407	Moen	k__Bacteria	p__Firmicutes	c__Clostridia	o__Clostridiales	f__Lachnospiraceae	g__	s__	3.28765165475581	0.00148296486921712	419	1.53760200210104	7.33924110843574	26.0696678830075	8.17087871936773
OTU_339	310751	Moen	k__Bacteria	p__Firmicutes	c__Clostridia	o__Clostridiales	f__Lachnospiraceae	g__	s__	0.613285555554627	0.000458512071949228	393	1.22914798835786	2.46149389555177	6.43109457171979	3.97478485987501
OTU_59	311545	Moen	k__Bacteria	p__Firmicutes	c__Clostridia	o__Clostridiales	f__Lachnospiraceae	g__	s__	0.310525605109075	0.00107851542584531	412	2.52287874528034	0.0642621775910704	3.06763530882174	10.9505651317772
OTU_192	312322	Moen	k__Bacteria	p__Bacteroidetes	c__Bacteroidia	o__Bacteroidales	f__S24-7	g__	s__	1.42914387200191	4.15199885304969e-05	441	3	0.0416578310093158	99.2187353988386	0.0697194514099156
OTU_305	313499	Moen	k__Bacteria	p__Bacteroidetes	c__Bacteroidia	o__Bacteroidales	f__S24-7	g__	s__	1.22465767197858	0.00149873886321632	416	3	3.53629777604903	9.67877912865535	8.19999709189602
OTU_353	313724	Moen	k__Bacteria	p__Firmicutes	c__Clostridia	o__Clostridiales	f__Lachnospiraceae	g__	s__	0.587712556187981	0.00141939019215447	410	3	4.51036258920338	9.88693331617518	7.48852730883376
OTU_344	313878	Moen	k__Bacteria	p__Bacteroidetes	c__Bacteroidia	o__Bacteroidales	f__S24-7	g__	s__	1.48143645272933	0.00169599403514086	452	3	5.37053024265435	23.8072210199387	20.9418684586148
OTU_171	3150250	Moen	k__Bacteria	p__Firmicutes	c__Clostridia	o__Clostridiales	f__Lachnospiraceae			0.176911019521507	0.000323316345304018	204	0.488116639021126	0.0135504069208198	12.645069766834	0.225830716609805
OTU_230	315147	Moen	k__Bacteria	p__Bacteroidetes	c__Bacteroidia	o__Bacteroidales	f__S24-7	g__	s__	1.60856746120303	0.00179524344253693	481	3	3.33596962968783	356.587515485419	5.16484085374224
OTU_245	316550	Moen	k__Bacteria	p__Firmicutes	c__Clostridia	o__Clostridiales	f__Lachnospiraceae	g__	s__	3.53560678750076	0.00109206474786195	282	0.723538195826756	8.7269635566573	11.5169439316233	4.72359333463009
OTU_272	316629	Moen	k__Bacteria	p__Bacteroidetes	c__Bacteroidia	o__Bacteroidales	f__S24-7	g__	s__	1.12401399966622	0.0019974187729656	420	3	3.72752880588664	8.45542196674906	21.7063826994399
OTU_175	3172949	Moen	k__Bacteria	p__Bacteroidetes	c__Bacteroidia	o__Bacteroidales	f__S24-7	g__	s__	4.38725829069663	0.00268416226732204	488	3	9.52262286359982	172.248713874175	15.4643382196367
OTU_24	317389	Moen	k__Bacteria	p__Firmicutes	c__Clostridia	o__Clostridiales	f__Lachnospiraceae	g__	s__	2.23985419789138	0.000746206145913463	358	2.52287874528034	3.17286472110596	8.02654054010429	2.71518980118408
OTU_389	317633	Moen	k__Bacteria	p__Firmicutes	c__Clostridia	o__Clostridiales	f__Ruminococcaceae	g__Oscillospira	s__	0.777140762671442	0.000533592313327522	444	0.00921730819686218	0.241120225724238	65.0304549450848	5.80548675040815
OTU_368	318370	Moen	k__Bacteria	p__Firmicutes	c__Clostridia	o__Clostridiales	f__Ruminococcaceae	g__Oscillospira	s__	2.17384614017792	3.33258067339026e-05	406	1.63827216398241	1.17488115477696	8.30942593658108	3.61211827340473
OTU_159	318503	Moen	k__Bacteria	p__Firmicutes	c__Clostridia	o__Clostridiales	f__Lachnospiraceae	g__	s__	1.44359956598752	0.000216398793758556	419	0	2.26925390843593	18.0817677251669	2.08965791719453
OTU_240	320224	Moen	k__Bacteria	p__Firmicutes	c__Clostridia	o__Clostridiales	f__Ruminococcaceae	g__Ruminococcus	s__	3.74465658246682	0.000620928254462162	365	2.69897000433602	6.55224864011678	7.89329235917621	2.45851596867115
OTU_116	321484	Moen	k__Bacteria	p__Firmicutes	c__Clostridia	o__Clostridiales	f__Ruminococcaceae	g__Oscillospira	s__	1.76423362486854	0.000274286765851009	353	0.435333935747911	0.350636600361006	15.1808644671998	1.58402289576597
OTU_204	3231096	Moen	k__Bacteria	p__Bacteroidetes	c__Bacteroidia	o__Bacteroidales	f__S24-7	g__	s__	2.59626194620346	0.00204986726028938	500	3	8.15759611585522	1294.41999489253	16.2364270245193
OTU_259	324013	Moen	k__Bacteria	p__Bacteroidetes	c__Bacteroidia	o__Bacteroidales	f__S24-7	g__	s__	0.523575069203497	0.000671649073781558	451	0.443697499232713	1.40416115615902	42.5778436251716	11.2423782163679
OTU_54	324524	Moen	k__Bacteria	p__Firmicutes	c__Clostridia	o__Clostridiales	f__Lachnospiraceae	g__	s__	0.510838948305403	0.00160305406203383	406	3	2.76203263390689	3.96629103858054	11.3287721195086
OTU_21	325126	Moen	k__Bacteria	p__Firmicutes	c__Clostridia	o__	f__	g__	s__	0.629852091271063	9.41910189615062e-05	363	0	0.477954357563064	4.40156106638909	4.01660369804631
OTU_285	326076	Moen	k__Bacteria	p__Firmicutes	c__Clostridia	o__Clostridiales	f__Lachnospiraceae	g__	s__	0.267355531878825	0.00127339373215313	418	3	0.737032305199491	9.97534858814562	8.85050730943549
OTU_55	328143	Moen	k__Bacteria	p__Bacteroidetes	c__Bacteroidia	o__Bacteroidales	f__S24-7	g__	s__	2.13035503914736	0.00180879574982606	416	3	4.17394562186752	6.04257345614156	15.5458563339722
OTU_191	331013	Moen	k__Bacteria	p__Firmicutes	c__Clostridia	o__Clostridiales	f__Ruminococcaceae			2.88640285503656	0.000441779452794422	106	0.151195298948196	0.968522357170288	165.560067415431	3.63473305150778
OTU_275	335267	Moen	k__Bacteria	p__Firmicutes	c__Clostridia	o__Clostridiales	f__Lachnospiraceae	g__	s__	1.3975996269154	0.000575640033507993	441	0	0.952185843283974	28.8001245999051	9.12940854423229
OTU_11	335965	Moen	k__Bacteria	p__Firmicutes	c__Clostridia					0.595574927841649	8.65839991639211e-05	377	0.0291883891274822	1.64370986633651	6.6924197382811	2.99021465425951
OTU_269	336214	Moen	k__Bacteria	p__Bacteroidetes	c__Bacteroidia	o__Bacteroidales	f__Rikenellaceae	g__	s__	3.82514464025144	0.00154653967326371	436	2.52287874528034	7.79587158089145	28.0728592473861	9.13937544160911
OTU_168	336789	Moen	k__Bacteria	p__Firmicutes	c__Clostridia	o__Clostridiales	f__Lachnospiraceae	g__	s__	2.64447827126771	0.000929507454773191	414	3	6.12760196211356	4.72812275646264	9.26168100283344
OTU_402	337727	Moen	k__Bacteria	p__Firmicutes	c__Clostridia	o__Clostridiales	f__Ruminococcaceae	g__Oscillospira	s__	0.979524948892724	0.000440085005353517	457	0.00568284733036327	0.764647708753971	74.4222842266693	6.27773929547472
OTU_162	337784	Moen	k__Bacteria	p__Firmicutes	c__Clostridia	o__Clostridiales	f__Clostridiaceae	g__	s__	0.12197109842202	0.000496005530892076	432	3	0.529194726149283	41.1938293526301	2.17891307897029
OTU_411	339549	Moen	k__Bacteria	p__Bacteroidetes	c__Bacteroidia	o__Bacteroidales	f__S24-7	g__	s__	1.09515463962253	0.00156750583808268	404	3	1.46423582093845	6.98659736110606	10.860090775385
OTU_239	339905	Moen	k__Bacteria	p__Bacteroidetes	c__Bacteroidia	o__Bacteroidales	f__S24-7	g__	s__	1.37213332096509	0.00163788335875473	410	3	2.76350842864656	2.57731955401108	15.859081591186
OTU_104	340139	Moen	k__Bacteria	p__Firmicutes	c__Clostridia	o__Clostridiales	f__Lachnospiraceae	g__	s__	0.457771531614663	0.00110953821279325	480	1.74472749489669	3.33588889437848	103.259588977354	4.1193304726455
OTU_232	342962	Moen	k__Bacteria	p__Bacteroidetes	c__Bacteroidia	o__Bacteroidales	f__S24-7	g__	s__	4.64670879147938	0.00133581525677387	487	0.0227337875727074	4.96064435657817	208.096975573504	11.1934718205073
OTU_16	345536	Moen	k__Bacteria	p__Firmicutes	c__Clostridia	o__Clostridiales	f__Lachnospiraceae			0.809888314573751	3.51282672333509e-05	382	0	0.392968695290659	3.05727341417561	5.75575889356841
OTU_75	346604	Moen	k__Bacteria	p__Firmicutes	c__Clostridia	o__Clostridiales	f__Lachnospiraceae			3.04807740716392	0.000413508435360506	405	3	8.2686288576583	3.01918179330707	12.7900403173715
OTU_383	346648	Moen	k__Bacteria	p__Firmicutes	c__Clostridia	o__Clostridiales	f__Lachnospiraceae	g__	s__	2.59251735640054	0.00158129303338095	452	3	7.4564192245492	13.9478716321358	25.0501280548045
OTU_109	346804	Moen	k__Bacteria	p__Firmicutes	c__Clostridia	o__Clostridiales	f__Ruminococcaceae			0.747135778332734	2.60846805284947e-05	401	0.000434511774017692	0.456930581942322	10.3185007181136	2.03663153842601
OTU_139	348393	Moen	k__Bacteria	p__Firmicutes	c__Clostridia	o__Clostridiales	f__Lachnospiraceae	g__	s__	0.242046866724819	0.00125877646646442	412	3	0.161441249303881	3.7546570097721	11.0639396612174
OTU_237	349459	Moen	k__Bacteria	p__Firmicutes	c__Clostridia	o__Clostridiales	f__Ruminococcaceae			1.21789100222886	0.00167411041967143	490	3	1.92961266449056	431.616462812479	3.93106473229687
OTU_133	351309	Moen	k__Bacteria	p__Firmicutes	c__Clostridia	o__Clostridiales	f__Lachnospiraceae	g__	s__	4.18449939368132	0.00161367364122667	506	0	3.83769515078265	3293.49404106799	10.8525959707121
OTU_66	352008	Moen	k__Bacteria	p__Firmicutes	c__Clostridia	o__Clostridiales	f__Lachnospiraceae	g__[Ruminococcus]	s__gnavus	3.91118890908538	0.000838956294670236	365	0.111259039317107	6.38940720527568	7.80348723593259	7.41636501446363
OTU_205	3750373	Moen	k__Bacteria	p__Firmicutes	c__Clostridia	o__Clostridiales	f__Lachnospiraceae	g__[Ruminococcus]	s__gnavus	3.99195396815928	0.000596058185704773	145	1.49485002168009	6.90003895717987	67.8425627276551	3.1137569030556
OTU_156	375106	Moen	k__Bacteria	p__Firmicutes	c__Clostridia	o__Clostridiales	f__Ruminococcaceae	g__Oscillospira	s__	0.912890279640364	0.000174827468342608	437	0.00305075150461883	0.165364327468329	36.8466046956033	3.27093169738038
OTU_314	38278	Moen	k__Bacteria	p__Bacteroidetes	c__Bacteroidia	o__Bacteroidales	f__S24-7	g__	s__	0.973540579988361	0.000276486511287785	487	0.779891911959945	0.0954354443446747	1937.19320654491	2.54585192676813
OTU_214	38415	Moen	k__Bacteria	p__Firmicutes	c__Clostridia	o__Clostridiales	f__Lachnospiraceae	g__Dorea	s__	0.0768314940304142	0.000525835090317782	466	0.00305075150461883	0.41815471089082	57.9550504124117	2.37635643108706
OTU_261	389282	Moen	k__Bacteria	p__Bacteroidetes	c__Bacteroidia	o__Bacteroidales	f__S24-7	g__	s__	2.48082521347443	0.000302043966016143	337	0.174573882232177	3.82248476240098	5.83978952518679	2.46982691313329
OTU_111	389529	Moen	k__Bacteria	p__Firmicutes	c__Clostridia	o__Clostridiales	f__Ruminococcaceae	g__	s__	1.14638757042758	0.000318800017435318	354	0.920818753952375	2.62685291562314	3.85594585416307	1.75921194888034
OTU_117	3919797	Moen	k__Bacteria	p__Firmicutes	c__Clostridia	o__Clostridiales	f__Lachnospiraceae	g__	s__	0.18779887028256	0.00112419433225909	487	3	3.11442983524812	864.845272547521	4.31750535765716
OTU_7	3957916	Moen	k__Bacteria	p__Firmicutes	c__Clostridia	o__	f__	g__	s__	2.73822685751035	0.00143518311947511	472	0.87942606879415	5.98037107109847	181.666802625063	6.5805802117441
OTU_415	401717	Moen	k__Bacteria	p__TM7	c__TM7-3	o__CW040	f__F16	g__	s__	1.76686198212973	0.000351406799165969	383	3	1.91828243331283	4.82170521720516	1.69450011648493
OTU_134	406247	Moen	k__Bacteria	p__Firmicutes	c__Clostridia	o__Clostridiales	f__Lachnospiraceae	g__	s__	0.377110012798948	0.000235615458171827	394	0	0.343157901188878	2.35685999364628	9.61596868154323
OTU_178	414089	Moen	k__Bacteria	p__Firmicutes	c__Clostridia	o__Clostridiales	f__Ruminococcaceae	g__Oscillospira	s__	4.54608880664876	0.00115980627010412	443	1.15490195998574	5.35184263912201	61.5552840685879	7.00836104220149
OTU_227	417981	Moen	k__Bacteria	p__Firmicutes	c__Clostridia	o__Clostridiales	f__Clostridiaceae	g__	s__	1.04735970016138	0.000552585604791354	453	3	1.64859164119479	64.2943800764083	3.40547745704416
OTU_219	4340358	Moen	k__Bacteria	p__Bacteroidetes	c__Bacteroidia	o__Bacteroidales	f__Bacteroidaceae	g__Bacteroides	s__ovatus	1.11145084680337	0.00158505771282157	412	3	3.38294641058693	3.78375144040675	15.5795290279543
OTU_211	4342104	Moen	k__Bacteria	p__Firmicutes	c__Clostridia	o__Clostridiales	f__Ruminococcaceae	g__Anaerotruncus	s__	0.307053074164091	9.1344713680164e-05	378	0	0.277378482246851	8.22377481953671	1.82996374556781
OTU_131	4345268	Moen	k__Bacteria	p__Firmicutes	c__Clostridia	o__Clostridiales	f__Lachnospiraceae			3.0526171657097	0.000611163486325761	367	2.69897000433602	4.01656088683403	5.57421283436541	6.40096064973589
OTU_307	4354103	Moen	k__Bacteria	p__Firmicutes	c__Bacilli	o__Lactobacillales	f__Lactobacillaceae	g__Lactobacillus	s__	0.853369679536839	0.00090327115820597	157	1.27572413039921	0.57822912914505	39.5055884429534	4.1456626678153
OTU_223	4357315	Moen	k__Bacteria	p__Firmicutes	c__Clostridia	o__Clostridiales	f__Ruminococcaceae	g__Oscillospira	s__	1.38065621130268	0.000363189228822953	314	0.0083309926200515	2.98907966155538	33.6297290803645	2.05100804524897
OTU_366	4363614	Moen	k__Bacteria	p__Firmicutes	c__Clostridia	o__Clostridiales	f__Ruminococcaceae			2.54795454502749	0.000920978831280284	384	0.148130399270234	6.72356195958418	10.0314867248082	12.9352236725476
OTU_253	4372003	Moen	k__Bacteria	p__Bacteroidetes	c__Bacteroidia	o__Bacteroidales	f__Porphyromonadaceae	g__Parabacteroides	s__	0.948941032894169	0.000977477122257135	478	0.00130484168834428	0.327683562596048	599.178421961238	2.01088477380233
OTU_161	4387250	Moen	k__Bacteria	p__Bacteroidetes	c__Bacteroidia	o__Bacteroidales	f__Bacteroidaceae	g__Bacteroides	s__ovatus	1.24546768429579	0.00143568399692858	408	3	3.74654307339966	4.60285277287151	13.6337387570321
OTU_260	4393892	Moen	k__Bacteria	p__Firmicutes	c__Clostridia	o__Clostridiales	f__Lachnospiraceae	g__	s__	0.909341337123643	0.00126900254828572	474	3	9.11463357322512	153.301294723033	7.60422523317261
OTU_42	4401580	Moen	k__Bacteria	p__Bacteroidetes	c__Bacteroidia	o__Bacteroidales	f__Bacteroidaceae	g__Bacteroides	s__	4.579770440025	0.00197051862309543	482	3	11.4863213475949	102.43520099281	18.3131516631632
OTU_256	4410988	Moen	k__Bacteria	p__Firmicutes	c__Clostridia	o__Clostridiales	f__Ruminococcaceae	g__Oscillospira	s__	1.76252685714885	0.00015960932590217	482	2.30102999566398	0.48358539421831	452.875566637922	1.29606792552608
OTU_433	4418586	Moen	k__Bacteria	p__Firmicutes	c__Clostridia	o__Clostridiales	f__Lachnospiraceae			3.07980875922648	0.00143321557051739	66	0.0721165896692931	6.25243215652324	85.6039141596657	2.39425309047823
OTU_208	4420206	Moen	k__Bacteria	p__Firmicutes	c__Clostridia	o__Clostridiales	f__Ruminococcaceae	g__Oscillospira	s__	0.627806569224636	0.000680653183366009	419	1.43179827593301	2.11469116848652	5.19367348944329	3.90917066375248
OTU_431	4428313	Moen	k__Bacteria	p__Firmicutes	c__Bacilli	o__Lactobacillales	f__Lactobacillaceae	g__Lactobacillus	s__	0.722636957680926	0.00113125899132784	31	1.18045606445813	0.37554627858064	330.194215112857	3.36307920204509
OTU_388	4432841	Moen	k__Bacteria	p__Tenericutes	c__Mollicutes	o__RF39	f__	g__	s__	0.56324257950092	5.75875096530774e-05	106	0.140261433802853	3.20715886497857	47.1334414259169	1.48714411074985
OTU_221	4435934	Moen	k__Bacteria	p__Firmicutes	c__Clostridia	o__Clostridiales	f__Lachnospiraceae			2.02170991646848	0.000583832879652118	454	0.585026652029182	0.136814219323956	107.032376752994	3.99450583432002
OTU_144	4440624	Moen	k__Bacteria	p__Firmicutes	c__Clostridia	o__Clostridiales	f__Lachnospiraceae			1.01562375048306	0.000194037073516813	125	1.24412514432751	2.78833014182467	63.5353742923266	0.628505892810332
OTU_9	4442899	Moen	k__Bacteria	p__Firmicutes	c__Clostridia	o__	f__	g__	s__	0.808580042904465	0.000323164162522515	359	1.34678748622466	1.2139230199977	3.51431273830294	1.72044334451339
OTU_249	4446120	Moen	k__Bacteria	p__Firmicutes	c__Clostridia	o__Clostridiales	f__Ruminococcaceae	g__Oscillospira	s__	0.19140737278878	1.31221049645439e-05	47	0.549750891680639	0.682452922192139	245.049390850539	0.112716280599142
OTU_243	4446902	Moen	k__Bacteria	p__Firmicutes	c__Bacilli	o__Gemellales	f__Gemellaceae			2.20695721209686	0.000281259997584846	417	0.0195421077238999	1.79910398156958	25.5387513370186	4.07129451818609
OTU_80	4449518	Moen	k__Bacteria	p__Bacteroidetes	c__Bacteroidia	o__Bacteroidales	f__Rikenellaceae	g__	s__	2.01020937777661	0.00140689564548986	498	2.69897000433602	2.85182559975551	1012.36126909915	6.73710841375975
OTU_410	4449524	Moen	k__Bacteria	p__Bacteroidetes	c__Bacteroidia	o__Bacteroidales	f__Prevotellaceae	g__Prevotella	s__	4.07698097377411	0.0016661807529156	452	3	9.21206914622369	17.8335509783327	24.1701062873419
OTU_58	4462541	Moen	k__Bacteria	p__Firmicutes	c__Clostridia	o__Clostridiales	f__Lachnospiraceae	g__	s__	7.43313815829937	0.00215149651210595	469	0.472370099128661	5.83814845069642	150.365672802861	18.0444552723635
OTU_105	4471135	Moen	k__Bacteria	p__Firmicutes	c__Clostridia	o__Clostridiales	f__Lachnospiraceae	g__	s__	1.71430800852852	0.000529371402913256	160	0.661543506395395	2.40975047081788	30.1109954202019	0.490731023591691
OTU_361	4480555	Moen	k__Bacteria	p__Firmicutes	c__Clostridia	o__	f__	g__	s__	2.90477570368527	0.00267869097967227	476	3	8.63179675622573	67.2116065373361	14.1198817566259
OTU_362	4480557	Moen	k__Bacteria	p__Firmicutes	c__Clostridia	o__Clostridiales	f__Lachnospiraceae	g__	s__	0.196476580135498	0.00178522605563272	486	3	0.809848010368365	652.665466223783	2.94461103778217
OTU_248	4481359	Moen	k__Bacteria	p__Firmicutes	c__Clostridia	o__Clostridiales	f__Lachnospiraceae	g__	s__	0.440519343718731	0.00110443811433833	421	3	2.0673251581817	36.8024602058843	3.31035139187626
OTU_46	460611	Moen	k__Bacteria	p__Firmicutes	c__Clostridia	o__Clostridiales	f__Lachnospiraceae	g__	s__	1.70051223466223	0.000336774494680253	62	1.95860731484178	0.14833302587024	324.13644763672	0.186258889676971
OTU_163	460953	Moen	k__Bacteria	p__Bacteroidetes	c__Bacteroidia	o__Bacteroidales	f__S24-7	g__	s__	1.2451914790933	0.000209153517187547	361	1.18045606445813	0.300036147608875	17.1989048297478	2.69846241282905
OTU_196	463794	Moen	k__Bacteria	p__Firmicutes	c__Bacilli	o__Lactobacillales	f__Lactobacillaceae	g__	s__	0.5442781670243	0.000120924931154043	85	0.429457060118102	2.01798567330823	51.1427941569307	0.722708572273575
OTU_392	465433	Moen	k__Bacteria	p__Bacteroidetes	c__Bacteroidia	o__Bacteroidales	f__Rikenellaceae	g__	s__	2.03920626424885	0.000488962799313508	493	3	2.33534332398643	172.780631942589	11.3652548182316
OTU_306	519763	Moen	k__Bacteria	p__Firmicutes	c__Clostridia	o__Clostridiales	f__Ruminococcaceae	g__Oscillospira	s__	0.830328382544155	0.00060044944880573	394	0.0132282657337552	0.241377517880666	16.1926566543652	5.2233209408049
OTU_50	521982	Moen	k__Bacteria	p__Bacteroidetes	c__Bacteroidia	o__Bacteroidales	f__Rikenellaceae	g__	s__	2.04878186872026	0.000688173924925299	410	3	2.60281360221212	2.8212818191883	16.3033950820836
OTU_20	575041	Moen	k__Bacteria	p__Bacteroidetes	c__Bacteroidia	o__Bacteroidales	f__Rikenellaceae	g__	s__	0.828596851782115	0.000135980338115678	314	0.892790030352132	0.513519636987076	10.539927253097	0.107294632398215
OTU_40	577294	Moen	k__Bacteria	p__Bacteroidetes	c__Bacteroidia	o__Bacteroidales	f__Porphyromonadaceae	g__Parabacteroides	s__distasonis	0.423649210959649	0.000376595620918474	323	0.0048037084028206	0.742901331552144	6.89335832630403	1.95826989034555
OTU_420	578016	Moen	k__Bacteria	p__Bacteroidetes	c__Bacteroidia	o__Bacteroidales	f__Porphyromonadaceae	g__Parabacteroides	s__distasonis	0.513749214341223	0.000803933860094027	403	0.00568284733036327	0.481093984297485	102.064257923317	3.62314933052806
OTU_34	637934	Moen	k__Bacteria	p__Firmicutes	c__Clostridia	o__Clostridiales	f__	g__	s__	0.33643506783099	0.00108920111506091	447	3	2.64533005106603	31.024724152589	3.73161912080949
OTU_174	661055	Moen	k__Bacteria	p__Firmicutes	c__Clostridia	o__Clostridiales	f__	g__	s__	0.732058275958561	0.000545925497389084	405	1.19382002601611	0.234504873274053	17.0177035984236	4.08818158988888
OTU_257	665703	Moen	k__Bacteria	p__Firmicutes	c__Clostridia	o__Clostridiales	f__Ruminococcaceae	g__	s__	0.847452944321795	0.000871868574385934	234	0.0899094544059319	3.16039463236026	17.6443184259128	2.10101493733828
OTU_193	724472	Moen	k__Bacteria	p__Firmicutes	c__Clostridia	o__Clostridiales	f__Lachnospiraceae			0.173836970903364	0.00049461670397814	417	0	1.82002828211075	13.3689649040303	3.94404473695308
OTU_276	771177	Moen	k__Bacteria	p__Firmicutes	c__Clostridia	o__Clostridiales	f__	g__	s__	0.54118664515228	0.000694162616398655	416	1.69897000433602	1.05890030692842	7.91572262902215	6.38225056157426
OTU_250	786449	Moen	k__Bacteria	p__Firmicutes	c__Clostridia	o__Clostridiales	f__Lachnospiraceae			0.337382594175062	0.00157130764298606	404	3	4.71862691170467	5.11497179668357	12.3054397174259
OTU_300	790663	Moen	k__Bacteria	p__Firmicutes	c__Clostridia	o__Clostridiales	f__Lachnospiraceae	g__	s__	5.6945259108046	0.00236235099945904	505	3	11.2107756447716	2297.88073704824	8.15237783680091
OTU_187	797021	Moen	k__Bacteria	p__Firmicutes	c__Clostridia	o__Clostridiales	f__Lachnospiraceae	g__	s__	0.865968442800708	0.00229269224231621	464	3	4.90990212326566	47.4345648400365	8.92470509958385
OTU_258	830014	Moen	k__Bacteria	p__Firmicutes	c__Clostridia	o__Clostridiales	f__Lachnospiraceae	g__	s__	0.821315053318752	0.000263218115385156	398	2.69897000433602	0.292031955549496	4.78705198831138	2.13480242257664
OTU_398	833795	Moen	k__Bacteria	p__Firmicutes	c__Clostridia	o__Clostridiales	f__Lachnospiraceae	g__	s__	3.04026877888564	0.000608868526619193	372	2.52287874528034	6.59862009032331	3.51427026371119	2.96722023697088
OTU_474	New.CleanUp.ReferenceOTU10091	Moen	k__Bacteria	p__Firmicutes	c__Clostridia	o__Clostridiales	f__Lachnospiraceae	g__	s__	1.00556285488653	0.000179666286587329	358	0.0259490972071227	1.85696988060124	2.57766406689716	3.03955684127506
OTU_470	New.CleanUp.ReferenceOTU1056	Moen	k__Bacteria	p__Firmicutes	c__Clostridia					0.761708590629223	0.00031861004944603	397	0.0163737128754655	1.54074121067432	11.2494047942629	4.91488144647419
OTU_471	New.CleanUp.ReferenceOTU1191	Moen	k__Bacteria	p__Firmicutes	c__Clostridia					1.71979203307254	0.000550020752438079	365	1.50863830616573	3.22823460086245	3.97051385062932	2.47380292962182
OTU_475	New.CleanUp.ReferenceOTU14272	Moen	k__Bacteria							0.256030385880763	0.00115815800666369	410	2.69897000433602	0.0466003680028243	3.95317632032346	11.0026519313207
OTU_476	New.CleanUp.ReferenceOTU14431	Moen	k__Bacteria	p__Proteobacteria	c__Deltaproteobacteria	o__Desulfovibrionales	f__Desulfovibrionaceae			0.733614815828295	0.00020652194958962	410	0	2.15648853421649	3.12743459481345	12.4719461090688
OTU_477	New.CleanUp.ReferenceOTU15726	Moen	k__Bacteria	p__Firmicutes	c__Clostridia					2.70539289276437	0.000954828405303847	406	3	5.04984443901405	6.4887151262727	4.98690572073731
OTU_478	New.CleanUp.ReferenceOTU16408	Moen	k__Bacteria	p__Firmicutes	c__Clostridia	o__Clostridiales	f__Lachnospiraceae	g__	s__	2.12157148090944	0.000465501738154817	350	0.209011524911184	5.08581674896987	4.47341082805193	3.54710004757323
OTU_479	New.CleanUp.ReferenceOTU18955	Moen	k__Bacteria	p__Bacteroidetes	c__Bacteroidia	o__Bacteroidales				2.22727652159464	0.0022040180108674	416	3	6.45024046590257	9.78689228782779	23.9244986638352
OTU_467	New.CleanUp.ReferenceOTU21	Moen	k__Bacteria	p__Bacteroidetes	c__Bacteroidia	o__Bacteroidales	f__S24-7	g__	s__	0.350104835070736	0.0016152031810668	389	3	1.82058860475819	10.7281930954097	11.3446501086956
OTU_480	New.CleanUp.ReferenceOTU22334	Moen	k__Bacteria	p__Firmicutes	c__Clostridia	o__Clostridiales	f__Lachnospiraceae			0.902840573606242	0.000194364166398076	377	0.000869458712628891	1.73905742752238	3.45759995873597	8.44882304000118
OTU_481	New.CleanUp.ReferenceOTU22356	Moen	k__Bacteria	p__Bacteroidetes	c__Bacteroidia	o__Bacteroidales	f__Bacteroidaceae	g__Bacteroides		0.332966644429298	0.000588954136370213	413	0	0.244783207972716	13.1149738008674	4.56844786574522
OTU_482	New.CleanUp.ReferenceOTU22521	Moen	k__Bacteria	p__Firmicutes	c__Clostridia					1.00258989813492	3.64893821044545e-05	384	0	2.54557848004178	2.60442916306468	7.84210768303876
OTU_483	New.CleanUp.ReferenceOTU24224	Moen	k__Bacteria	p__Bacteroidetes	c__Bacteroidia	o__Bacteroidales				0.220129959967326	0.00131829579010626	386	3	0.87954080844681	7.73091107686835	11.2828595807622
OTU_469	New.CleanUp.ReferenceOTU269	Moen	k__Bacteria	p__Proteobacteria	c__Deltaproteobacteria	o__Desulfovibrionales	f__Desulfovibrionaceae	g__Desulfovibrio	s__C21_c20	0.366815087207162	7.08693926543766e-05	408	1.74472749489669	0.473539064152278	2.79376675743474	4.69569536318092
OTU_484	New.CleanUp.ReferenceOTU27065	Moen	k__Bacteria	p__Firmicutes	c__Clostridia	o__Clostridiales	f__Lachnospiraceae	g__	s__	1.09103483096182	0.000204921883774495	411	0	1.90244707400111	10.0806955024842	3.06233784548761
OTU_485	New.CleanUp.ReferenceOTU27461	Moen	k__Bacteria	p__Bacteroidetes	c__Bacteroidia	o__Bacteroidales	f__S24-7	g__	s__	0.313185847259055	0.00136035920726333	413	3	1.3386405657821	1.97604796811549	16.9052763905853
OTU_486	New.CleanUp.ReferenceOTU28208	Moen	k__Bacteria	p__Firmicutes	c__Clostridia	o__Clostridiales	f__Lachnospiraceae			0.484792357632639	0.000198154833519087	378	0	0.511977623820549	1.77781843796347	5.68308576447977
OTU_487	New.CleanUp.ReferenceOTU29406	Moen	k__Bacteria	p__Firmicutes	c__Clostridia	o__Clostridiales	f__Ruminococcaceae			1.14000946267671	0.000319377669493453	389	3	3.03140946921655	2.53174563291982	1.96952395423143
OTU_488	New.CleanUp.ReferenceOTU30086	Moen	k__Bacteria	p__Proteobacteria	c__Deltaproteobacteria	o__Desulfovibrionales	f__Desulfovibrionaceae	g__Bilophila	s__	0.663106665039415	0.00022379568299302	394	0	1.02024681146459	1.70925391747649	12.3986103339399
OTU_489	New.CleanUp.ReferenceOTU30087	Moen	k__Bacteria	p__Proteobacteria	c__Deltaproteobacteria	o__Desulfovibrionales	f__Desulfovibrionaceae	g__Desulfovibrio		0.436313806314642	0.000303525893173789	400	0	0.691183720378309	2.24898585556882	9.90584766246398
OTU_490	New.CleanUp.ReferenceOTU30119	Moen	k__Bacteria	p__Bacteroidetes	c__Bacteroidia	o__Bacteroidales				1.09752417772375	0.00162539305928576	410	3	2.83639171953105	3.29103444154608	19.3186341621808
OTU_472	New.CleanUp.ReferenceOTU3083	Moen	k__Bacteria	p__Firmicutes	c__Clostridia	o__Clostridiales	f__Lachnospiraceae			1.26480847680634	0.000136142791286915	355	0.0209070993616736	1.75394186927009	2.67324324531947	1.64547125240236
OTU_491	New.CleanUp.ReferenceOTU32500	Moen	k__Bacteria	p__Firmicutes	c__Clostridia	o__Clostridiales	f__Lachnospiraceae	g__	s__	2.63840446870454	0.00105358288157866	408	3	5.43653508959187	6.67349524594213	5.40150753713239
OTU_468	New.CleanUp.ReferenceOTU35	Moen	k__Bacteria	p__Bacteroidetes	c__Bacteroidia	o__Bacteroidales				2.19780778614628	0.00213686553417414	418	3	4.75571851825055	8.1329572737918	17.8880867456498
OTU_492	New.CleanUp.ReferenceOTU36025	Moen	k__Bacteria	p__Firmicutes	c__Clostridia	o__Clostridiales	f__Ruminococcaceae	g__Oscillospira	s__	0.270688438211833	0.000324215275709575	368	0.000434511774017692	0.0861810397597602	3.16156555672031	2.83276763887876
OTU_493	New.CleanUp.ReferenceOTU37004	Moen	k__Bacteria	p__Bacteroidetes	c__Bacteroidia	o__Bacteroidales	f__S24-7	g__	s__	2.63998240363309	0.00043544385457906	372	3	3.49949496849417	5.59392744986709	3.41883924849
OTU_494	New.CleanUp.ReferenceOTU38181	Moen	k__Bacteria	p__Bacteroidetes	c__Bacteroidia	o__Bacteroidales	f__Bacteroidaceae	g__Bacteroides		1.23932711332679	0.00195219000380675	417	3	3.96880128978483	6.54090596186261	20.5304377843595
OTU_495	New.CleanUp.ReferenceOTU38437	Moen	k__Bacteria	p__Bacteroidetes	c__Bacteroidia	o__Bacteroidales	f__S24-7	g__	s__	0.9286599581618	0.00180525668105804	402	3	1.34528117296697	10.7312362919997	13.328990709666
OTU_496	New.CleanUp.ReferenceOTU39534	Moen	k__Bacteria	p__Bacteroidetes	c__Bacteroidia	o__Bacteroidales	f__Bacteroidaceae	g__Bacteroides		0.332700034470705	0.00101716937309134	420	2.39794000867204	1.58422727906813	5.56855323268387	6.48962448417518
OTU_497	New.CleanUp.ReferenceOTU41408	Moen	k__Bacteria	p__Bacteroidetes	c__Bacteroidia	o__Bacteroidales				1.97622119959503	0.000422556245882075	383	0.0048037084028206	4.29883099330569	5.70309815585194	8.7600053172081
OTU_498	New.CleanUp.ReferenceOTU43995	Moen	k__Bacteria	p__Firmicutes	c__Clostridia	o__Clostridiales	f__Lachnospiraceae			1.39448675098289	0.000507604678943365	394	3	2.4833055798123	2.80579436003481	3.98600434906818
OTU_499	New.CleanUp.ReferenceOTU44629	Moen	k__Bacteria	p__Proteobacteria	c__Deltaproteobacteria	o__Desulfovibrionales	f__Desulfovibrionaceae	g__Desulfovibrio	s__	1.40277875234518	0.000149845422727344	366	0.00261361560268669	3.67163055617285	2.65786080097055	5.80920700494856
OTU_500	New.CleanUp.ReferenceOTU44922	Moen	k__Bacteria	p__Firmicutes	c__Clostridia	o__Clostridiales	f__Lachnospiraceae	g__	s__	0.747819846550713	0.000235491903017028	372	1.11918640771921	1.5735099282999	2.76529850545598	0.643732239318354
OTU_501	New.CleanUp.ReferenceOTU45689	Moen	k__Bacteria	p__Firmicutes	c__Clostridia	o__Clostridiales	f__Lachnospiraceae	g__	s__	0.869792064810559	0.00024275098984904	356	0.00305075150461883	2.6044358433821	3.64434469258537	3.03298005644594
OTU_502	New.CleanUp.ReferenceOTU47374	Moen	k__Bacteria	p__Firmicutes	c__Clostridia	o__Clostridiales	f__Clostridiaceae	g__	s__	1.14918876146646	0.00045164504209854	382	2.52287874528034	1.2222989725434	3.51571103435073	2.83399544772836
OTU_503	New.CleanUp.ReferenceOTU50607	Moen	k__Bacteria	p__Proteobacteria	c__Deltaproteobacteria	o__Desulfovibrionales	f__Desulfovibrionaceae			2.62488484700451	0.000729807630728236	388	2.39794000867204	3.55617448503989	7.24629405600097	14.4323913247467
OTU_504	New.CleanUp.ReferenceOTU50994	Moen	k__Bacteria	p__Firmicutes	c__Clostridia	o__Clostridiales	f__Lachnospiraceae	g__	s__	0.605585515637055	3.00125359937071e-07	418	0	1.4918823649069	5.19554794599348	13.0097690315093
OTU_505	New.CleanUp.ReferenceOTU51201	Moen	k__Bacteria	p__Firmicutes	c__Clostridia					1.6866088591599	0.000880154833942043	402	2.69897000433602	4.24353248094152	6.95478131910389	3.54416738729788
OTU_506	New.CleanUp.ReferenceOTU54730	Moen	k__Bacteria	p__Firmicutes	c__Clostridia	o__Clostridiales	f__Lachnospiraceae	g__	s__	0.741737965987944	0.000168630731824855	407	0	2.27406224326774	5.52169396188378	7.23305286504577
OTU_507	New.CleanUp.ReferenceOTU54940	Moen	k__Bacteria	p__Bacteroidetes	c__Bacteroidia	o__Bacteroidales				1.81864235660017	0.000515421458021953	386	3	2.34508643805181	3.43890784726528	2.54782335579571
OTU_473	New.CleanUp.ReferenceOTU9869	Moen	k__Bacteria	p__Proteobacteria	c__Deltaproteobacteria	o__Desulfovibrionales	f__Desulfovibrionaceae	g__Desulfovibrio	s__C21_c20	0.594137574483792	0.000327330272026132	388	3	1.60525205512218	2.29601738170786	2.78577627615719
OTU_438	New.ReferenceOTU1	Moen	k__Bacteria	p__Bacteroidetes	c__Bacteroidia	o__Bacteroidales	f__Bacteroidaceae	g__Bacteroides		0.901661711468306	0.00127941471935746	414	3	2.81642068820812	22.222557950771	10.2516412906306
OTU_436	New.ReferenceOTU118	Moen	k__Bacteria	p__Firmicutes	c__Clostridia	o__Clostridiales	f__Ruminococcaceae	g__	s__	0.54694027650108	0.000115372675429519	313	0.0419141514789149	0.873424674832988	5.8598168157459	0.361593234843453
OTU_456	New.ReferenceOTU130	Moen	k__Bacteria	p__Firmicutes	c__Clostridia	o__Clostridiales	f__Lachnospiraceae	g__	s__	2.98839008432465	0.00110467938699914	398	3	6.22275383978075	9.63377855457926	5.54211667293356
OTU_452	New.ReferenceOTU143	Moen	k__Bacteria	p__Bacteroidetes	c__Bacteroidia	o__Bacteroidales	f__S24-7	g__	s__	1.16385055528697	6.44161748464905e-05	363	0.00921730819686218	2.03232953330681	2.60278636636719	2.69696829681821
OTU_458	New.ReferenceOTU150	Moen	k__Bacteria	p__Proteobacteria	c__Epsilonproteobacteria	o__Campylobacterales	f__Helicobacteraceae	g__Helicobacter		0.346215131741312	3.11200008042618e-05	140	0.382999658879101	0.136161613490573	75.4214462489291	0.0626778768890936
OTU_463	New.ReferenceOTU171	Moen	k__Bacteria	p__Firmicutes	c__Clostridia	o__Clostridiales	f__Lachnospiraceae			1.31590665240144	0.000663953368539396	354	0.292429823902064	4.14594331303161	5.68132073991272	3.46794044758538
OTU_450	New.ReferenceOTU194	Moen	k__Bacteria							1.82146050765796	0.000335319822706354	375	0.11690664142431	1.63105122925979	8.16702203077964	4.13900239702861
OTU_462	New.ReferenceOTU195	Moen	k__Bacteria	p__Bacteroidetes	c__Bacteroidia	o__Bacteroidales	f__Rikenellaceae	g__	s__	1.48745338864796	0.000369588107308349	347	0.0525662781129492	2.73936548843071	5.04315958376841	3.70127092269382
OTU_437	New.ReferenceOTU204	Moen	k__Bacteria	p__Bacteroidetes	c__Bacteroidia	o__Bacteroidales	f__Porphyromonadaceae	g__Parabacteroides	s__distasonis	0.199825470332505	0.000461778337598391	269	0.0510982390297863	0.249181246589441	12.5105429873053	1.49813523832738
OTU_465	New.ReferenceOTU213	Moen	k__Bacteria	p__Bacteroidetes	c__Bacteroidia	o__Bacteroidales	f__S24-7	g__	s__	1.19586579397588	0.00150381304763595	409	3	2.41277826655557	4.49763815426885	12.6141025936645
OTU_448	New.ReferenceOTU220	Moen	k__Bacteria	p__Bacteroidetes	c__Bacteroidia	o__Bacteroidales				4.1668746847388	0.000869851310351596	408	2.52287874528034	5.44236757199147	17.0052280714073	7.10307545843798
OTU_449	New.ReferenceOTU225	Moen	k__Bacteria	p__Bacteroidetes	c__Bacteroidia	o__Bacteroidales	f__S24-7	g__	s__	1.66325425390085	0.00213416455787119	421	3	4.76689555568387	7.80851869730265	23.7161437782167
OTU_444	New.ReferenceOTU233	Moen	k__Bacteria	p__Bacteroidetes	c__Bacteroidia	o__Bacteroidales	f__Porphyromonadaceae	g__Parabacteroides		0.511912482495345	0.00087133249957378	351	0.442492798094342	0.219237108692997	9.49218365695807	3.119496192917
OTU_443	New.ReferenceOTU236	Moen	k__Bacteria	p__Firmicutes	c__Clostridia	o__Clostridiales	f__Lachnospiraceae	g__	s__	2.79772471374951	0.00143258778438366	431	3	5.86723432429576	14.7793418600023	6.31118715140168
OTU_457	New.ReferenceOTU241	Moen	k__Bacteria	p__Bacteroidetes	c__Bacteroidia	o__Bacteroidales	f__Bacteroidaceae			0.367773590205684	0.00148981040794213	434	3	1.21446773435689	26.1536493355257	11.0128990690381
OTU_461	New.ReferenceOTU25	Moen	k__Bacteria	p__Firmicutes	c__Clostridia	o__Clostridiales	f__Lachnospiraceae	g__	s__	1.11547462804636	9.21186493639531e-05	405	0	1.43079279900947	5.76699074109928	6.37774761011289
OTU_451	New.ReferenceOTU255	Moen	k__Bacteria	p__Deferribacteres	c__Deferribacteres	o__Deferribacterales	f__Deferribacteraceae	g__Mucispirillum	s__schaedleri	3.48205658242496	0.000827797275337586	436	0	5.29652796596508	16.030158727041	12.5904295560146
OTU_460	New.ReferenceOTU26	Moen	k__Bacteria	p__Bacteroidetes	c__Bacteroidia	o__Bacteroidales	f__Bacteroidaceae	g__Bacteroides		0.40086483976969	0.000868345581269158	362	0.105130343254747	1.33240052641181	15.1770969205394	5.5340605544706
OTU_446	New.ReferenceOTU260	Moen	k__Bacteria	p__Firmicutes	c__Clostridia	o__Clostridiales	f__Lachnospiraceae	g__	s__	1.0496797949973	0.000571428279043264	355	1.33724216831843	2.96993079741404	4.41985422861153	1.67685062289499
OTU_440	New.ReferenceOTU283	Moen	k__Bacteria	p__Bacteroidetes	c__Bacteroidia	o__Bacteroidales				0.573490466159279	0.000168187797261026	356	0.305394801066431	0.0956147774067162	6.94202359493201	0.873145435520938
OTU_447	New.ReferenceOTU291	Moen	k__Bacteria	p__Firmicutes	c__Clostridia	o__Clostridiales	f__Ruminococcaceae			0.278027988752677	0.000434168189939944	364	0.0447934624580583	0.307869902799632	6.26086614497819	2.82806111093363
OTU_454	New.ReferenceOTU30	Moen	k__Bacteria							2.28015857612525	0.000828998799047209	397	3	4.51743003992963	5.13012408785974	4.61159712114874
OTU_464	New.ReferenceOTU306	Moen	k__Bacteria	p__Tenericutes	c__Mollicutes	o__RF39	f__	g__	s__	0.824634505579325	0.000484854693707693	280	0.0649968485463452	2.94852505827683	9.02168871122803	0.654194756780334
OTU_459	New.ReferenceOTU308	Moen	k__Bacteria	p__Bacteroidetes	c__Bacteroidia	o__Bacteroidales	f__Rikenellaceae	g__	s__	1.41437881641353	0.000734523082449506	370	2.52287874528034	1.54777509980084	9.17352319857234	3.24082733618889
OTU_455	New.ReferenceOTU32	Moen	k__Bacteria	p__Bacteroidetes	c__Bacteroidia	o__Bacteroidales	f__Bacteroidaceae	g__Bacteroides		1.68219503050017	0.00166477786283911	421	3	5.49442248258789	9.23831584746269	16.4487232970754
OTU_453	New.ReferenceOTU34	Moen	k__Bacteria	p__Bacteroidetes	c__Bacteroidia	o__Bacteroidales	f__	g__	s__	2.05830136275202	0.00044310402499649	377	0.94692155651658	2.250793988773	6.40046965731223	5.9519731928213
OTU_466	New.ReferenceOTU43	Moen	k__Bacteria	p__Bacteroidetes	c__Bacteroidia	o__Bacteroidales	f__	g__	s__	3.62349227055345	0.000856181341505939	378	1.36653154442041	5.89547319894557	6.71737116880964	7.96961091821515
OTU_439	New.ReferenceOTU5	Moen	k__Bacteria	p__Bacteroidetes	c__Bacteroidia	o__Bacteroidales				0.481985281388254	0.000253970575365852	22	0.54821356447571	1.06158403088193	678.708365233083	0.432574942680236
OTU_442	New.ReferenceOTU63	Moen	k__Bacteria	p__Firmicutes	c__Clostridia	o__Clostridiales	f__Lachnospiraceae	g__	s__	1.84994683863385	0.00126792780220858	499	0	7.88632344294373	1402.79772676569	1.87027724133909
OTU_441	New.ReferenceOTU69	Moen	k__Bacteria	p__Proteobacteria	c__Deltaproteobacteria	o__Desulfovibrionales	f__Desulfovibrionaceae	g__Bilophila	s__	1.40667077848006	2.19946273051679e-05	381	0	1.88374574287547	4.70854309665704	6.03722555949335
OTU_435	New.ReferenceOTU75	Moen	k__Bacteria	p__Bacteroidetes	c__Bacteroidia	o__Bacteroidales	f__Bacteroidaceae	g__Bacteroides	s__	2.11934532814332	0.00221862850047894	423	3	8.37554682472187	11.6181021855007	21.9185022428681
OTU_445	New.ReferenceOTU86	Moen	k__Bacteria							0.192882588774281	0.000290741002983751	360	0.991399828238082	1.06716686804736	6.50795025952592	0.554497743674394
NA	1028915	Lai	Bacteria	Bacteroidetes	Bacteroidia	Bacteroidales	S24-7			0.375366721387203	0.0195141481215626	126	2.69897000433602	3.10651508004615	2.47904168632054	1.50614913602486
NA	10512	Lai	Bacteria	Proteobacteria	Deltaproteobacteria	Desulfovibrionales	Desulfovibrionaceae	Desulfovibrio		0.517280851957825	0.006413912146189	32	0.72584215073632	4.82432479923717	120.661411918628	0.29249589195701
NA	1104817	Lai	Bacteria	Firmicutes	Clostridia	Clostridiales				0.395841236157581	0.0254652240143365	54	2	3.3863192769469	10.1068862813094	1.15261185965073
NA	1105038	Lai	Bacteria	Bacteroidetes	Bacteroidia	Bacteroidales	S24-7			2.35669271921455	0.0417079813818092	207	3	5.52833716792227	4.40842245559946	4.58803791796774
NA	1105328	Lai	Bacteria	Firmicutes	Clostridia	Clostridiales	Lachnospiraceae	Coprococcus		0.150778580237792	0.00368394655974751	78	0.216096420727265	0.370980423850556	6.40563284905494	0.151816481556021
NA	1105343	Lai	Bacteria	Firmicutes	Clostridia	Clostridiales	Clostridiaceae	Clostridium		0.620060278271261	0.00796855692332423	124	2.69897000433602	0.734722982214776	1.19326387272089	0.490716560018274
NA	1105376	Lai	Bacteria	Proteobacteria	Betaproteobacteria	Burkholderiales	Alcaligenaceae	Sutterella		2.63927884048011	0.0643005928711151	325	3	8.46895325609822	11.6498916890958	8.23613449576076
NA	1106101	Lai	Bacteria	Bacteroidetes	Bacteroidia	Bacteroidales	S24-7			6.40393434478112	0.0827352136351725	546	3	22.7631412693347	813.089905190399	10.252986026735
NA	1106683	Lai	Bacteria	Firmicutes	Clostridia	Clostridiales				0.339123532335718	0.0277118396684955	30	2.22184874961636	4.19785175147099	52.7654209674106	1.10960451980763
NA	1107461	Lai	Bacteria	Firmicutes	Clostridia	Clostridiales				1.34729215736276	0.0172638999521554	69	1.44369749923271	0.102414713619967	14.4538682669411	1.03140993565081
NA	1107652	Lai	Bacteria	Bacteroidetes	Bacteroidia	Bacteroidales	Rikenellaceae			0.291715951774294	0.027087043007537	361	2.52287874528034	4.1797192265607	27.2150618088419	5.10372292869271
NA	1108078	Lai	Bacteria	Firmicutes	Clostridia	Clostridiales				0.181527904113707	0.0272020720921331	149	0.707743928643524	0.620745206080321	5.46002882217615	1.9400713211794
NA	1108377	Lai	Bacteria	Bacteroidetes	Bacteroidia	Bacteroidales	S24-7			0.817767422164791	0.0219055671215362	147	3	3.86969964433556	1.90929212764514	3.44731439109513
NA	1108378	Lai	Bacteria	Firmicutes	Clostridia	Clostridiales				0.941028044527372	0.0539574001704921	239	1.74472749489669	0.791374817479296	5.35032283281731	4.20146118005839
NA	1108422	Lai	Bacteria	Bacteroidetes	Bacteroidia	Bacteroidales	S24-7			4.26211393413218	0.0757864952181529	550	3	12.5210879299714	691.10253476056	8.82608726893294
NA	1108599	Lai	Bacteria	Proteobacteria	Deltaproteobacteria	Desulfovibrionales	Desulfovibrionaceae			2.64541165593939	0.0584523491461841	556	3	1.99192211563543	4484.05122894566	6.48511788917206
NA	1110253	Lai	Bacteria	Firmicutes	Clostridia	Clostridiales	Ruminococcaceae			0.324865766005058	0.0469326556326335	41	0.958607314841775	0.933483078360588	24.3136721011459	2.40836539407732
NA	1110378	Lai	Bacteria	Firmicutes	Clostridia	Clostridiales	Ruminococcaceae	Oscillospira		0.539237794577658	0.054446119868148	461	2.69897000433602	3.91884835921769	84.6170405912548	2.11819575947578
NA	1110752	Lai	Bacteria	Bacteroidetes	Bacteroidia	Bacteroidales	S24-7			1.1357912057526	0.0483893518017077	382	3	11.4668782239056	50.2572536793837	4.0812446092322
NA	1111033	Lai	Bacteria	Bacteroidetes	Bacteroidia	Bacteroidales	S24-7			0.89299251920792	0.0363577715512853	198	3	3.74374922845597	5.65967820427944	2.53458780548064
NA	1111350	Lai	Bacteria	Firmicutes	Clostridia	Clostridiales	Ruminococcaceae			0.180865994192458	0.029548130164406	100	0.913640169325252	0.985043827274216	3.0085220170426	3.05265734062318
NA	1111448	Lai	Bacteria	Bacteroidetes	Bacteroidia	Bacteroidales	S24-7			6.1222305360228	0.0895774618804928	549	3	28.4478604262788	757.546988077788	11.2576305257614
NA	1112121	Lai	Bacteria	Firmicutes	Clostridia	Clostridiales				1.74247071925244	0.0362901495447067	56	3	4.97754091119339	12.8364781686384	2.55425353524731
NA	1112139	Lai	Bacteria	Firmicutes	Clostridia	Clostridiales				2.28780720101111	0.0493196338247776	172	3	5.71371419647664	6.83088366537892	5.76480356555617
NA	1113282	Lai	Bacteria	Tenericutes	Mollicutes	RF39				0.406378903083841	0.0409742109286806	103	1.82390874094432	1.36638036651109	5.01200339844799	3.26441413770236
NA	112158	Lai	Bacteria	Actinobacteria	Actinobacteria	Actinomycetales	Corynebacteriaceae	Corynebacterium		1.39198353996801	0.0144617207564842	142	3	1.00485957567534	1.51842258923454	1.15859158235678
NA	1136443	Lai	Bacteria	Deferribacteres	Deferribacteres	Deferribacterales	Deferribacteraceae	Mucispirillum	schaedleri	0.299509850925633	0.0664272726604791	402	1.82390874094432	8.0017924883023	20.079414792617	11.0161195923674
NA	114111	Lai	Bacteria	Proteobacteria	Alphaproteobacteria	RF32				1.01870350516878	0.0112285199097505	11	1.00436480540245	0.413936306815106	133.127433662173	0.477462239498677
NA	1141335	Lai	Bacteria	Proteobacteria	Epsilonproteobacteria	Campylobacterales	Helicobacteraceae	Helicobacter		2.6786257236321	0.0505294680603588	7	2.52287874528034	3.0825536197842	353.354908607632	4.0438265927688
NA	133719	Lai	Bacteria	Firmicutes	Clostridia	Clostridiales				0.217325266708677	0.00799090662732433	82	0.133712660915805	0.125282554368351	3.76058341578474	0.276421523061113
NA	134101	Lai	Bacteria	Firmicutes	Erysipelotrichi	Erysipelotrichales	Erysipelotrichaceae	Allobaculum		0.92992098697507	0.0403421519600371	109	1.63827216398241	0.128987830324337	15.4909581670767	2.56296605525264
NA	134762	Lai	Bacteria	Bacteroidetes	Bacteroidia	Bacteroidales	S24-7			0.951783828038957	0.00639980814837191	91	1.35654732351381	0.0680938551000518	1.32337804687042	0.350179353381689
NA	137043	Lai	Bacteria	Firmicutes	Bacilli	Lactobacillales	Lactobacillaceae	Lactobacillus		0.3883747439516	0.0569100349412822	151	1.95860731484178	5.20250922035354	9.71775268284495	3.68644492356974
NA	146574	Lai	Bacteria	Proteobacteria	Deltaproteobacteria	Desulfovibrionales	Desulfovibrionaceae			0.771618702308071	0.0406175362093437	207	1.56863623584101	0.137218893308645	7.62474462992779	2.83714674413888
NA	1571092	Lai	Bacteria	Firmicutes	Clostridia	Clostridiales				0.650073459242046	0.0368824929974376	39	2.39794000867204	5.48783298569239	30.530861059911	1.61288453497724
NA	157453	Lai	Bacteria	Firmicutes	Clostridia	Clostridiales	Ruminococcaceae			0.976135234493245	0.0324159221015672	224	1.60205999132796	0.886827506119112	11.2269304707163	3.83597323378538
NA	157772	Lai	Bacteria	Firmicutes	Clostridia	Clostridiales	Ruminococcaceae	Oscillospira		0.263149334357624	0.0134822818865531	68	2.30102999566398	2.89236038779521	4.96218569137568	0.737780620696137
NA	161993	Lai	Bacteria	Firmicutes	Clostridia	Clostridiales				2.87333299763452	0.055631429038731	349	3	5.77639989918982	16.6807009718654	5.26905423494819
NA	162539	Lai	Bacteria	Bacteroidetes	Bacteroidia	Bacteroidales	Rikenellaceae			0.56558531950163	0.0381502176113583	307	3	6.73387505937184	13.4060216288754	4.91542106495413
NA	162639	Lai	Bacteria	Bacteroidetes	Bacteroidia	Bacteroidales	S24-7			0.288972079760129	0.0186133024218926	147	0.87942606879415	1.33459746684978	8.20363570762691	1.91418804894056
NA	164071	Lai	Bacteria	Firmicutes	Clostridia	Clostridiales	Lachnospiraceae			1.58287152685947	0.0292433427900622	361	3	6.61441644009544	37.5256825257875	2.94588495127667
NA	164242	Lai	Bacteria	Firmicutes	Clostridia	Clostridiales	Ruminococcaceae			0.376305208015173	0.0247454329503227	120	0.534617148551582	0.298745626831563	3.37398675769405	1.99795785202435
NA	166535	Lai	Bacteria	Bacteroidetes	Bacteroidia	Bacteroidales	S24-7			0.292621250408443	0.00234834796769964	115	2.39794000867204	1.9021967994556	3.07817883305362	0.144096824338551
NA	167204	Lai	Bacteria	Firmicutes	Clostridia	Clostridiales				0.0935016775437705	0.0211351067943407	1	1.11350927482752	4.95058727204176	757.300458433811	0.575854635685619
NA	167509	Lai	Bacteria	Firmicutes	Clostridia	Clostridiales	Ruminococcaceae	Oscillospira		0.24813047886988	0.00445729308743107	37	0.581698708680255	3.58192514691511	11.6423920377605	0.125761047891019
NA	170185	Lai	Bacteria	Firmicutes	Clostridia	Clostridiales	Ruminococcaceae			1.28096712719259	0.0606912745277866	341	2.39794000867204	1.18464244990249	14.5928378781469	5.54592040757989
NA	170926	Lai	Bacteria	Firmicutes	Clostridia	Clostridiales	Ruminococcaceae			0.44274133821581	0.00303461174694593	133	0.619788758288394	0.0363752626684036	0.847741028266706	0.239324036243477
NA	171322	Lai	Bacteria	Firmicutes	Clostridia	Clostridiales				0.288437323385031	0.00558066443253911	92	1.18045606445813	1.04802125784033	5.69558702191625	0.20941372453819
NA	171396	Lai	Bacteria	Firmicutes	Clostridia	Clostridiales	Ruminococcaceae			3.29452831573938	0.0465906017333815	375	2.39794000867204	1.68031578556641	23.910848388419	3.75103824903449
NA	173132	Lai	Bacteria	Firmicutes	Clostridia	Clostridiales				0.7869098958092	0.0623002685995863	1	2.69897000433602	6.91663668140147	478.051361945484	1.88409451110488
NA	1737536	Lai	Bacteria	Firmicutes	Clostridia	Clostridiales	Ruminococcaceae	Oscillospira		0.459043338573306	0.0150241593081955	30	1.30102999566398	7.52917170722368	27.112327577469	0.664364092169307
NA	173883	Lai	Bacteria	Firmicutes	Clostridia	Clostridiales	Peptostreptococcaceae			0.623017255600047	0.0126431361740531	27	0.211831628858832	1.05254591034317	13.660038948567	0.307240715649188
NA	174500	Lai	Bacteria	Bacteroidetes	Bacteroidia	Bacteroidales	S24-7			2.034402824281	0.0345142611642522	169	3	3.89942543230462	2.45270630392839	4.89221823152573
NA	174590	Lai	Bacteria	Bacteroidetes	Bacteroidia	Bacteroidales	S24-7			4.02906640364592	0.0831882328945731	449	3	8.84115427570296	37.6284685564438	8.70205471087724
NA	174727	Lai	Bacteria	Bacteroidetes	Bacteroidia	Bacteroidales	S24-7			1.6113285009062	0.0255205165334044	137	3	3.30213009947468	3.49291059462323	2.11802232475303
NA	174757	Lai	Bacteria	Bacteroidetes	Bacteroidia	Bacteroidales	S24-7			1.52849684776786	0.0131211653979222	36	0.779891911959945	0.340040803343353	13.7338362338666	0.51748402240143
NA	174805	Lai	Bacteria	Bacteroidetes	Bacteroidia	Bacteroidales	S24-7			1.50013531774944	0.0428634770694807	283	3	7.07580446422163	7.59288040609208	5.98448505899953
NA	175272	Lai	Bacteria	Bacteroidetes	Bacteroidia	Bacteroidales	S24-7			2.78000668030035	0.0605492885490579	286	3	5.30100156632192	11.0473850049537	7.20134482175638
NA	175377	Lai	Bacteria	Firmicutes	Clostridia	Clostridiales	Ruminococcaceae	Oscillospira		1.70015590102392	0.0486919368161044	205	3	5.57769493168323	11.4538123877689	4.67119962877101
NA	175458	Lai	Bacteria	Bacteroidetes	Bacteroidia	Bacteroidales	S24-7			0.487566407943449	0.0372006253574472	28	0.600326278518962	7.19686137506657	75.0921885014244	1.87328898036256
NA	175646	Lai	Bacteria	Bacteroidetes	Bacteroidia	Bacteroidales	S24-7			1.6106855084004	0.0104664057598384	321	2.04575749056068	0.358943387533846	54.170292593955	0.838725233793302
NA	175712	Lai	Bacteria	Bacteroidetes	Bacteroidia	Bacteroidales	S24-7			1.92735240165082	0.0037624456672905	59	0.47755576649368	0.0155002719255781	13.1554608891652	0.187559434011148
NA	176100	Lai	Bacteria	Bacteroidetes	Bacteroidia	Bacteroidales	S24-7			2.10720601395781	0.0345266772633252	176	3	2.66757290348156	6.47356094365072	3.15367040186034
NA	176444	Lai	Bacteria	Bacteroidetes	Bacteroidia	Bacteroidales	S24-7			0.618142118990546	0.0219924216445012	96	0.162411561764489	1.34128100183429	4.5971725596949	1.3783667368419
NA	176480	Lai	Bacteria	Firmicutes	Clostridia	Clostridiales				0.621040328989124	0.0232383484790783	34	2.15490195998574	3.69595848931885	27.2848149894678	1.29120581893946
NA	176582	Lai	Bacteria	Firmicutes	Clostridia	Clostridiales	Ruminococcaceae			0.658273210361283	0.0461907038769439	22	3	4.4796612141491	47.5010261854297	2.97578908591582
NA	176836	Lai	Bacteria	Firmicutes	Clostridia	Clostridiales	Ruminococcaceae	Oscillospira		1.42134982679395	0.0359302449351075	15	3	NA	13.1670896382178	1.62236260324057
NA	177115	Lai	Bacteria	Bacteroidetes	Bacteroidia	Bacteroidales	S24-7			3.1948946175857	0.066612447841246	365	3	6.7753421563334	21.21921737785	7.39091454722564
NA	177237	Lai	Bacteria	Firmicutes	Clostridia	Clostridiales	Lachnospiraceae	Roseburia		1.58957388996632	0.0481016996252912	38	1.52287874528034	0.0349234214908232	18.4204975798197	3.51546855313328
NA	177269	Lai	Bacteria	Bacteroidetes	Bacteroidia	Bacteroidales	S24-7			2.30660995389518	0.0176575809396328	153	2.22184874961636	1.19789705839696	4.04849952835038	1.16657039942654
NA	177271	Lai	Bacteria	Firmicutes	Clostridia	Clostridiales	Ruminococcaceae	Ruminococcus		2.96467426250773	0.0448633718009726	486	2.04575749056068	0.0871156796394123	407.760329927092	5.28233108785774
NA	177371	Lai	Bacteria	Bacteroidetes	Bacteroidia	Bacteroidales	S24-7			2.40060358516349	0.0343889107204634	179	3	3.16017169459407	2.63448817320408	5.61694122660637
NA	177414	Lai	Bacteria	Bacteroidetes	Bacteroidia	Bacteroidales	S24-7			1.40818809158983	0.0212085175260766	73	2.39794000867204	2.03703292890973	5.32572303682417	1.13179154955531
NA	177512	Lai	Bacteria	Bacteroidetes	Bacteroidia	Bacteroidales	S24-7			3.52939359160735	0.0664064544288555	429	3	14.0010508569802	29.0055340488237	9.59684055803431
NA	177917	Lai	Bacteria	Bacteroidetes	Bacteroidia	Bacteroidales	S24-7			4.09309706175028	0.0734367403740908	411	3	7.60813895965937	28.2811258833069	8.25879900483972
NA	178068	Lai	Bacteria	Bacteroidetes	Bacteroidia	Bacteroidales	S24-7			2.42412227727116	0.0454153572891653	63	3	3.2135116446911	8.1325765507283	4.96135571930577
NA	179338	Lai	Bacteria	Bacteroidetes	Bacteroidia	Bacteroidales	S24-7			4.46457696055921	0.114458956533944	537	3	14.7687168496493	314.786377266129	9.08115768869148
NA	179548	Lai	Bacteria	Bacteroidetes	Bacteroidia	Bacteroidales	S24-7			0.169685056886391	0.0139504840972895	94	0.173277479831008	0.0366836618193396	6.20368650595551	0.818802594941124
NA	180077	Lai	Bacteria	Bacteroidetes	Bacteroidia	Bacteroidales	S24-7			2.1249030373183	0.0272430969103896	172	3	2.47465419584982	2.11020430598296	3.45193491396204
NA	180082	Lai	Bacteria	Bacteroidetes	Bacteroidia	Bacteroidales	Porphyromonadaceae	Parabacteroides		0.3355094866623	0.0373369218604143	394	3	4.83475423418335	23.2784122445519	4.43406527616751
NA	180235	Lai	Bacteria	Firmicutes	Clostridia	Clostridiales	Ruminococcaceae	Oscillospira		0.327582651065251	0.0236090668293111	132	1.53760200210104	0.0352140301165574	17.3001828420965	1.39437228964836
NA	1802717	Lai	Bacteria	Bacteroidetes	Bacteroidia	Bacteroidales	S24-7			1.73892218861359	0.0206728258114164	14	0.423658649794207	0.876394960125069	562.473140268997	1.20651330840684
NA	180471	Lai	Bacteria	Bacteroidetes	Bacteroidia	Bacteroidales	S24-7			1.24298583610236	0.0249745098902031	127	3	2.58627858006073	2.48993805389054	2.50693294046226
NA	180731	Lai	Bacteria	Bacteroidetes	Bacteroidia	Bacteroidales	Porphyromonadaceae	Parabacteroides		0.506756431673903	0.0394795843844884	545	3	7.03055980163892	1094.55852168224	5.19535760795049
NA	181237	Lai	Bacteria	Firmicutes	Clostridia	Clostridiales	Lachnospiraceae	[Ruminococcus]	gnavus	0.309813068292183	0.0422415493663493	70	1.48148606012211	2.01646619368061	7.17459214476149	2.89459125392575
NA	181597	Lai	Bacteria	Firmicutes	Clostridia	Clostridiales				1.54459386297742	0.0600505607211925	14	2.69897000433602	5.00374796074248	88.0889663486523	2.4749517307948
NA	181605	Lai	Bacteria	Bacteroidetes	Bacteroidia	Bacteroidales	S24-7			3.66011613127734	0.0988469114436347	529	3	14.5820209044865	337.828602379166	7.01397695953891
NA	181719	Lai	Bacteria	Bacteroidetes	Bacteroidia	Bacteroidales	Bacteroidaceae	Bacteroides		2.20433171692035	0.0273239724314423	166	2.22184874961636	0.516405193184808	5.08861670259781	4.77891748707238
NA	182837	Lai	Bacteria	Firmicutes	Clostridia	Clostridiales	Ruminococcaceae			0.461083825967768	0.030697972074797	189	1.03621217265444	0.300535208799717	3.11867185362063	2.63668350867833
NA	182995	Lai	Bacteria	Bacteroidetes	Bacteroidia	Bacteroidales	S24-7			2.8130737846405	0.0412781313939934	32	3	1.81357165772542	13.4208373854023	3.98352945472022
NA	183312	Lai	Bacteria	Bacteroidetes	Bacteroidia	Bacteroidales	S24-7			0.416169448242347	0.0147297773980146	133	2.69897000433602	2.80952987041859	1.77751962483411	1.20197296037079
NA	183773	Lai	Bacteria	Bacteroidetes	Bacteroidia	Bacteroidales	S24-7			1.82974211976621	0.0147330903711892	45	0.931814138253838	1.12582648284454	24.1375435322821	1.07215852715497
NA	184456	Lai	Bacteria	Bacteroidetes	Bacteroidia	Bacteroidales	S24-7			1.20336718598708	0.0276867559757786	16	0.767003889607846	1.72489462929682	66.8221734783434	0.980108344059023
NA	1844565	Lai	Bacteria	Firmicutes	Clostridia	Clostridiales				1.55750289327431	0.0578130774638685	27	3	1.80830424481054	189.377916538056	3.53093622759847
NA	184725	Lai	Bacteria	Bacteroidetes	Bacteroidia	Bacteroidales	Rikenellaceae			0.297588687288682	0.0308397603657514	207	1.60205999132796	1.67108128392228	2.04095348943438	2.94689551906309
NA	184753	Lai	Bacteria	Bacteroidetes	Bacteroidia	Bacteroidales	Bacteroidaceae	Bacteroides		0.52402882628035	0.0504363070787396	32	1.63827216398241	1.56957966506154	23.5279724468427	2.65625821183538
NA	185420	Lai	Bacteria	Bacteroidetes	Bacteroidia	Bacteroidales	Bacteroidaceae	Bacteroides		0.624670060123709	0.023814379386543	83	1.44369749923271	2.42080241938058	50.6066269533089	1.49971756126071
NA	185614	Lai	Bacteria	Bacteroidetes	Bacteroidia	Bacteroidales	S24-7			0.125029566812613	0.00333292813697148	87	0.438898616350944	1.97672251365542	4.71696798909901	0.216282395055216
NA	186190	Lai	Bacteria	Bacteroidetes	Bacteroidia	Bacteroidales	S24-7			1.72647877504722	0.033022124141209	178	3	3.9407031643568	2.61272507714612	4.17358115876529
NA	186707	Lai	Bacteria	Firmicutes	Clostridia	Clostridiales				1.08947569759923	0.0151499221620017	44	1.38721614328026	1.89585261931933	17.4249990120035	0.780244174973644
NA	186773	Lai	Bacteria	Bacteroidetes	Bacteroidia	Bacteroidales	S24-7			2.76301660263551	0.0468751719499026	58	3	1.98512903055329	10.1266947323973	5.38271120364664
NA	186779	Lai	Bacteria	Bacteroidetes	Bacteroidia	Bacteroidales	S24-7			0.473015488329491	0.0091599004863268	139	2.09691001300806	1.27251087245623	1.7167153322842	0.482534725104351
NA	186886	Lai	Bacteria	Firmicutes	Clostridia	Clostridiales	Ruminococcaceae			1.82852451738763	0.0661328599438148	26	2.09691001300806	4.42535322478983	167.266899185489	3.20229017041126
NA	187028	Lai	Bacteria	Bacteroidetes	Bacteroidia	Bacteroidales	S24-7			2.68980610866384	0.0486695513895412	220	3	5.70619961503161	5.74680701127462	6.0080576163601
NA	187673	Lai	Bacteria	Bacteroidetes	Bacteroidia	Bacteroidales	S24-7			0.649605478542592	0.00872824755366183	67	0.204815410317576	0.0536771925940882	8.95736998658191	0.45455225363275
NA	187959	Lai	Bacteria	Bacteroidetes	Bacteroidia	Bacteroidales	S24-7			0.277773907693582	1.43258490877342e-05	31	0.375717904164332	NA	9.35515023111121	0.000332833901767665
NA	188029	Lai	Bacteria	Bacteroidetes	Bacteroidia	Bacteroidales	S24-7			5.61798450531369	0.0924397396456437	544	3	12.8521248562229	383.401521500922	10.1315815855154
NA	188410	Lai	Bacteria	Bacteroidetes	Bacteroidia	Bacteroidales	S24-7			2.00289105052854	0.052068527100367	146	3	7.14263964073805	12.2316351862792	4.63750661096023
NA	188427	Lai	Bacteria	Bacteroidetes	Bacteroidia	Bacteroidales	S24-7			3.09765388252636	0.0627509547090502	303	3	8.09557312988735	19.8809736096713	8.38884264670037
NA	188697	Lai	Bacteria	Firmicutes	Clostridia	Clostridiales				0.410070254677753	0.0238344063794751	54	2.52287874528034	2.73791840806832	7.84753689061071	1.28211752453147
NA	188741	Lai	Bacteria	Firmicutes	Clostridia	Clostridiales	Dehalobacteriaceae	Dehalobacterium		0.248147132643116	0.00716773286108941	42	0.749579997691106	0.120750507503489	14.717464487261	0.162678519262191
NA	189127	Lai	Bacteria	Bacteroidetes	Bacteroidia	Bacteroidales	S24-7			2.45031808838155	0.0594723371114107	30	3	6.84284748406686	32.9299766107682	5.16074334577533
NA	189222	Lai	Bacteria	Bacteroidetes	Bacteroidia	Bacteroidales	S24-7			1.46085829860084	0.0676947677371098	19	3	10.8554352212612	128.843339826362	4.81506204562872
NA	189327	Lai	Bacteria	Bacteroidetes	Bacteroidia	Bacteroidales	S24-7			2.14801009138846	0.0315469772385284	161	3	3.43782453884582	1.65632451229885	7.17630383204226
NA	189840	Lai	Bacteria	Firmicutes	Clostridia	Clostridiales	Ruminococcaceae			1.106735765042	0.0409171983552793	216	3	1.0758541488215	1.58933680699216	6.93996099620505
NA	190026	Lai	Bacteria	Bacteroidetes	Bacteroidia	Bacteroidales	Rikenellaceae	AF12		0.0986197655165271	0.020828126593904	31	1.25963731050576	6.75756711867612	49.2034968759469	0.961793545505434
NA	190257	Lai	Bacteria	Bacteroidetes	Bacteroidia	Bacteroidales	S24-7			2.32237440278198	0.00502795889571978	137	1.39794000867204	0.693758837633908	9.25891785082432	0.359928248306563
NA	190658	Lai	Bacteria	Firmicutes	Clostridia	Clostridiales	Ruminococcaceae	Oscillospira		0.195822756746505	0.0149432923921597	99	0.98296666070122	0.814453096978524	18.5499864709093	0.88562199885097
NA	190971	Lai	Bacteria	Firmicutes	Clostridia	Clostridiales				0.657448501918584	0.0830300751183157	18	1.92081875395238	6.27222980332846	359.360006626893	2.95591487781609
NA	190976	Lai	Bacteria	Bacteroidetes	Bacteroidia	Bacteroidales	S24-7			0.967891481429618	0.0168795378708704	141	3	2.18915416183144	1.18755640634003	1.95551461475174
NA	191199	Lai	Bacteria	Bacteroidetes	Bacteroidia	Bacteroidales	S24-7			1.18730017324917	0.000221326591198529	27	0.54821356447571	NA	26.3120707640691	0.0056632834096451
NA	191445	Lai	Bacteria	Firmicutes	Clostridia	Clostridiales	Ruminococcaceae	Oscillospira		0.749428724496104	0.0200054781720911	127	2.04575749056068	1.23291204921892	3.59730923034171	1.09775562578516
NA	191656	Lai	Bacteria	Firmicutes	Clostridia	Clostridiales				1.12819591412494	0.0575875202842808	221	3	3.03933364338546	3.14352950346368	7.52130454694078
NA	191994	Lai	Bacteria	Bacteroidetes	Bacteroidia	Bacteroidales	S24-7			0.690562515589386	0.0240047426311663	111	3	5.08342858037358	4.428053200256	1.75492243146841
NA	192283	Lai	Bacteria	Bacteroidetes	Bacteroidia	Bacteroidales	S24-7			2.83430757264038	0.0832091125522048	525	3	14.4461462874928	228.953011711808	8.97114860057294
NA	192494	Lai	Bacteria	Bacteroidetes	Bacteroidia	Bacteroidales	S24-7			1.94492443410094	0.0289753833108271	157	3	3.08139219201021	1.88728410477574	4.18447835343362
NA	192557	Lai	Bacteria	Firmicutes	Clostridia	Clostridiales	Ruminococcaceae	Oscillospira		0.867236203400221	0.0611868962584138	22	2.69897000433602	9.22434092386677	127.538033581259	3.06879687520345
NA	192906	Lai	Bacteria	Bacteroidetes	Bacteroidia	Bacteroidales	S24-7			2.37042023616859	0.0521730409406102	88	2.09691001300806	0.906845409669319	22.0933717255705	3.48925648095471
NA	193279	Lai	Bacteria	Actinobacteria	Coriobacteriia	Coriobacteriales	Coriobacteriaceae	Adlercreutzia		2.61564243647145	0.037252561523242	179	3	3.13383716232286	3.95426835060393	4.89599229615356
NA	193359	Lai	Bacteria	Bacteroidetes	Bacteroidia	Bacteroidales	S24-7			2.5406702118122	0.0665434010139018	429	3	8.0428733287129	29.2829252288356	6.03082947830212
NA	193509	Lai	Bacteria	Firmicutes	Clostridia	Clostridiales	Lachnospiraceae	Dorea		1.04038981489269	0.0255549902951893	126	2.69897000433602	1.94480204107559	3.67016660920152	1.96722879467542
NA	193591	Lai	Bacteria	Bacteroidetes	Bacteroidia	Bacteroidales	Bacteroidaceae	Bacteroides		0.812749318341553	0.0532627130940462	245	2.52287874528034	3.32312553747703	8.61745620983607	6.80322074070472
NA	193723	Lai	Bacteria	Bacteroidetes	Bacteroidia	Bacteroidales	S24-7			0.272981959046937	0.0186128550798727	42	0.258060922270801	0.330180680185494	76.1492539780415	1.88378112681101
NA	193859	Lai	Bacteria	Bacteroidetes	Bacteroidia	Bacteroidales	Bacteroidaceae	Bacteroides		1.84461668506957	0.0269097170118297	149	2.69897000433602	1.96754854703981	4.34265678664643	2.3415605141498
NA	194225	Lai	Bacteria	Bacteroidetes	Bacteroidia	Bacteroidales	S24-7			4.02628929231494	0.0736360403006803	462	3	19.9859501304281	35.8935975290221	10.2120248505851
NA	194656	Lai	Bacteria	Firmicutes	Clostridia	Clostridiales				0.167110565853035	0.0220351857712403	105	1.85387196432176	2.94678870514172	7.08569969349902	0.829864677943944
NA	194665	Lai	Bacteria	Firmicutes	Clostridia	Clostridiales	Ruminococcaceae	Oscillospira		1.31282700581763	0.101471138029488	512	3	8.00318363112385	428.326488790927	5.26161038183076
NA	194787	Lai	Bacteria	Firmicutes	Clostridia	Clostridiales				0.956895144749709	0.0138044312093429	172	1.39794000867204	0.132935121842146	7.68805085649915	0.790744880769478
NA	194830	Lai	Bacteria	Bacteroidetes	Bacteroidia	Bacteroidales	S24-7			1.72820986874084	0.0258430598072839	146	3	2.17839173211279	1.9498863784974	3.66131398634995
NA	194978	Lai	Bacteria	Bacteroidetes	Bacteroidia	Bacteroidales	S24-7			1.8391238971014	0.0469648637813439	277	3	2.4352497667498	16.7885408491476	3.63506571613355
NA	195622	Lai	Bacteria	Firmicutes	Clostridia	Clostridiales				0.775250090684619	0.0620353331810758	9	3	8.964688967945	202.537719693862	2.62651459164795
NA	195711	Lai	Bacteria	Firmicutes	Clostridia	Clostridiales				1.51761103163218	0.0375731544874423	25	3	2.88961550205685	32.5128017536724	2.58294361411679
NA	195931	Lai	Bacteria	Bacteroidetes	Bacteroidia	Bacteroidales				0.463430245386444	0.00631551962014409	121	0.462180904926726	0.145374641829937	2.71833278143145	0.36339958450379
NA	196165	Lai	Bacteria	Firmicutes	Clostridia	Clostridiales	Lachnospiraceae			1.37642620426856	0.0194968565130634	140	1.88605664769316	0.15200015617263	4.36193474597832	1.37626881245833
NA	196349	Lai	Bacteria	Firmicutes	Clostridia	Clostridiales	Ruminococcaceae			0.599456008833674	0.0301010804484542	131	3	4.00271140985588	5.21675193485097	3.03123261356115
NA	196385	Lai	Bacteria	Bacteroidetes	Bacteroidia	Bacteroidales	S24-7			1.71330193974656	0.0544195721555006	9	2.39794000867204	5.3266261237961	138.937641630448	2.9516348631819
NA	196578	Lai	Bacteria	Bacteroidetes	Bacteroidia	Bacteroidales	S24-7			0.316573600037052	0.0126191769147423	39	0.779891911959945	NA	13.1140633125712	0.708061256200756
NA	196672	Lai	Bacteria	Bacteroidetes	Bacteroidia	Bacteroidales	S24-7			1.91031275854005	0.0449582581126802	58	3	3.37852223004859	10.018974012182	3.88133937058625
NA	196697	Lai	Bacteria	Firmicutes	Clostridia	Clostridiales				0.200888210409905	0.0445964703327827	325	3	12.5069140273606	24.1669926509658	4.32397494233071
NA	196974	Lai	Bacteria	Firmicutes	Clostridia	Clostridiales				1.69638313154345	0.0652726918556296	389	3	6.28972925815209	34.6857977278524	5.39074121654419
NA	197623	Lai	Bacteria	Bacteroidetes	Bacteroidia	Bacteroidales	S24-7			0.975657422534757	0.000561667966769234	92	0.476253533188435	0.147058441510928	4.08489294434937	0.0232069532806601
NA	197644	Lai	Bacteria	Bacteroidetes	Bacteroidia	Bacteroidales	S24-7			2.95755237850678	0.0493441019616503	118	3	3.12776090342239	11.5138279158354	4.73253769073703
NA	197891	Lai	Bacteria	Bacteroidetes	Bacteroidia	Bacteroidales	S24-7			0.764347845592981	0.00317465882124854	105	1.08092190762393	0.0871831850175116	2.02642805490465	0.124357006299927
NA	197980	Lai	Bacteria	Bacteroidetes	Bacteroidia	Bacteroidales	S24-7			1.66456455031669	0.0132883300795673	11	1.44369749923271	4.15798647112881	514.938111942941	0.903402754633427
NA	198201	Lai	Bacteria	Bacteroidetes	Bacteroidia	Bacteroidales	S24-7			0.342337948481299	0.00146399596144619	114	0.368556230986828	0.0438255307442187	1.42115510806484	0.0697747929382963
NA	198339	Lai	Bacteria	Bacteroidetes	Bacteroidia	Bacteroidales	S24-7			1.59369530530012	0.0399322589481115	83	3	2.61605200605611	5.89576291803799	3.83505021140059
NA	198641	Lai	Bacteria	Firmicutes	Bacilli	Lactobacillales	Lactobacillaceae	Lactobacillus		0.448554128465655	0.0285317600770172	156	0.540607512240769	3.66520697699543	1.8960082771933	3.20862956381837
NA	198753	Lai	Bacteria	Firmicutes	Clostridia	Clostridiales	Ruminococcaceae			0.307090705688959	0.0366499490094987	29	0.280668713016273	1.06676195641465	18.4959912803708	1.54490544760221
NA	199118	Lai	Bacteria	Bacteroidetes	Bacteroidia	Bacteroidales	S24-7			3.20755066323514	0.0519850807674146	258	3	4.88673224328638	9.6834255157559	7.03845688324928
NA	199307	Lai	Bacteria	Firmicutes	Clostridia	Clostridiales	Ruminococcaceae			1.28765165476807	0.0151131310617493	137	1.88605664769316	0.962289793906979	4.05865611178403	0.774374323209063
NA	199354	Lai	Bacteria	Bacteroidetes	Bacteroidia	Bacteroidales	[Barnesiellaceae]			0.192007209868509	0.039864707375218	83	0.645891560852599	3.94635905356763	8.90029805590084	2.29774269513606
NA	204088	Lai	Bacteria	Bacteroidetes	Bacteroidia	Bacteroidales	S24-7			1.32641422803711	0.0498257952809801	336	3	9.1308405231545	34.7990977538145	4.1946709344881
NA	204369	Lai	Bacteria	Firmicutes	Clostridia	Clostridiales	Christensenellaceae			1.79741546266441	0.0650349967794344	261	3	3.57717131604448	6.02736303116713	8.99124858656896
NA	205160	Lai	Bacteria	Bacteroidetes	Bacteroidia	Bacteroidales	S24-7			0.757547131506417	0.0239590649927017	142	3	3.40825635386275	2.40204961393314	2.14306371005375
NA	205904	Lai	Bacteria	Bacteroidetes	Bacteroidia	Bacteroidales	Bacteroidaceae	Bacteroides		0.101449625952445	0.0142565033606759	27	0.327902142064283	0.312117394267781	104.605764448141	0.313535846831017
NA	206633	Lai	Bacteria	Bacteroidetes	Bacteroidia	Bacteroidales	S24-7			0.713403973137798	0.000118803135811916	29	0.236572006437063	0.0298147689493982	26.6989841317943	0.00346387839356634
NA	207284	Lai	Bacteria	Bacteroidetes	Bacteroidia	Bacteroidales	S24-7			0.187954047449264	0.00838335831624954	72	0.313363730737707	0.469461097018506	6.88033833755484	0.293812361044754
NA	207288	Lai	Bacteria	Bacteroidetes	Bacteroidia	Bacteroidales	S24-7			2.81907243630708	0.0863486224654806	522	3	11.9536090373847	195.062089492561	7.36063898046611
NA	208409	Lai	Bacteria	Bacteroidetes	Bacteroidia	Bacteroidales	S24-7			2.02774118609341	0.00140044941420587	3	0.396855627379818	0.428996638051261	1404.14054943414	0.0528805322722838
NA	209028	Lai	Bacteria	Bacteroidetes	Bacteroidia	Bacteroidales	S24-7			0.348864258309575	0.0132705977940456	114	1.31875876262441	1.07297765150259	5.6884488295181	0.519378486927821
NA	210068	Lai	Bacteria	Bacteroidetes	Bacteroidia	Bacteroidales	S24-7			2.12798919502781	0.0364057255622675	281	3	3.37553129564661	10.8578861915914	3.06459807909989
NA	210218	Lai	Bacteria	Firmicutes	Clostridia	Clostridiales				1.97771415460655	0.0282812049400033	30	2.69897000433602	0.773696949341794	17.2996858306803	1.53572489668477
NA	210890	Lai	Bacteria	Firmicutes	Clostridia	Clostridiales	Ruminococcaceae			1.66692803504113	0.0657392515022407	352	3	1.49513996231648	21.0206569638577	5.82040008244047
NA	211335	Lai	Bacteria	Bacteroidetes	Bacteroidia	Bacteroidales	S24-7			0.833471740857878	0.0090269642938374	141	1.74472749489669	0.743113176202765	2.33349390751755	0.507893726993431
NA	211494	Lai	Bacteria	Bacteroidetes	Bacteroidia	Bacteroidales	S24-7			1.4992582208659	0.0197454032788685	146	3	1.47569997701347	1.89497586005944	2.2676621471283
NA	211761	Lai	Bacteria	Bacteroidetes	Bacteroidia	Bacteroidales	S24-7			1.52279770550806	0.0233847995259783	48	2.15490195998574	2.23513425278438	10.6405857183512	1.18617488255157
NA	211820	Lai	Bacteria	Bacteroidetes	Bacteroidia	Bacteroidales	S24-7			0.113458965822567	0.00725475284943153	29	0.323306390375133	NA	4.62567839082144	0.205891317690895
NA	211876	Lai	Bacteria	Bacteroidetes	Bacteroidia	Bacteroidales	S24-7			1.15467454384583	0.010760781897348	100	1.43179827593301	0.396437165987632	2.83893931504361	0.645254504505295
NA	2120775	Lai	Bacteria	Firmicutes	Clostridia	Clostridiales				0.556956103000049	0.0448873789729634	95	1.01322826573376	0.19738748000728	14.939475367334	2.61855601825642
NA	212170	Lai	Bacteria	Bacteroidetes	Bacteroidia	Bacteroidales	S24-7			0.227346892094031	0.0130770362419619	85	0.0296531237699066	0.0532428814588868	5.49433086166136	0.667988907002118
NA	2122024	Lai	Bacteria	Firmicutes	Clostridia	Clostridiales				1.23176346506072	0.0409463295293125	31	2.69897000433602	4.29169490723477	30.6358137257042	1.82214872097414
NA	213870	Lai	Bacteria	Firmicutes	Clostridia	Clostridiales	Ruminococcaceae			0.226470973540651	0.013434667425325	112	0.649751981665837	0.857453391187002	3.89510928685305	0.585427797440401
NA	214116	Lai	Bacteria	Firmicutes	Clostridia	Clostridiales				1.65076404880377	0.0524252820335004	266	3	6.0152684409144	11.2817013484311	3.9600733902627
NA	214120	Lai	Bacteria	Bacteroidetes	Bacteroidia	Bacteroidales	S24-7			0.658690452050807	0.00027622699043914	28	0.148130399270234	0.152805635127294	25.4006430358548	0.00944358226871799
NA	214603	Lai	Bacteria	Bacteroidetes	Bacteroidia	Bacteroidales	S24-7			2.36968129238392	0.0244915992529511	83	2.69897000433602	0.20803242870404	9.29241954906744	1.78869625755545
NA	214699	Lai	Bacteria	Bacteroidetes	Bacteroidia	Bacteroidales	S24-7			1.39524500871715	0.0206340678504673	102	1.33724216831843	0.431704824275558	3.94511676569092	1.16740175946478
NA	214715	Lai	Bacteria	Bacteroidetes	Bacteroidia	Bacteroidales	S24-7			0.71057645479635	0.0229755373368038	113	3	2.52792946799862	2.73469244322353	1.59834132050925
NA	214835	Lai	Bacteria	Firmicutes	Clostridia	Clostridiales	Lachnospiraceae			0.734314659532195	0.00190284621580573	111	1.00436480540245	0.0338184908022805	1.46528143304297	0.103001776380488
NA	214904	Lai	Bacteria	Bacteroidetes	Bacteroidia	Bacteroidales	S24-7			1.25670849447543	4.72888942701926e-05	26	0.154901959985743	0.17612195461032	35.357013050491	0.00146359443104761
NA	214919	Lai	Bacteria	Firmicutes	Bacilli	Turicibacterales	Turicibacteraceae	Turicibacter		1.81081696464156	0.0532992960567799	11	3	6.35961836881471	72.8349915928692	3.84780530683649
NA	2154095	Lai	Bacteria	Firmicutes	Clostridia	Clostridiales				1.23227050589928	0.0650906923870006	367	3	8.39183046823752	23.156188590028	6.03698224873711
NA	215495	Lai	Bacteria	Bacteroidetes	Bacteroidia	Bacteroidales	S24-7			0.195772149927731	0.0101778403234111	27	0.0510982390297863	0.438024803274192	247.12372090702	0.75703446420613
NA	215751	Lai	Bacteria	Firmicutes	Clostridia	Clostridiales				0.405832344642291	0.0345649289141567	17	1.72124639904717	5.36685355175081	98.9005532230921	1.48494802249503
NA	216279	Lai	Bacteria	Bacteroidetes	Bacteroidia	Bacteroidales	S24-7			0.203748177594111	0.01130719689315	88	0.238824186844269	0.237193523173795	3.65306335295891	0.605415982295526
NA	216495	Lai	Bacteria	Bacteroidetes	Bacteroidia	Bacteroidales	S24-7			0.188095561953523	0.00504445814662405	30	0.30189945437661	1.02099544465964	42.7460116559628	0.14211953560908
NA	217096	Lai	Bacteria	Bacteroidetes	Bacteroidia	Bacteroidales	S24-7			0.287187252634222	0.0147128485594275	91	0.102372908709559	0.0247523247445735	5.22786080416091	1.19080020236044
NA	227788	Lai	Bacteria	Firmicutes	Clostridia	Clostridiales				1.53929446300023	0.0696931752559615	454	3	9.50703487764403	155.769250521652	4.56340013705618
NA	227967	Lai	Bacteria	Firmicutes	Clostridia	Clostridiales				0.134989272726821	0.0321058910480951	218	1.48148606012211	1.97311603837319	6.500141528211	2.12085214946385
NA	2283112	Lai	Bacteria	Firmicutes	Clostridia	Clostridiales	Ruminococcaceae			0.153217113439274	0.00758701066736386	97	0.707743928643524	2.57001751420574	4.70558731458312	0.310602902608406
NA	228374	Lai	Bacteria	Bacteroidetes	Bacteroidia	Bacteroidales	S24-7			1.17046569616011	0.0197601825621861	82	2.39794000867204	0.746740433571272	3.40664103463924	1.15941068792872
NA	228601	Lai	Bacteria	Bacteroidetes	Bacteroidia	Bacteroidales	Bacteroidaceae	Bacteroides		2.28839220723352	0.0413280242910165	525	1.85387196432176	3.19468658336203	370.116412647206	3.92902779264307
NA	228730	Lai	Bacteria	Bacteroidetes	Bacteroidia	Bacteroidales	S24-7			1.33552091114032	0.0393929130066613	43	0.421360790031928	12.6695462772421	26.5132919166704	4.90891135020201
NA	228785	Lai	Bacteria	Firmicutes	Clostridia	Clostridiales	Dehalobacteriaceae	Dehalobacterium		1.19167561413326	0.0113418698935337	165	1.43179827593301	1.57966632792759	3.60715808467969	1.23862338665378
NA	228972	Lai	Bacteria	Firmicutes	Clostridia	Clostridiales	Ruminococcaceae			1.16488901417938	0.0396810938847279	105	1.44369749923271	0.466354122862688	5.86598232299627	3.96438695456397
NA	229088	Lai	Bacteria	Firmicutes	Clostridia	Clostridiales				0.408581065269274	0.0411273334908944	121	1.26760624017703	1.07898731946085	2.74784125371081	3.61539961225955
NA	229459	Lai	Bacteria	Firmicutes	Clostridia	Clostridiales				0.297581907436985	0.039202428134316	32	0.79317412396815	2.17401770101636	21.7272367656155	2.3144103705484
NA	229958	Lai	Bacteria	Firmicutes	Clostridia	Clostridiales	Ruminococcaceae	Oscillospira		0.656529017128462	0.0172175446622055	21	0.00700490156865849	3.7156018012469	61.4614450686172	0.485701981080173
NA	230725	Lai	Bacteria	Firmicutes	Clostridia	Clostridiales	Ruminococcaceae	Oscillospira		0.276358469887911	0.0337715125634428	47	1.06550154875643	0.811281545043524	42.5146522550901	1.70200895375065
NA	230759	Lai	Bacteria	Firmicutes	Erysipelotrichi	Erysipelotrichales	Erysipelotrichaceae	Allobaculum		1.44816966593987	0.0399547576063488	125	1.60205999132796	0.0509251645419429	7.07172416253454	4.96624942256314
NA	231169	Lai	Bacteria	Firmicutes	Clostridia	Clostridiales	Lachnospiraceae			0.728110984711568	0.0344788439017691	53	1.02227639471115	0.459901915109489	16.5756746410607	2.38130591778852
NA	231563	Lai	Bacteria	Firmicutes	Clostridia	Clostridiales				0.857412998363429	0.0578922484543686	380	3	5.86908127471679	52.255455273311	3.15067580834357
NA	233415	Lai	Bacteria	Firmicutes	Clostridia	Clostridiales				0.570258607430874	0.0246561772938779	218	1.04095860767891	3.52069834802886	4.41038134026088	1.86946517472902
NA	233435	Lai	Bacteria	Bacteroidetes	Bacteroidia	Bacteroidales	S24-7			0.993883730558976	0.0378639243732477	97	3	7.07574615228494	13.4198729656587	3.46431618465234
NA	233817	Lai	Bacteria	Firmicutes	Clostridia	Clostridiales				3.17593064134902	0.119488394343879	520	3	5.64529872492611	382.762766338811	5.76777430031968
NA	234054	Lai	Bacteria	Firmicutes	Clostridia	Clostridiales				3.53422377712047	0.0544778946537507	277	3	5.87192084848538	6.5965383580342	8.24695498701726
NA	235017	Lai	Bacteria	Bacteroidetes	Bacteroidia	Bacteroidales	S24-7			1.56015318734378	0.0234557392348527	148	3	1.7809757448415	1.95366520547534	3.2529446000549
NA	238487	Lai	Bacteria	Firmicutes	Clostridia	Clostridiales	Ruminococcaceae	Ruminococcus		0.115075386708557	0.0200275761489872	33	0.342944147142896	0.790790183113461	31.1272826218361	0.627994388180453
NA	242029	Lai	Bacteria	Bacteroidetes	Bacteroidia	Bacteroidales	S24-7			1.84057625345076	0.0405200111190248	504	1.79588001734408	0.993247396349467	325.983005177155	2.81855403770916
NA	245324	Lai	Bacteria	Actinobacteria	Coriobacteriia	Coriobacteriales	Coriobacteriaceae	Adlercreutzia		0.383612977697305	0.0490727005673448	288	2.69897000433602	3.23690319783408	5.61724453671727	5.55106583589296
NA	2497335	Lai	Bacteria	Bacteroidetes	Bacteroidia	Bacteroidales	Porphyromonadaceae	Parabacteroides	distasonis	0.362080341115541	0.00494426835285035	192	1.79588001734408	0.624070302422415	64.7535587682864	0.19550985974902
NA	252684	Lai	Bacteria	Tenericutes	Mollicutes	Anaeroplasmatales	Anaeroplasmataceae	Anaeroplasma		0.828479635972121	0.00952456029669844	140	1.33724216831843	0.521660609054822	1.46311447717909	0.514559993913243
NA	258725	Lai	Bacteria	Firmicutes	Clostridia	Clostridiales	Ruminococcaceae	Oscillospira		1.67422904073002	0.0192069249313599	26	0.299296282854981	0.142617504645097	24.3890261365374	0.826770910011375
NA	258957	Lai	Bacteria	Firmicutes	Clostridia	Clostridiales				0.758864702105724	0.0223746526307391	100	0.0550240915879521	1.11381827218864	3.24058062445879	1.36502163052865
NA	258995	Lai	Bacteria	Firmicutes	Clostridia	Clostridiales	Ruminococcaceae	Oscillospira		0.696000194417892	0.0618006107794308	388	2.69897000433602	2.55682773152819	18.0155982938398	3.1104635779642
NA	259012	Lai	Bacteria	Bacteroidetes	Bacteroidia	Bacteroidales	S24-7			0.446930130226421	0.0122887893151739	87	1.61978875828839	2.72690168733415	3.47323491724193	0.550461545355699
NA	259120	Lai	Bacteria	Firmicutes	Clostridia	Clostridiales	Ruminococcaceae			0.715884370953331	0.0500287124238018	32	1.65757731917779	0.776493162816641	294.335193888399	2.20244672728739
NA	259511	Lai	Bacteria	Firmicutes	Clostridia	Clostridiales				0.310749522940479	0.0536771860058414	30	1.35654732351381	3.33384383331192	31.6137686044629	3.52566064616281
NA	259623	Lai	Bacteria	Bacteroidetes	Bacteroidia	Bacteroidales	S24-7			0.691075899802501	0.0126332622539848	86	2.04575749056068	0.58705305830283	2.87539194067966	0.769972378868506
NA	259870	Lai	Bacteria	Firmicutes	Clostridia	Clostridiales				1.02912725301753	0.0205433614313232	85	0.185086818724926	2.53193132507064	3.5603698229404	1.28763426695615
NA	259912	Lai	Bacteria	Firmicutes	Clostridia	Clostridiales	Lachnospiraceae			0.871279011694461	0.0328606011438321	203	1.76955107862173	0.189055371019195	1.66835540567192	4.23642220021865
NA	259916	Lai	Bacteria	Firmicutes	Clostridia	Clostridiales				0.433340641090869	0.0271082681587571	143	0.586700235918748	0.230133834806196	3.36265741410795	1.60732216759861
NA	260387	Lai	Bacteria	Bacteroidetes	Bacteroidia	Bacteroidales	S24-7			0.291575816796586	0.0277592502816365	40	0.308918507877032	0.602561569598874	14.3923752876338	1.19724282447208
NA	260410	Lai	Bacteria	Bacteroidetes	Bacteroidia	Bacteroidales	Bacteroidaceae	Bacteroides		2.17064083104589	0.0336441508169234	210	2.69897000433602	2.18251499352044	6.11645731685273	2.6133741183949
NA	260456	Lai	Bacteria	Firmicutes	Clostridia	Clostridiales				0.525311864534432	0.0552261176012754	387	3	2.83441576585793	45.0221202358408	3.8482199739259
NA	260667	Lai	Bacteria	Firmicutes	Clostridia	Clostridiales	Lachnospiraceae			0.126511293084617	0.0142518925934708	103	0.309803919971486	0.0452123780207476	6.62549358279692	1.2782277726568
NA	260859	Lai	Bacteria	Firmicutes	Clostridia	Clostridiales	Ruminococcaceae			0.581393888517074	0.0485520696982851	129	1.23657200643706	1.4880508960492	33.0733928390869	2.70562526592426
NA	261177	Lai	Bacteria	Bacteroidetes	Bacteroidia	Bacteroidales	S24-7			4.03586589355825	0.0844204598954909	552	3	37.2319015414894	845.622453000654	13.4127263222409
NA	261178	Lai	Bacteria	Firmicutes	Clostridia	Clostridiales	Lachnospiraceae			1.95872983375915	0.0542995220040876	58	1.88605664769316	1.18614811960245	16.7976552798824	3.67843621808091
NA	261365	Lai	Bacteria	Firmicutes	Clostridia	Clostridiales	Ruminococcaceae	Ruminococcus		0.667046174337452	0.0255729785666911	38	0.610833915635468	0.279868677171533	38.5609784032508	1.20250560418448
NA	261373	Lai	Bacteria	Firmicutes	Clostridia	Clostridiales				2.42576840673899	0.0403786422210701	310	2.22184874961636	1.82972315684333	40.7399736137678	3.93020610483925
NA	261519	Lai	Bacteria	Firmicutes	Clostridia	Clostridiales	Ruminococcaceae	Ruminococcus		0.0969423209765615	0.00202206322674839	26	0.207608310501746	1.16251569240187	118.740666408446	0.0390261999116333
NA	261590	Lai	Bacteria	Firmicutes	Clostridia	Clostridiales	Peptostreptococcaceae			0.276905950827018	0.0384800255912757	201	1.79588001734408	1.64342434088495	0.949207333526749	3.22159095568401
NA	262166	Lai	Bacteria	Bacteroidetes	Bacteroidia	Bacteroidales	S24-7			0.75864050318397	0.0346150619631625	246	2.15490195998574	6.73037996417793	18.6845726702199	1.75938271404885
NA	262416	Lai	Bacteria	Firmicutes	Clostridia	Clostridiales				0.614176535451489	0.017806255966355	47	1.58502665202918	1.07047148375191	12.6101843537891	0.738498149976858
NA	262677	Lai	Bacteria	Firmicutes	Clostridia	Clostridiales	Ruminococcaceae	Oscillospira		0.450083158080247	0.00144548975964897	42	0.30189945437661	0.0912890512594229	27.06084256704	0.033279824452125
NA	262752	Lai	Bacteria	Bacteroidetes	Bacteroidia	Bacteroidales	S24-7			1.25944284282354	0.0365864422670967	202	3	8.80923264203248	13.7603688740295	5.00811709870482
NA	262825	Lai	Bacteria	Firmicutes	Clostridia	Clostridiales	Lachnospiraceae	[Ruminococcus]	gnavus	1.65677557271219	0.0432505796309863	311	3	3.22107569911942	13.5405302152286	2.71832702392962
NA	262944	Lai	Bacteria	Firmicutes	Clostridia	Clostridiales	Ruminococcaceae			1.07494675899452	0.0281498673395914	51	0.122628654130226	0.239907201467891	16.8035870216708	1.50965096043928
NA	263057	Lai	Bacteria	Bacteroidetes	Bacteroidia	Bacteroidales	S24-7			1.05209277524323	0.0520591618072013	381	1.61978875828839	1.59777128415051	30.3751631630506	4.32633801177759
NA	263111	Lai	Bacteria	Bacteroidetes	Bacteroidia	Bacteroidales	S24-7			2.1016191375058	0.0149520062028691	29	1.82390874094432	0.241566115972627	90.52737871949	0.486100908489114
NA	263138	Lai	Bacteria	Firmicutes	Clostridia	Clostridiales	Lachnospiraceae	[Ruminococcus]	gnavus	0.819666960414565	0.0145037833616269	41	1.20760831050175	2.01819155290348	27.6559854029629	0.586619758604565
NA	263252	Lai	Bacteria	Firmicutes	Clostridia	Clostridiales	Ruminococcaceae			0.296443282398896	0.00770552094284315	58	0.170696227168975	0.0431986633492165	15.2908588005309	0.482974013707185
NA	263337	Lai	Bacteria	Firmicutes	Clostridia	Clostridiales	Ruminococcaceae	Oscillospira		1.79304811281691	0.0720645519419765	12	2.69897000433602	1.28151228845361	418.048897184584	4.30049436913218
NA	263403	Lai	Bacteria	Firmicutes	Clostridia	Clostridiales	Ruminococcaceae	Oscillospira		0.0889902187756119	0.0252623659895419	10	0.0909791457888439	1.52730044619461	153.613150623851	0.719616167995542
NA	263479	Lai	Bacteria	Bacteroidetes	Bacteroidia	Bacteroidales	S24-7			0.898401782955648	0.0113130997938377	147	3	1.49912346100051	1.35306881030881	1.14597370016868
NA	263546	Lai	Bacteria	Firmicutes	Clostridia	Clostridiales	Ruminococcaceae	Oscillospira		0.469447701291068	0.00499059528205678	41	0.173277479831008	0.807682893875945	5.75486026597647	0.160593756024514
NA	263705	Lai	Bacteria	Firmicutes	Clostridia	Clostridiales	Peptococcaceae			0.478838595771672	0.045638540421487	289	2.39794000867204	2.85267705311956	10.5010647570912	4.40716783268008
NA	263850	Lai	Bacteria	Bacteroidetes	Bacteroidia	Bacteroidales	S24-7			0.234579267147651	0.029058236473512	37	0.453457336521869	0.415604740030387	67.3572117476337	1.51241062690912
NA	263933	Lai	Bacteria	Firmicutes	Clostridia	Clostridiales	Lachnospiraceae			1.96191738131612	0.0939630450687403	518	3	9.95671849501835	246.845705248837	6.92433805205553
NA	264014	Lai	Bacteria	Firmicutes	Clostridia	Clostridiales				0.996453186454637	0.0130846006584758	34	1.10237290870956	0.362148868766775	97.469644655682	0.638413084551699
NA	264123	Lai	Bacteria	Firmicutes	Bacilli	Lactobacillales	Lactobacillaceae	Lactobacillus		0.24030698972631	0.024501106211816	180	0.562249437179612	0.825993449037408	1.78089530212721	2.75924225321126
NA	264155	Lai	Bacteria	Firmicutes	Clostridia	Clostridiales				1.69976789707057	0.0321317122418454	157	3	4.2223869570679	2.47753666708552	4.78027531406672
NA	264325	Lai	Bacteria	Bacteroidetes	Bacteroidia	Bacteroidales	Rikenellaceae			0.53038332376261	0.0454951680557149	558	3	10.3001805302574	6562.85795385731	6.00546941291444
NA	264352	Lai	Bacteria	Bacteroidetes	Bacteroidia	Bacteroidales	S24-7			3.78152015886695	0.0518784776621752	82	3	3.85347671910386	11.5924297220231	7.10830649139909
NA	264437	Lai	Bacteria	Firmicutes	Clostridia	Clostridiales	Lachnospiraceae	Dorea		1.95428763795957	0.0670158005670188	275	2.69897000433602	2.43242246103416	7.54881058504248	5.80427778226555
NA	264496	Lai	Bacteria	Bacteroidetes	Bacteroidia	Bacteroidales	S24-7			2.80222550340483	0.0624147345842164	473	3	13.2729990876039	57.4112218539244	6.24351008593097
NA	264534	Lai	Bacteria	Bacteroidetes	Bacteroidia	Bacteroidales	S24-7			0.271654572567038	0.0206507474543005	176	0.243363891754152	0.213074564487345	2.52359042342314	1.66893388721961
NA	264734	Lai	Bacteria	Bacteroidetes	Bacteroidia	Bacteroidales	S24-7			0.102568088454052	0.00817271396696135	26	0.485452247339714	4.84831561051558	181.361017211897	0.353337192120508
NA	265018	Lai	Bacteria	Firmicutes	Clostridia	Clostridiales	Lachnospiraceae			1.62788594257869	0.0162983491889185	71	1.42021640338319	0.0395820787277527	3.82353139660187	1.28062900894613
NA	265211	Lai	Bacteria	Bacteroidetes	Bacteroidia	Bacteroidales	S24-7			1.29240172997227	0.0310171331749151	209	1.55284196865778	0.0405592633131353	2.24062545137105	6.13993368523936
NA	265322	Lai	Bacteria	Bacteroidetes	Bacteroidia	Bacteroidales	S24-7			2.10889627945669	0.0352454470067951	38	1.36653154442041	0.271229379323328	14.8181547244774	1.99752266192955
NA	265793	Lai	Bacteria	Firmicutes	Clostridia	Clostridiales	Ruminococcaceae			1.1964129025781	0.0862083574725121	532	3	4.92813095428455	676.024573924951	5.49557847910663
NA	265828	Lai	Bacteria	Firmicutes	Clostridia	Clostridiales				0.27855508179349	0.0358260797180676	104	1.2518119729938	1.55911923012376	2.53479090670572	2.53146985460121
NA	265940	Lai	Bacteria	Firmicutes	Clostridia	Clostridiales	Ruminococcaceae	Ruminococcus		2.69775733935773	0.0824573646571918	475	3	3.03433267482505	97.0821010845186	6.03440124872811
NA	266060	Lai	Bacteria	Bacteroidetes	Bacteroidia	Bacteroidales	S24-7			0.544979207565824	0.0192224085349565	131	3	3.73628593963743	4.04894821294276	1.58013910766999
NA	266411	Lai	Bacteria	Firmicutes	Clostridia	Clostridiales				0.187435311177607	0.0346741957041594	55	0.640164517660112	NA	8.9368706999267	1.82934511580851
NA	266546	Lai	Bacteria	Bacteroidetes	Bacteroidia	Bacteroidales	S24-7			2.96137738273706	0.063923614630981	330	3	5.50093961537239	26.4731767614684	5.01631188708141
NA	266556	Lai	Bacteria	Firmicutes	Clostridia	Clostridiales	Ruminococcaceae			0.272858690850062	0.0208239449381809	70	0.148741651280925	0.281850555866447	7.26110670488491	0.994468779776607
NA	266621	Lai	Bacteria	Firmicutes	Clostridia	Clostridiales	Lachnospiraceae	Coprococcus		0.240998698354325	0.0446705074308182	52	1.09691001300806	0.966231548941717	28.850673797952	1.50680680308567
NA	266697	Lai	Bacteria	Firmicutes	Clostridia	Clostridiales				0.295673433383604	0.0517530394024688	12	1.52287874528034	0.741964154503213	615.773175461115	1.325977321566
NA	266860	Lai	Bacteria	Bacteroidetes	Bacteroidia	Bacteroidales	S24-7			1.95378832829225	0.0393965551456179	264	3	0.785763203862567	37.7486252314725	2.83299619795344
NA	266976	Lai	Bacteria	Bacteroidetes	Bacteroidia	Bacteroidales	S24-7			2.43731368235935	0.0572475262871626	532	3	4.67499062354287	311.541233200098	3.45146582403759
NA	267042	Lai	Bacteria	Firmicutes	Clostridia	Clostridiales	Ruminococcaceae	Ruminococcus		1.31197799911783	0.0454442386543624	254	3	1.49281408524714	3.25588630333058	7.31452515845593
NA	267045	Lai	Bacteria	Bacteroidetes	Bacteroidia	Bacteroidales	S24-7			0.16283670507005	0.0169513271016233	100	0.159893905543242	0.0745150030044874	8.03794645031244	0.974748305980659
NA	267298	Lai	Bacteria	Firmicutes	Clostridia	Clostridiales	Lachnospiraceae	[Ruminococcus]	gnavus	0.233316542993058	0.00742385599814377	97	1.58502665202918	2.11081431613861	2.73571799113732	0.385058775053535
NA	267335	Lai	Bacteria	Firmicutes	Clostridia	Clostridiales	Lachnospiraceae	[Ruminococcus]	gnavus	0.47679737118433	0.00225027518000902	47	0.294992040666664	1.34458271733163	7.97862421426849	0.0627684276750457
NA	267514	Lai	Bacteria	Firmicutes	Clostridia	Clostridiales	Lachnospiraceae	Coprococcus		1.55708034531386	0.0619234763164789	231	3	3.01963074785036	4.52883809712473	7.66049448205943
NA	267914	Lai	Bacteria	Firmicutes	Clostridia	Clostridiales				0.815341102320755	0.0575889482916293	27	1.01772876696043	4.37676117997383	177.793422462805	4.14364335572444
NA	268099	Lai	Bacteria	Bacteroidetes	Bacteroidia	Bacteroidales	S24-7			1.02345706899254	0.00411365091300689	127	0.462180904926726	0.0887854541604775	1.6374979621642	0.213537297390951
NA	268125	Lai	Bacteria	Firmicutes	Clostridia	Clostridiales	Lachnospiraceae	[Ruminococcus]	gnavus	1.76734214327435	0.0768506137912471	27	3	5.70961177840845	102.889236002634	6.28586460633188
NA	268155	Lai	Bacteria	Bacteroidetes	Bacteroidia	Bacteroidales	S24-7			0.646631085107116	0.0166250506792952	60	0.94692155651658	1.13201274307669	6.74694164403237	0.785855989600682
NA	268257	Lai	Bacteria	Firmicutes	Clostridia	Clostridiales				1.30585632054647	0.060007259005018	413	3	4.81352126388044	40.8317878742541	2.94186493363285
NA	268352	Lai	Bacteria	Firmicutes	Erysipelotrichi	Erysipelotrichales	Erysipelotrichaceae	Allobaculum		0.840302640242531	0.0423427779245284	95	1.67778070526608	0.23950552973314	21.6688933435626	2.06113800114506
NA	268581	Lai	Bacteria	Firmicutes	Clostridia	Clostridiales				0.129978313143201	0.0376314442689683	109	1.16115090926274	1.17679229798183	20.3572500999881	1.42614555524365
NA	268734	Lai	Bacteria	Bacteroidetes	Bacteroidia	Bacteroidales	S24-7			3.76678206980577	0.11868413046196	556	3	10.9680852638426	1803.13768932117	7.03366763170144
NA	268927	Lai	Bacteria	Firmicutes	Clostridia	Clostridiales				0.440242219449503	0.0246077014394164	27	0.211124884224583	3.5056267332469	17.7687057215747	0.831120960042092
NA	268962	Lai	Bacteria	Firmicutes	Clostridia	Clostridiales	Ruminococcaceae			1.78169676809259	0.0649676920949899	15	0.701146923590293	0.31627060795004	154.894067742606	2.40713481076625
NA	269019	Lai	Bacteria	Firmicutes	Clostridia	Clostridiales	Ruminococcaceae	Oscillospira		1.58738938589464	0.0580888614009426	32	1.06550154875643	0.224030074570163	71.4212574424166	3.16313206422707
NA	269070	Lai	Bacteria	Firmicutes	Clostridia	Clostridiales	Ruminococcaceae			2.20802853981915	0.0642097358756993	134	3	1.07318088686691	41.2538698154434	4.79879148705695
NA	269156	Lai	Bacteria	Firmicutes	Clostridia	Clostridiales	Ruminococcaceae			0.505504407174764	0.0275228446404532	58	0.436518914605589	0.818634140555642	7.34627678634271	1.34809591797403
NA	269418	Lai	Bacteria	Firmicutes	Clostridia	Clostridiales	Ruminococcaceae			0.465922813999509	0.0797009202161049	473	2.69897000433602	6.68634179922458	198.753844381196	3.57040621669507
NA	269532	Lai	Bacteria	Firmicutes	Clostridia	Clostridiales	Ruminococcaceae			0.324957622965167	0.0168754607395213	143	2.69897000433602	1.98839717866976	1.72792540479964	1.10388660502829
NA	269657	Lai	Bacteria	Firmicutes	Clostridia	Clostridiales	Lachnospiraceae			0.207038136091153	0.0309454764815157	38	1.55284196865778	3.83676520897279	38.5276196213208	1.26843873973385
NA	269673	Lai	Bacteria	Bacteroidetes	Bacteroidia	Bacteroidales	S24-7			1.15952940342978	0.0248162091776012	40	1.55284196865778	0.789316835452228	45.1946986101262	0.780702176534848
NA	269715	Lai	Bacteria	Firmicutes	Clostridia	Clostridiales				2.66076781081362	0.087476962945633	405	3	4.9228941591044	47.9713716638087	7.98523047272397
NA	269726	Lai	Bacteria	Bacteroidetes	Bacteroidia	Bacteroidales	S24-7			1.02012420625655	0.000455365871653155	23	0.552841968657781	0.488808878721676	105.915007859055	0.00901546867325995
NA	269775	Lai	Bacteria	Firmicutes	Clostridia	Clostridiales				0.720699486216786	0.0166960745570992	48	1.85387196432176	1.981640158475	20.219148982941	0.771800697144889
NA	270303	Lai	Bacteria	Firmicutes	Clostridia	Clostridiales	Ruminococcaceae	Oscillospira		0.541549633720501	0.016045883579691	73	0.0250280057019311	0.866609020096028	7.46517676611336	0.626902993319385
NA	270385	Lai	Bacteria	Firmicutes	Clostridia	Clostridiales	Ruminococcaceae	Oscillospira		0.42872442324939	0.0313667886068886	37	0.447331783887807	0.20905193727913	31.5220766694924	1.06136300823658
NA	270391	Lai	Bacteria	Bacteroidetes	Bacteroidia	Bacteroidales	Rikenellaceae			1.76292044939708	0.0633603880851648	555	3	9.66246720251669	1148.77545527179	6.36157217225178
NA	270519	Lai	Bacteria	Firmicutes	Clostridia	Clostridiales	Ruminococcaceae	Oscillospira		0.12727333260253	0.00332540228727765	26	0.277366077466188	0.358183513408741	125.951460431516	0.12372677745577
NA	270571	Lai	Bacteria	Firmicutes	Clostridia	Clostridiales				0.75400765432269	0.025922051299634	61	3	3.62182455226118	4.80857489124042	1.58360295363464
NA	270707	Lai	Bacteria	Bacteroidetes	Bacteroidia	Bacteroidales	S24-7			2.14657864721298	0.0238968527370788	169	3	1.97277796079734	4.44518655618158	2.058982049184
NA	270866	Lai	Bacteria	Firmicutes	Clostridia	Clostridiales	Ruminococcaceae	Oscillospira		0.309795542011013	0.0210470609161029	34	0.0310503190186574	0.316153998908924	12.6097693302087	0.814768374565216
NA	271325	Lai	Bacteria	Bacteroidetes	Bacteroidia	Bacteroidales	S24-7			0.306053248904409	0.016678601214197	34	0.282329496997738	0.24925934509992	17.3583442398429	0.451716801216
NA	271482	Lai	Bacteria	Firmicutes	Clostridia	Clostridiales				0.90191398049749	0.0422319745324395	270	3	7.58185683577654	12.3638769942953	4.22578720152034
NA	271500	Lai	Bacteria	Firmicutes	Clostridia	Clostridiales				0.586848224677739	0.0246482641301258	151	3	4.19889737905929	2.41193570465449	3.28893474299924
NA	271692	Lai	Bacteria	Firmicutes	Clostridia	Clostridiales				1.80933714510333	0.076075468579403	417	3	5.6678145505264	42.8489990578016	5.022434785675
NA	271737	Lai	Bacteria	Firmicutes	Clostridia	Clostridiales				0.369240675589951	0.0476177708797138	19	2.22184874961636	5.69420302445415	208.834976111714	1.61292819063338
NA	271846	Lai	Bacteria	Bacteroidetes	Bacteroidia	Bacteroidales	S24-7			1.57612601624693	0.000647221295231832	99	0.476253533188435	0.00117577191959652	3.53243868038121	0.0314286847801237
NA	272213	Lai	Bacteria	Firmicutes	Clostridia	Clostridiales	Ruminococcaceae			0.466705406459682	0.0168183733018779	98	0.0793549985932124	0.895663938325078	6.34100172142835	1.2149381462539
NA	272595	Lai	Bacteria	Firmicutes	Clostridia	Clostridiales	Ruminococcaceae	Oscillospira		1.21827413694092	0.0260683602038573	45	0.612610173661271	2.40010506259441	14.2452753506291	1.33338537553988
NA	272953	Lai	Bacteria	Firmicutes	Clostridia	Clostridiales	Ruminococcaceae	Oscillospira		0.37030567453211	0.0235524849676749	47	0.280668713016273	0.688381265414148	16.2877379907869	0.91520515859286
NA	273078	Lai	Bacteria	Firmicutes	Clostridia	Clostridiales				1.54106040955749	0.0593099130047802	127	1.85387196432176	3.28646693522019	30.789825155635	3.89185965863373
NA	273208	Lai	Bacteria	Bacteroidetes	Bacteroidia	Bacteroidales	S24-7			3.02262265958712	0.0507731854716956	520	3	19.0611132356853	262.324538571803	6.37093649913056
NA	273686	Lai	Bacteria	Firmicutes	Clostridia	Clostridiales	Lachnospiraceae			2.40489361357876	0.0646667887729324	64	2	1.78826290306259	75.231797818972	5.632218015182
NA	273737	Lai	Bacteria	Firmicutes	Clostridia	Clostridiales	Ruminococcaceae			1.98384284192652	0.0689060847576226	343	3	1.20703315769329	12.0181757953257	6.06935971828639
NA	273806	Lai	Bacteria	Firmicutes	Clostridia	Clostridiales				0.626965240267868	0.0284614004707272	97	0.607303046740334	0.268336533439586	6.15387895875617	1.85442080215767
NA	274075	Lai	Bacteria	Firmicutes	Clostridia	Clostridiales				0.199981548708165	0.0456895996032006	33	2.52287874528034	10.9090631826254	53.3038217971944	4.10763842050063
NA	274297	Lai	Bacteria	Firmicutes	Clostridia	Clostridiales	Ruminococcaceae	Oscillospira		0.244568921294665	0.0257921511738758	30	3	5.60527693766038	11.8050443638658	1.80264624006741
NA	275218	Lai	Bacteria	Firmicutes	Clostridia	Clostridiales	Ruminococcaceae			0.976723744337914	0.0182398259520737	23	0.396855627379818	1.587931135167	176.664206568991	1.08260088763167
NA	275423	Lai	Bacteria	Firmicutes	Clostridia	Clostridiales	Ruminococcaceae	Oscillospira		2.49589728123915	0.111399406528155	498	3	6.24710019553957	118.347113983538	7.61796809443457
NA	275470	Lai	Bacteria	Firmicutes	Clostridia	Clostridiales				1.19833679914889	0.0385436716230343	122	1.38721614328026	0.150041678431345	13.7545485677324	2.42624550450201
NA	275476	Lai	Bacteria	Firmicutes	Clostridia	Clostridiales	Ruminococcaceae	Oscillospira		0.533073111231598	0.0722483457380085	520	3	8.98450351223973	194.728406962561	5.89653660169527
NA	275628	Lai	Bacteria	Firmicutes	Clostridia	Clostridiales				1.39876671168895	0.0286652011857207	40	2.69897000433602	3.30180926531088	8.17907509719483	1.57132000766868
NA	276115	Lai	Bacteria	Firmicutes	Clostridia	Clostridiales				2.83883821233309	0.0567878263975678	17	1.85387196432176	0.447081513663099	228.879644898606	4.94112834925029
NA	276149	Lai	Bacteria	Bacteroidetes	Bacteroidia	Bacteroidales	Porphyromonadaceae	Parabacteroides		0.840495540054619	0.0383015688501077	79	1.52287874528034	1.62570385278896	28.4658837920845	3.56270609735993
NA	276305	Lai	Bacteria	Firmicutes	Clostridia	Clostridiales				1.59821063477118	0.0221652779296627	45	1.65757731917779	0.830054325666256	13.8076917335849	1.40159212470602
NA	276312	Lai	Bacteria	Firmicutes	Clostridia	Clostridiales				0.23743042966593	0.024990073889376	90	2.39794000867204	6.42824817264118	8.14379415792484	1.99600853711931
NA	276414	Lai	Bacteria	Bacteroidetes	Bacteroidia	Bacteroidales	S24-7			2.29357591209113	0.0527731852690164	122	3	6.82803012362639	10.6014029184066	5.99135382113506
NA	276478	Lai	Bacteria	Firmicutes	Clostridia	Clostridiales	Peptostreptococcaceae			2.42107409188495	0.120643760909946	510	3	7.03589943274389	330.742456264145	6.45035687438884
NA	276509	Lai	Bacteria	Bacteroidetes	Bacteroidia	Bacteroidales	S24-7			0.691861771385253	0.0164486563007608	107	2.04575749056068	1.27447903757421	2.66494791636198	0.961559842964743
NA	276542	Lai	Bacteria	Bacteroidetes	Bacteroidia	Bacteroidales	S24-7			2.35250891904103	0.0218358685582281	64	2.22184874961636	0.453569518077427	5.89298084989953	1.37420824660843
NA	276580	Lai	Bacteria	Firmicutes	Clostridia	Clostridiales				0.881294119888407	0.0379101728919538	200	1.33724216831843	0.104388705598063	4.74973696929661	3.65782868405501
NA	276597	Lai	Bacteria	Firmicutes	Clostridia	Clostridiales				0.321374186774921	0.0326458263092937	11	0.655607726314889	0.81778093398292	723.409326375082	0.73523758177076
NA	276629	Lai	Bacteria	Bacteroidetes	Bacteroidia	Bacteroidales	S24-7			1.76215450569882	0.0105536378208935	145	1.58502665202918	0.575315724533502	5.43047059483191	0.733377826983442
NA	276643	Lai	Bacteria	Firmicutes	Clostridia	Clostridiales	Lachnospiraceae	Roseburia		0.861477589232568	0.0220707954462607	147	2.30102999566398	1.73919297923903	2.76512694928078	1.36998259077092
NA	276663	Lai	Bacteria	Firmicutes	Clostridia	Clostridiales				1.30528588362449	0.0351260862925113	160	1.42021640338319	0.0325003731877358	7.18384412794201	3.51958569952628
NA	276985	Lai	Bacteria	Firmicutes	Clostridia	Clostridiales	Ruminococcaceae	Oscillospira		1.11072183852067	0.0383976715876703	25	0.643974142806877	0.013129493685442	58.0386175741195	1.8510230514687
NA	277090	Lai	Bacteria	Firmicutes	Clostridia	Clostridiales				1.79063755001618	0.0542083861919876	83	3	8.90976970428911	14.0642082645927	7.36440509564008
NA	277143	Lai	Bacteria	Firmicutes	Erysipelotrichi	Erysipelotrichales	Erysipelotrichaceae	Allobaculum		1.235153191659	0.0626655347318067	50	2.52287874528034	1.33441271017796	19.8864461737969	3.61080719914546
NA	277202	Lai	Bacteria	Firmicutes	Clostridia	Clostridiales				1.06215923324273	0.0321480378887165	153	3	5.24413472837253	3.06302816359901	4.49868280620743
NA	277442	Lai	Bacteria	Firmicutes	Clostridia	Clostridiales				0.919587719708178	0.0766448956218343	533	2.52287874528034	2.42009972512328	622.388147635021	3.45673289603099
NA	277574	Lai	Bacteria	Firmicutes	Clostridia	Clostridiales				0.623239941294365	0.0077522842446215	34	0.978810700930062	1.07190709189934	18.6342302301854	0.236979640021957
NA	278098	Lai	Bacteria	Firmicutes	Clostridia	Clostridiales	Ruminococcaceae	Ruminococcus		0.367368129249103	0.037418713750636	185	1.58502665202918	1.34723336623932	2.54323795883671	4.22641153845422
NA	278684	Lai	Bacteria	Bacteroidetes	Bacteroidia	Bacteroidales	S24-7			8.77767739104371	0.0850612985039606	558	3	39.7960670677065	1874.21308925167	14.654165285864
NA	278731	Lai	Bacteria	Bacteroidetes	Bacteroidia	Bacteroidales	S24-7			2.38697209782276	0.0677590865449283	326	3	10.2095995341836	11.9923435194697	9.20738699353679
NA	278912	Lai	Bacteria	Bacteroidetes	Bacteroidia	Bacteroidales	S24-7			7.76559940442828	0.0925058746130756	553	3	45.3766142851386	1202.31265610805	13.2682774347992
NA	279115	Lai	Bacteria	Firmicutes	Clostridia	Clostridiales				0.264544193929917	0.0275797586682725	158	1.01322826573376	1.78983579375166	6.12053953535558	4.31195437164457
NA	279492	Lai	Bacteria	Firmicutes	Clostridia	Clostridiales	Ruminococcaceae	Ruminococcus		1.26290719312956	0.0279549929174131	155	3	3.0219816106384	3.70363629003959	3.59819198285043
NA	279659	Lai	Bacteria	Firmicutes	Clostridia	Clostridiales	Ruminococcaceae	Ruminococcus		0.364557970324741	0.0172272060778989	95	2.22184874961636	2.70295288633705	3.82591352740641	1.03065363261743
NA	2797565	Lai	Bacteria	Firmicutes	Clostridia	Clostridiales	[Mogibacteriaceae]			2.41905003936027	0.0357832535236535	231	1.33724216831843	0.116824419042018	13.283144529138	4.0863684361554
NA	2883968	Lai	Bacteria	Firmicutes	Clostridia	Clostridiales				0.262125536592996	0.0268358646586972	159	0.425968732272281	0.439707798725359	3.39380581180707	1.56741280776831
NA	2897325	Lai	Bacteria	Proteobacteria	Deltaproteobacteria	Desulfovibrionales	Desulfovibrionaceae	Bilophila		1.53615500317752	0.0604573244105428	398	3	3.35162812128274	57.100437522566	5.7812893616428
NA	2901239	Lai	Bacteria	Firmicutes	Clostridia	Clostridiales	Lachnospiraceae	[Ruminococcus]	gnavus	0.249562116925675	0.0189094302330488	55	1.30102999566398	4.14392395395263	14.4603409614096	0.788202039943494
NA	2901246	Lai	Bacteria	Firmicutes	Clostridia	Clostridiales				0.312650947269807	0.0276400945037876	22	2.52287874528034	5.11775706921531	42.7810176186763	1.32456252570407
NA	290178	Lai	Bacteria	Bacteroidetes	Bacteroidia	Bacteroidales	S24-7			0.8612391147688	0.00603191259712405	55	1.29242982390206	NA	4.34173644473913	0.262928076955922
NA	290607	Lai	Bacteria	Firmicutes	Clostridia	Clostridiales	Lachnospiraceae			1.08568907367329	0.0338572441181152	208	1.25963731050576	0.0368610568811795	3.69255303197421	3.68500912463249
NA	291206	Lai	Bacteria	Firmicutes	Clostridia	Clostridiales	Ruminococcaceae			0.897968681132597	0.0283022635957613	126	0.661543506395395	4.0474267853703	4.3999674436371	2.80232851911365
NA	292367	Lai	Bacteria	Firmicutes	Clostridia	Clostridiales				3.12393514067477	0.0961980305285002	523	3	9.77412301670074	271.867670986017	8.1652520167054
NA	292591	Lai	Bacteria	Bacteroidetes	Bacteroidia	Bacteroidales	S24-7			1.03393966463123	0.022105930818636	104	2.52287874528034	2.06375031669185	2.47091568002383	1.38150439456112
NA	2937207	Lai	Bacteria	Deferribacteres	Deferribacteres	Deferribacterales	Deferribacteraceae	Mucispirillum	schaedleri	1.14775937039838	0.0110918045275314	18	0.503070351926785	9.82906841011551	354.2272312194	0.596910365671774
NA	299830	Lai	Bacteria	Bacteroidetes	Bacteroidia	Bacteroidales	Prevotellaceae	Prevotella	copri	3.56792520499595	0.0638192074094626	334	3	3.16602864243663	17.5993671872738	7.33341526994409
NA	300300	Lai	Bacteria	Firmicutes	Clostridia	Clostridiales				0.309137715588612	0.00476616574731681	125	1.76955107862173	1.61208148294269	0.9258469009037	0.376044257757769
NA	3013444	Lai	Bacteria	Bacteroidetes	Bacteroidia	Bacteroidales				0.974186859143005	0.026391671650084	4	1.76955107862173	43.1310342396978	3174.90958769523	3.30519669339225
NA	3016478	Lai	Bacteria	Firmicutes	Clostridia	Clostridiales	Ruminococcaceae	Ruminococcus		0.591215916964632	0.0509681492388645	348	3	8.97716353971527	63.5887888758001	4.66651278134257
NA	303251	Lai	Bacteria	Proteobacteria	Deltaproteobacteria	Desulfovibrionales	Desulfovibrionaceae			1.62158962633214	0.0530550299286031	322	3	1.62704715440694	15.7427812584301	6.18144264726578
NA	306275	Lai	Bacteria	Bacteroidetes	Bacteroidia	Bacteroidales	S24-7			0.72818081275823	0.0135180626240569	112	1.50863830616573	1.5874541692326	3.73189352790112	0.924145924588407
NA	306914	Lai	Bacteria	Firmicutes	Clostridia	Clostridiales	Lachnospiraceae	[Ruminococcus]	gnavus	0.828637083945314	0.00820274154236056	106	2.30102999566398	0.167488338859912	2.4330775840561	0.48486473824458
NA	307608	Lai	Bacteria	Firmicutes	Clostridia	Clostridiales	Ruminococcaceae	Oscillospira		0.724912295391446	0.0313449389856265	192	2	3.88667096175457	13.1773009896576	1.68687927842909
NA	308117	Lai	Bacteria	Firmicutes	Clostridia	Clostridiales				0.259074763796168	0.0313115580545069	243	2.30102999566398	3.42820627822091	12.4995976830064	2.04818380326599
NA	309361	Lai	Bacteria	Firmicutes	Clostridia	Clostridiales	Ruminococcaceae			2.46494163807246	0.055370271837351	322	3	4.69657183785511	14.1617889010802	3.92903867998794
NA	309382	Lai	Bacteria	Bacteroidetes	Bacteroidia	Bacteroidales	S24-7			0.623279018053059	0.0086308544302396	92	0.578396073130169	0.321824279120897	3.43083417855525	0.389234056885622
NA	309441	Lai	Bacteria	Firmicutes	Clostridia	Clostridiales				0.355842641504064	0.0509862614458103	197	1.44369749923271	3.09460475902299	3.86592112763646	4.1254254422646
NA	311961	Lai	Bacteria	Firmicutes	Clostridia	Clostridiales	Ruminococcaceae	Anaerotruncus		1.78955192106155	0.0574536689083337	258	2.52287874528034	1.86700846310677	10.8011974109376	5.58936318185448
NA	312322	Lai	Bacteria	Bacteroidetes	Bacteroidia	Bacteroidales	S24-7			0.742252660864351	0.00214107969892712	104	0.732828271596986	0.149403011696728	2.22100267792917	0.137035009135144
NA	312515	Lai	Bacteria	Firmicutes	Clostridia	Clostridiales	Ruminococcaceae	Oscillospira		0.111514169648315	0.00788636639846633	14	0.270025714300444	1.4883846860109	215.69433528787	0.13978830403933
NA	313431	Lai	Bacteria	Firmicutes	Clostridia	Clostridiales	Ruminococcaceae			0.385377836791727	0.043992450490817	118	1.67778070526608	2.06735242984147	4.05285490577434	2.89274434756578
NA	313499	Lai	Bacteria	Bacteroidetes	Bacteroidia	Bacteroidales	S24-7			1.96428380053583	0.00303598086129087	96	0.939302159646388	0.00947239681626866	5.51001695958867	0.185834453487003
NA	313524	Lai	Bacteria	Firmicutes	Clostridia	Clostridiales	Ruminococcaceae			0.530691851944249	0.0180043966691791	149	0.11690664142431	1.21078124553502	1.69837277612524	1.62242589912069
NA	314374	Lai	Bacteria	Firmicutes	Clostridia	Clostridiales	Dehalobacteriaceae	Dehalobacterium		0.298772375804593	0.0321608942504991	194	1.16115090926274	0.773931295576665	1.82837021011236	2.4740721183838
NA	315147	Lai	Bacteria	Bacteroidetes	Bacteroidia	Bacteroidales	S24-7			4.27825739322962	0.0190205841181862	517	1.72124639904717	0.589351108416974	639.933513334544	1.77189167622087
NA	315430	Lai	Bacteria	Bacteroidetes	Bacteroidia	Bacteroidales	S24-7			2.59106253786531	0.00948238812240622	137	1.50863830616573	0.223185478624303	19.1923751402837	0.671890259266225
NA	3172943	Lai	Bacteria	Bacteroidetes	Bacteroidia	Bacteroidales	S24-7			1.00581858840709	0.0201300922324553	124	2.52287874528034	1.98523892618205	2.09089189698217	1.34393327716739
NA	317653	Lai	Bacteria	Firmicutes	Clostridia	Clostridiales				2.14038518205433	0.0835063003473117	53	3	6.459030446047	39.0713769276897	5.12914723864784
NA	3176547	Lai	Bacteria	Firmicutes	Clostridia	Clostridiales				1.83169145505684	0.0510032668600101	310	3	5.22356213897317	15.7533344967231	3.98351092968496
NA	318231	Lai	Bacteria	Firmicutes	Clostridia	Clostridiales				0.925612584006534	0.0356346096017198	381	2.39794000867204	3.30145267244864	120.469876231299	1.12549130942612
NA	318320	Lai	Bacteria	Firmicutes	Bacilli	Lactobacillales	Lactobacillaceae	Lactobacillus		0.395073964326195	0.0304952220558982	190	0.692503962086787	3.1667190810255	1.89093519180782	3.59739511710163
NA	318583	Lai	Bacteria	Firmicutes	Bacilli	Lactobacillales	Lactobacillaceae	Lactobacillus		0.341565691804564	0.0285956338127318	198	0.950781977329818	1.47161112065954	0.72118583331616	4.06900061490472
NA	320123	Lai	Bacteria	Bacteroidetes	Bacteroidia	Bacteroidales	S24-7			1.05628915827366	0.000877586482859128	18	0.0685421293109949	0.132483478556487	101.77940040661	0.0235099885873262
NA	320169	Lai	Bacteria	Bacteroidetes	Bacteroidia	Bacteroidales	S24-7			6.03834515092419	0.00991735832052591	40	1.65757731917779	3.54634037433077	67.8189837689676	1.45955202977557
NA	321735	Lai	Bacteria	Bacteroidetes	Bacteroidia	Bacteroidales	S24-7			4.36023707650113	0.0834847195287946	528	3	23.6107885220923	240.301561612843	11.0600720981447
NA	321768	Lai	Bacteria	Firmicutes	Clostridia	Clostridiales				0.203136510291604	0.0576391977495701	27	1.74472749489669	2.90196475739462	417.248642656034	1.60224721526987
NA	321821	Lai	Bacteria	Firmicutes	Clostridia	Clostridiales				0.569307193746592	0.000936095744233215	33	0.282329496997738	5.24916332428595	31.9880637016432	0.0226740512777968
NA	321972	Lai	Bacteria	Bacteroidetes	Bacteroidia	Bacteroidales	Bacteroidaceae	Bacteroides	acidifaciens	0.972491193389439	0.0154455115439624	136	0.215382707367125	1.63713342020095	3.27389619428181	1.66250213116527
NA	322062	Lai	Bacteria	Firmicutes	Clostridia	Clostridiales	Lachnospiraceae			0.944895577397631	0.0390474406147333	205	1.61978875828839	0.431198029058097	5.8835709626638	2.87340772392835
NA	322223	Lai	Bacteria	Bacteroidetes	Bacteroidia	Bacteroidales	Rikenellaceae			1.35375373840524	0.0580316800246161	38	2.69897000433602	5.12587634824639	9.65489230554983	6.3823418936611
NA	322464	Lai	Bacteria	Firmicutes	Clostridia	Clostridiales	Ruminococcaceae	Oscillospira		0.612547284490967	0.0298767383331863	42	0.46344155742847	0.390596852794	31.8504964686333	1.0062754722655
NA	322678	Lai	Bacteria	Firmicutes	Clostridia	Clostridiales				0.761696468022253	0.0418652254451602	283	3	6.2034021312604	12.3732141321085	3.55525398437952
NA	322839	Lai	Bacteria	Firmicutes	Clostridia	Clostridiales				1.92825114035454	0.00421015377802642	12	0.496209316942819	0.516377063770881	243.212071277926	0.165921507741345
NA	322991	Lai	Bacteria	Bacteroidetes	Bacteroidia	Bacteroidales	S24-7			0.932037437526405	0.0360516609254642	192	3	3.37837587081094	6.43583675380216	2.59886380493797
NA	323403	Lai	Bacteria	Firmicutes	Clostridia	Clostridiales	Ruminococcaceae	Oscillospira		2.87329833101128	0.0936987826927447	517	3	13.883312278217	295.281385086424	6.62099156298535
NA	323583	Lai	Bacteria	Firmicutes	Clostridia	Clostridiales	Ruminococcaceae	Ruminococcus		0.888473558817474	0.0176112340547939	84	0.458420756053419	0.617917292127151	11.6806307697553	0.757926631204126
NA	323614	Lai	Bacteria	Firmicutes	Clostridia	Clostridiales				0.418241432997339	0.0569450364106256	255	2	3.19750714158673	7.22678533393812	3.40470644460125
NA	323619	Lai	Bacteria	Bacteroidetes	Bacteroidia	Bacteroidales	Prevotellaceae	Prevotella	copri	3.71163650378046	0.0727897665957686	395	3	9.57198113680312	24.4556101593074	10.5178068048803
NA	324567	Lai	Bacteria	Firmicutes	Clostridia	Clostridiales				1.03277939314328	0.0357250434010039	33	1.01322826573376	0.197392411657801	36.8198407003798	1.9161374594829
NA	324849	Lai	Bacteria	Firmicutes	Clostridia	Clostridiales				0.534341744786908	0.00550250774231238	79	1.49485002168009	0.976775696803375	0.998132705627372	0.210063885533142
NA	325419	Lai	Bacteria	Firmicutes	Clostridia	Clostridiales	Clostridiaceae			0.194869342128629	0.0545770508369107	174	1.43179827593301	0.992349856863726	35.9728571625939	2.29051787319231
NA	326964	Lai	Bacteria	Firmicutes	Clostridia	Clostridiales				0.603641442288924	0.0401235899900273	59	1.34678748622466	4.42395990979999	42.8368024961332	3.17884806704077
NA	326968	Lai	Bacteria	Firmicutes	Bacilli	Lactobacillales	Lactobacillaceae	Lactobacillus		0.305487760202076	0.0188097609245854	86	0.0357403698031511	0.21954833756427	2.63093641927685	1.04182596302472
NA	327284	Lai	Bacteria	Firmicutes	Clostridia	Clostridiales				0.160662732485553	0.023921273177491	32	0.549750891680639	0.660634688851827	55.8588455543251	1.16609556811816
NA	327739	Lai	Bacteria	Firmicutes	Clostridia	Clostridiales				1.88366482663432	0.104697389981889	454	3	6.42354231378581	51.3438492602912	6.42208179191388
NA	327808	Lai	Bacteria	Firmicutes	Clostridia	Clostridiales	Ruminococcaceae	Oscillospira		0.845069992265579	0.0383720858553645	193	1.61978875828839	0.342317451256433	4.38015730089019	3.49065609181371
NA	329712	Lai	Bacteria	Firmicutes	Clostridia	Clostridiales				0.115630673839906	0.000286183028588998	37	0.338187314462739	1.32026292635403	19.3329140920921	0.00927709323139748
NA	3297758	Lai	Bacteria	Proteobacteria	Deltaproteobacteria	Desulfovibrionales	Desulfovibrionaceae			0.644741393074874	0.037218130654997	227	1.82390874094432	1.02137508579855	5.85930128198116	3.05616369928249
NA	330772	Lai	Bacteria	Bacteroidetes	Bacteroidia	Bacteroidales	S24-7			1.28039935841282	0.0188110513674131	32	1.30980391997149	5.42463911667279	122.563365799118	0.849584911898378
NA	331013	Lai	Bacteria	Firmicutes	Clostridia	Clostridiales	Ruminococcaceae	Ruminococcus		1.80901544537269	0.0275121908729633	35	0.677780705266081	0.0900423119538919	16.5418561518475	1.35387199441092
NA	331720	Lai	Bacteria	Bacteroidetes	Bacteroidia	Bacteroidales	S24-7			1.76368574845248	0.0191355934390285	26	0.756961951313706	0.0462914581070779	35.5941966758816	0.578469317156215
NA	331737	Lai	Bacteria	Firmicutes	Clostridia	Clostridiales	Ruminococcaceae			0.106748591412185	0.0268418201405927	29	0.458420756053419	0.685315632531958	30.2413554876947	1.17853555209551
NA	333178	Lai	Bacteria	Firmicutes	Bacilli	Lactobacillales	Lactobacillaceae	Lactobacillus		1.41739794355867	0.0134246611711753	26	0.0851281824599496	1.80163213230116	29.1313044656107	0.644567779717666
NA	333695	Lai	Bacteria	Bacteroidetes	Bacteroidia	Bacteroidales	S24-7			1.79009780002923	0.0272640036052945	89	1.2518119729938	1.19658815917479	25.6651666145974	1.22220827391384
NA	335330	Lai	Bacteria	Firmicutes	Clostridia	Clostridiales	Ruminococcaceae	Oscillospira		0.956178896950506	0.0194912540945092	147	2.15490195998574	1.34068351917493	3.73176192834216	0.984328056698506
NA	335881	Lai	Bacteria	Bacteroidetes	Bacteroidia	Bacteroidales	S24-7			1.71471500476439	0.00420723307590319	59	0.333482019445119	0.21392695578869	7.82577180206339	0.156831242070877
NA	336277	Lai	Bacteria	Firmicutes	Clostridia	Clostridiales				0.274350401081498	0.0325835578337612	22	2.30102999566398	5.88130771953983	50.8786959734167	2.44766331100894
NA	337727	Lai	Bacteria	Firmicutes	Clostridia	Clostridiales	Ruminococcaceae	Oscillospira		0.320096635192758	0.0470306560722551	240	1.39794000867204	0.525635654723102	15.1282087856929	2.36234450879604
NA	338258	Lai	Bacteria	Bacteroidetes	Bacteroidia	Bacteroidales	S24-7			0.353920949199757	0.0194096499405287	453	1.72124639904717	3.49870524433773	397.401802614551	2.29047306969341
NA	338553	Lai	Bacteria	Actinobacteria	Coriobacteriia	Coriobacteriales	Coriobacteriaceae	Adlercreutzia		0.569801945195635	0.0101856820676727	134	3	2.08097250645423	0.998707520930757	1.22893013743144
NA	338852	Lai	Bacteria	Firmicutes	Bacilli	Lactobacillales	Lactobacillaceae	Lactobacillus	reuteri	0.262285984238267	0.0495792659722625	33	1.76955107862173	3.17019045372392	27.3334796693085	2.12508555002156
NA	339013	Lai	Bacteria	Bacteroidetes	Bacteroidia	Bacteroidales	Bacteroidaceae	Bacteroides		1.58236575557673	0.0160232711786211	29	0.721246399047171	3.81295990770476	309.839496966702	2.06469536753798
NA	339092	Lai	Bacteria	Firmicutes	Clostridia	Clostridiales	Lachnospiraceae	[Ruminococcus]	gnavus	0.133639501725918	0.0357572573798715	33	0.586700235918748	5.10330234561323	37.9863126491621	1.21398605727705
NA	339351	Lai	Bacteria	Firmicutes	Clostridia	Clostridiales				0.371124633494181	0.0469156198946247	164	1.34678748622466	0.877455821118882	17.8642922590742	2.74864746797592
NA	339457	Lai	Bacteria	Bacteroidetes	Bacteroidia	Bacteroidales	Prevotellaceae	Prevotella	copri	4.51725233587732	0.0860672587476419	554	3	18.4688184682332	1658.76901952414	8.55019404929917
NA	3412718	Lai	Bacteria	Firmicutes	Clostridia	Clostridiales	Ruminococcaceae			2.11762594966607	0.0297491603312078	105	1.65757731917779	0.501705621867846	9.35200737051476	1.75476646523568
NA	341448	Lai	Bacteria	Bacteroidetes	Bacteroidia	Bacteroidales	S24-7			0.572504170094296	0.0131896253173362	143	3	1.54739713388954	1.23619982988827	0.982387307312342
NA	341453	Lai	Bacteria	Bacteroidetes	Bacteroidia	Bacteroidales	S24-7			0.299418233544444	0.0246379413231689	197	0.94692155651658	0.816983550312227	1.12983578239733	2.66717550734343
NA	341749	Lai	Bacteria	Firmicutes	Clostridia	Clostridiales	Lachnospiraceae			1.49122039607489	0.0105262133147488	141	2.69897000433602	0.422493250675905	1.51499243448837	1.04508865636145
NA	341750	Lai	Bacteria	Firmicutes	Clostridia	Clostridiales				0.641401103111197	0.00612437964761534	98	0.154901959985743	0.368304336932161	1.60274656709861	0.323852200581079
NA	341913	Lai	Bacteria	Bacteroidetes	Bacteroidia	Bacteroidales	S24-7			2.04184102919121	0.0205888419011991	10	1.19382002601611	0.156718370163496	595.976124504812	0.88879189233513
NA	342014	Lai	Bacteria	Firmicutes	Bacilli	Lactobacillales	Lactobacillaceae	Lactobacillus		0.828048682664391	0.0245288853256527	180	0.485452247339714	2.69023620377516	1.42466802737944	2.83010143504017
NA	342612	Lai	Bacteria	Firmicutes	Clostridia	Clostridiales	Ruminococcaceae	Ruminococcus	flavefaciens	0.761028757741437	0.012111573468395	41	0.84163750790475	0.0465867249828936	16.4793269776455	0.445264451518288
NA	342962	Lai	Bacteria	Bacteroidetes	Bacteroidia	Bacteroidales	S24-7			0.165082309940961	0.0340450011962372	491	3	7.83247599222106	143.162146985189	4.11795641367115
NA	344329	Lai	Bacteria	Firmicutes	Clostridia	Clostridiales	Ruminococcaceae			0.0998215100272374	0.0303943274001316	31	1.33724216831843	0.901745788050336	317.093853020536	0.836281129051969
NA	344527	Lai	Bacteria	Firmicutes	Clostridia	Clostridiales	Ruminococcaceae			1.02466846496201	0.0505896486660932	309	2.52287874528034	2.19747904947652	12.1197279711995	3.99314877557981
NA	344906	Lai	Bacteria	Firmicutes	Clostridia	Clostridiales	Ruminococcaceae			2.01770008598766	0.0266313473659821	174	3	4.15706148580022	3.39422267311992	3.44008755348164
NA	345126	Lai	Bacteria	Bacteroidetes	Bacteroidia	Bacteroidales	S24-7			1.62315828192939	0.0177541459603687	404	1.31875876262441	1.27437789315033	80.7035426619019	2.39178571733202
NA	345330	Lai	Bacteria	Bacteroidetes	Bacteroidia	Bacteroidales	S24-7			0.283024001995631	0.0267361948947488	27	0.627087997029893	0.933516555780525	51.4161867786	0.723998384922233
NA	346804	Lai	Bacteria	Firmicutes	Clostridia	Clostridiales	Ruminococcaceae			0.790075146784288	0.0413405212636791	121	3	0.889034016100654	19.4147252630818	3.08670256633776
NA	346870	Lai	Bacteria	Bacteroidetes	Bacteroidia	Bacteroidales	S24-7			2.26377111032561	0.0372858392311886	62	2.69897000433602	1.36892203734911	15.4133554412239	2.90067001543268
NA	348038	Lai	Bacteria	Bacteroidetes	Bacteroidia	Bacteroidales	S24-7			1.65092655133842	0.0212145190471815	154	3	1.42624792908652	1.10263549074378	4.00476443155817
NA	348821	Lai	Bacteria	Bacteroidetes	Bacteroidia	Bacteroidales	S24-7			0.730619563937744	0.00295540975653024	78	0.962573502059376	0.0818415432659106	4.74835923868803	0.11679836080698
NA	349459	Lai	Bacteria	Firmicutes	Clostridia	Clostridiales	Ruminococcaceae			1.3927601839934	0.0705041973434754	44	3	2.61926452709966	11.1084191957527	7.04745664345144
NA	349874	Lai	Bacteria	Firmicutes	Clostridia	Clostridiales				0.756105197630049	0.0574206688709786	266	1.85387196432176	3.45840208852595	18.4623313497531	4.0004198026896
NA	351972	Lai	Bacteria	Firmicutes	Clostridia	Clostridiales	Dehalobacteriaceae	Dehalobacterium		0.0838765037793006	0.0100858167991192	33	0.00700490156865849	0.338559009264301	24.2653707451452	0.269582698523391
NA	352789	Lai	Bacteria	Bacteroidetes	Bacteroidia	Bacteroidales	S24-7			0.534297892525264	0.00868949559299716	103	0.0381045263321496	0.376200475399108	1.71884466261228	0.461483640937137
NA	353453	Lai	Bacteria	Bacteroidetes	Bacteroidia	Bacteroidales	S24-7			0.400826007161135	0.010055068250917	65	0.585026652029182	NA	3.18189047091997	0.542013380668653
NA	353593	Lai	Bacteria	Firmicutes	Clostridia	Clostridiales				1.78817526530805	0.0495106239522967	489	2.69897000433602	0.255607495631671	273.873470841663	4.33045561060293
NA	353982	Lai	Bacteria	Firmicutes	Clostridia	Clostridiales	Ruminococcaceae			0.0912275426385376	0.030895673424069	70	0.688246138944246	1.4864556014672	22.1724259355456	1.44720839564307
NA	354905	Lai	Bacteria	Firmicutes	Bacilli	Lactobacillales	Lactobacillaceae	Lactobacillus		0.465105669035962	0.0325657580856947	23	0.0757207139381184	4.00505590359773	83.6505114048702	0.953301510450622
NA	355045	Lai	Bacteria	Bacteroidetes	Bacteroidia	Bacteroidales	S24-7			1.84251899805004	0.00966138312937516	107	1.39794000867204	0.0855894917767966	2.34378966486016	0.641024524612041
NA	355822	Lai	Bacteria	Firmicutes	Clostridia	Clostridiales	Lachnospiraceae			0.193708366638541	0.00905058818510442	57	0.0118871597316481	0.000955127839506855	7.64493562973716	0.328157462637768
NA	356012	Lai	Bacteria	Firmicutes	Clostridia	Clostridiales				1.19862389514549	0.00307437075171405	131	1.45593195564972	0.0268400996278009	0.771010471607374	0.342887727702966
NA	356164	Lai	Bacteria	Bacteroidetes	Bacteroidia	Bacteroidales	Bacteroidaceae	Bacteroides	acidifaciens	0.427856996205315	0.0109614458756397	126	0.159893905543242	0.024818003518048	2.13257737274218	0.706108697902181
NA	356627	Lai	Bacteria	Firmicutes	Clostridia	Clostridiales				0.550302932147255	0.0252668605161266	13	1.88605664769316	1.51539151773757	93.1979024088627	0.891669333108736
NA	3589405	Lai	Bacteria	Firmicutes	Clostridia	Clostridiales	Ruminococcaceae			0.193103458157323	0.0377843082223434	116	0.924453038607469	2.96816885264344	7.09848165992793	2.14055219658833
NA	3694603	Lai	Bacteria	Firmicutes	Clostridia	Clostridiales	Lachnospiraceae			0.434065000018593	0.0289478472913703	55	2.52287874528034	4.24469742444923	13.1981119423787	1.76889753197113
NA	372368	Lai	Bacteria	Bacteroidetes	Bacteroidia	Bacteroidales	S24-7			1.08518925358118	0.016931035514587	152	3	2.14517437182407	1.70606971936893	1.73791084849788
NA	375106	Lai	Bacteria	Firmicutes	Clostridia	Clostridiales	Ruminococcaceae			0.0916399353223399	0.0299809758876784	398	2.22184874961636	5.07846877341869	43.7707780116767	3.3549741585063
NA	383971	Lai	Bacteria	Firmicutes	Clostridia	Clostridiales	Lachnospiraceae	[Ruminococcus]	gnavus	0.457410086592297	0.0224204479570704	57	1.29242982390206	4.30935197508599	14.32037136643	0.829131383585096
NA	390820	Lai	Bacteria	Firmicutes	Clostridia	Clostridiales				0.671954958616421	0.0147955270548492	105	2.39794000867204	1.04584855163995	1.88989174437926	0.794406281100359
NA	3919797	Lai	Bacteria	Firmicutes	Clostridia	Clostridiales				0.242486701180028	0.01925669540285	29	0.16304326294045	NA	11.3582403121105	0.799667620310393
NA	3940440	Lai	Bacteria	Bacteroidetes	Bacteroidia	Bacteroidales	Bacteroidaceae	Bacteroides		0.169138838488863	0.0545749374962007	23	1.22914798835786	2.1772446709497	774.33798844452	1.57583620627953
NA	3998909	Lai	Bacteria	Firmicutes	Clostridia	Clostridiales				0.81383209005157	0.0229987744347518	141	3	2.89082498874755	3.10044918575532	1.76042621361343
NA	401717	Lai	Bacteria	TM7	TM7-3	CW040	F16			0.219923379469749	0.0105162362365028	30	2.30102999566398	2.50736180301148	57.4578331133605	0.60281974519373
NA	402704	Lai	Bacteria	Bacteroidetes	Bacteroidia	Bacteroidales	S24-7			0.267145190312382	0.0505052517373368	474	2.69897000433602	12.3438271502181	76.5159205526403	4.11347178750308
NA	4056429	Lai	Bacteria	Firmicutes	Clostridia	Clostridiales	Ruminococcaceae			1.02960644863254	0.0460154029062643	57	3	8.27502894258551	20.790533997788	2.9248551708795
NA	413695	Lai	Bacteria	Firmicutes	Clostridia	Clostridiales				0.253183455366419	0.0289928989993406	53	0.651695136951839	0.963304115666824	9.93617969154095	1.4065712322835
NA	415491	Lai	Bacteria	Firmicutes	Clostridia	Clostridiales				0.367249488403674	0.00456658566011615	100	0.458420756053419	2.56524516457643	2.31132773912042	0.213181294517639
NA	416078	Lai	Bacteria	Bacteroidetes	Bacteroidia	Bacteroidales	S24-7			0.65052587038983	0.00631478704166408	5	0.0716041477432862	0.0201601412661669	1043.59805349194	0.141929929821932
NA	418334	Lai	Bacteria	Firmicutes	Clostridia	Clostridiales				0.793993835636072	0.0340827491460857	145	3	3.17894217966098	5.31898827658769	2.54318963273968
NA	418501	Lai	Bacteria	Bacteroidetes	Bacteroidia	Bacteroidales	Rikenellaceae	AF12		0.624631029185637	0.0155075724881675	25	1.09691001300806	12.6470997208593	213.438108642685	0.958978435705702
NA	422727	Lai	Bacteria	Firmicutes	Clostridia	Clostridiales				0.541689242737737	0.003318986985816	34	0.366531544420413	0.708917834581525	27.668342437829	0.0836757140992543
NA	428953	Lai	Bacteria	Firmicutes	Erysipelotrichi	Erysipelotrichales	Erysipelotrichaceae	Allobaculum		1.18662712290918	0.0658768698915247	35	3	5.97369241681624	29.2700275533374	5.45565146374177
NA	4295826	Lai	Bacteria	Firmicutes	Erysipelotrichi	Erysipelotrichales	Erysipelotrichaceae	PSB-M-3		0.259012445498716	0.0102669742674587	137	2.22184874961636	1.68311209737979	1.1441948459499	0.779620153841526
NA	430219	Lai	Bacteria	Bacteroidetes	Bacteroidia	Bacteroidales	S24-7			1.5232053165795	0.0329578772438416	52	3	4.06696328300932	13.2559314801903	2.48686356536373
NA	432904	Lai	Bacteria	Bacteroidetes	Bacteroidia	Bacteroidales	Prevotellaceae	Prevotella		5.34905729006131	0.0773040959848099	516	3	19.9539615358749	135.917874435933	9.77695272233445
NA	4338227	Lai	Bacteria	Firmicutes	Clostridia	Clostridiales	Ruminococcaceae			0.289823664615898	0.00136744161858554	138	1.72124639904717	1.16372011545802	0.719575715550061	0.124404644462722
NA	4343528	Lai	Bacteria	Firmicutes	Clostridia	Clostridiales	Ruminococcaceae	Oscillospira		1.36864487947977	0.0964418150535824	28	3	7.48040029179746	126.298648665058	6.21600026730783
NA	4357315	Lai	Bacteria	Firmicutes	Clostridia	Clostridiales	Ruminococcaceae	Oscillospira		0.310792581853863	0.0147167368739562	13	0.434152181326482	1.81549677573473	190.580641946378	0.340351701421766
NA	4364242	Lai	Bacteria	Firmicutes	Clostridia	Clostridiales				0.283950255716259	0.0371975498898325	36	2.30102999566398	4.18810976791104	39.9277141631649	2.23992907110272
NA	4365109	Lai	Bacteria	Firmicutes	Clostridia	Clostridiales				0.770270303405006	0.0117499781103568	53	1.67778070526608	0.227566467565711	5.05208935209761	0.532986838127623
NA	437137	Lai	Bacteria	Proteobacteria	Betaproteobacteria	Burkholderiales	Alcaligenaceae	Sutterella		4.83109904521335	0.0838840379768806	518	3	14.6195484022065	141.031674870097	11.5280868325267
NA	4376828	Lai	Bacteria	Actinobacteria	Actinobacteria	Bifidobacteriales	Bifidobacteriaceae	Bifidobacterium		0.689202628873208	0.00541505158829576	133	1.69897000433602	0.485911886723749	0.948174419637212	0.319687594899022
NA	4378740	Lai	Bacteria	Bacteroidetes	Bacteroidia	Bacteroidales	Prevotellaceae	Prevotella		3.02254949498274	0.0643685527279888	513	3	15.4314151919539	163.13824739786	7.09297521296222
NA	4379961	Lai	Bacteria	Firmicutes	Erysipelotrichi	Erysipelotrichales	Erysipelotrichaceae	Allobaculum		0.773779765259187	0.0348339771586134	123	1.58502665202918	0.0714388694443314	11.3263993440664	1.92580663929822
NA	4387771	Lai	Bacteria	Firmicutes	Clostridia	Clostridiales	Ruminococcaceae			2.8002733272207	0.0715304021994135	372	3	11.2512226554335	16.7682238702933	8.96653533305355
NA	4397402	Lai	Bacteria	Firmicutes	Bacilli	Lactobacillales	Lactobacillaceae	Lactobacillus		1.25645579996315	0.0426396772756176	12	0.829738284605043	8.86019556710308	243.8696735004	1.2651960283965
NA	4399086	Lai	Bacteria	Firmicutes	Clostridia	Clostridiales				1.32825032679844	0.0483822237797761	29	2.69897000433602	3.35314561691598	34.6063479292199	2.16275516053437
NA	4402042	Lai	Bacteria	Firmicutes	Clostridia	Clostridiales				1.18586204346015	0.0540514014948908	297	3	5.72687953397279	13.1014177530542	4.64455197155007
NA	4405146	Lai	Bacteria	Firmicutes	Clostridia	Clostridiales				0.209268650263542	0.0262401818431411	42	0.111259039317107	2.77339916798749	8.94925223112597	1.00380188107246
NA	4418586	Lai	Bacteria	Firmicutes	Clostridia	Clostridiales				0.251182223896949	0.0331881603750164	111	0.906578314837765	2.34648613808823	3.58400446475998	2.97364580850198
NA	4426641	Lai	Bacteria	Firmicutes	Erysipelotrichi	Erysipelotrichales	Erysipelotrichaceae	Allobaculum		0.334026691975991	0.0234177248725848	154	0.730487055782084	0.262200679872962	4.47033409637049	1.34788683889463
NA	4430503	Lai	Bacteria	Firmicutes	Clostridia	Clostridiales				0.2834051769798	0.0276020186585437	26	2.39794000867204	4.42864747152224	2.7105352198285	2.76012918944735
NA	4432234	Lai	Bacteria	Firmicutes	Clostridia	Clostridiales	Ruminococcaceae			0.613987796664194	0.0287969042506313	133	3	4.83343218550936	4.3361187770021	3.30105577398313
NA	443853	Lai	Bacteria	Firmicutes	Clostridia	Clostridiales				0.729676965910136	0.0391011575907187	28	1.20065945054642	1.41031598846961	90.5119295140261	1.15715517148634
NA	4440360	Lai	Bacteria	Firmicutes	Clostridia	Clostridiales	Lachnospiraceae			2.76248406359284	0.084036889458924	537	3	17.1978173924716	397.400824519937	8.30301601471811
NA	4440624	Lai	Bacteria	Firmicutes	Clostridia	Clostridiales	Lachnospiraceae			0.597162583263725	0.010000052493283	70	0.585026652029182	0.9454007419589	6.30911634480713	0.473881736896618
NA	4448604	Lai	Bacteria	Proteobacteria	Deltaproteobacteria	Desulfovibrionales	Desulfovibrionaceae	Desulfovibrio		2.0523513943058	0.0355711690680488	22	3	5.67092731877992	165.765506968885	3.62520879102231
NA	4449236	Lai	Bacteria	Proteobacteria	Betaproteobacteria	Burkholderiales	Alcaligenaceae	Sutterella		2.33275102707698	0.0425470528678497	232	3	5.93713449205252	6.94457492756857	3.41881506448098
NA	4449891	Lai	Bacteria	Proteobacteria	Alphaproteobacteria	Rickettsiales				0.243563688700496	0.00435384550901241	81	0.0909791457888439	2.97696084123085	18.6603415489567	0.185687098879186
NA	4460604	Lai	Bacteria	Firmicutes	Clostridia	Clostridiales				0.570431281486238	0.0165275913388558	18	0.373659632624958	3.75048109045535	23.9463481190207	0.644649528733841
NA	4466275	Lai	Bacteria	Firmicutes	Clostridia	Clostridiales	Ruminococcaceae			0.295556921102618	0.0286010626782651	208	1.05551732784983	0.81610285854747	1.01112571011002	4.43097392990675
NA	4466511	Lai	Bacteria	Bacteroidetes	Bacteroidia	Bacteroidales	[Odoribacteraceae]	Odoribacter		0.448582816329033	0.00474031766285658	24	0.987162775294828	1.63636193381378	512.065575874358	0.253789540634801
NA	4473596	Lai	Bacteria	Firmicutes	Clostridia	Clostridiales	Ruminococcaceae			1.44153232360495	0.0521187476610294	218	3	1.29624948449197	3.74992913025926	5.47518437257774
NA	4476330	Lai	Bacteria	Firmicutes	Clostridia	Clostridiales	Lachnospiraceae	Coprococcus		0.254066003128264	0.00171274332842098	49	0.293282217663241	NA	2.17362047190343	0.0486651535798455
NA	450047	Lai	Bacteria	Firmicutes	Clostridia	Clostridiales	Lachnospiraceae			0.427698077427267	0.0390622389691257	35	2.69897000433602	6.15695293829411	47.6772729203841	3.06540914053532
NA	450849	Lai	Bacteria	Bacteroidetes	Bacteroidia	Bacteroidales	S24-7			1.21099920091707	0.0750101778862823	549	3	12.5251391474071	1122.47599347375	4.70459144437003
NA	51677	Lai	Bacteria	Firmicutes	Clostridia	Clostridiales				0.337012580335073	0.0555878182493892	32	2	3.57734634121794	27.4198244904041	4.26764951733862
NA	52441	Lai	Bacteria	Bacteroidetes	Bacteroidia	Bacteroidales				0.263597281240552	0.0389732406640805	385	2.30102999566398	6.76408576551903	26.7171195767393	2.97109645104997
NA	550807	Lai	Bacteria	Firmicutes	Clostridia	Clostridiales	Ruminococcaceae			0.352644732300103	0.0216482442821019	165	0.204815410317576	0.0621458917132457	1.51957676567362	3.02541208602859
NA	561961	Lai	Bacteria	Firmicutes	Clostridia	Clostridiales	Christensenellaceae			0.609618260821905	0.0295204039852375	144	3	3.22068531340243	2.73753387377759	2.46718966738696
NA	564140	Lai	Bacteria	Bacteroidetes	Bacteroidia	Bacteroidales	Porphyromonadaceae	Parabacteroides	distasonis	0.213447537390331	0.0210711323915038	90	0.294992040666664	0.0644567254795678	6.24393639921533	0.952682985961307
NA	575041	Lai	Bacteria	Bacteroidetes	Bacteroidia	Bacteroidales	Rikenellaceae			0.301107264942228	0.0636165955612759	400	1.92081875395238	6.50409059026575	14.6400877148158	9.62369130944953
NA	584954	Lai	Bacteria	Actinobacteria	Coriobacteriia	Coriobacteriales	Coriobacteriaceae			1.54021552674397	0.0510341354151947	33	2.15490195998574	0.262960152738893	15.7699692178704	3.97333287064316
NA	586453	Lai	Bacteria	Firmicutes	Clostridia	Clostridiales	Christensenellaceae			0.286748068838206	0.0323684622351855	220	2	1.39413069916704	2.81944168296321	2.71300606869688
NA	588216	Lai	Bacteria	Proteobacteria	Gammaproteobacteria	Enterobacteriales	Enterobacteriaceae			0.746137799616193	0.0534775645150731	0	0.546681659952962	1.0758088416026	92.8400830774559	1.77178479469176
NA	589071	Lai	Bacteria	Bacteroidetes	Bacteroidia	Bacteroidales	Bacteroidaceae	Bacteroides	uniformis	1.02700652670672	0.0218568257575981	276	1.31875876262441	0.751289238794678	22.3853504396524	1.21780600807483
NA	591805	Lai	Bacteria	Firmicutes	Clostridia	Clostridiales	Ruminococcaceae			0.402805707588877	0.0152771734853694	147	2.52287874528034	2.79492601479731	2.0468903856168	1.27349425989866
NA	610842	Lai	Bacteria	Firmicutes	Clostridia	Clostridiales				0.342034930790633	0.0615098613961507	31	2.39794000867204	6.91650305972799	20.4630868569251	4.09213799123783
NA	628218	Lai	Bacteria	Firmicutes	Clostridia	Clostridiales				0.765497113659192	0.0237920123031589	148	2.69897000433602	3.74468251758083	2.38576628089241	2.35566536388497
NA	637934	Lai	Bacteria	Firmicutes	Clostridia	Clostridiales				0.399111812997703	0.0210663376886002	93	1.27572413039921	2.23640109405389	28.6964924447244	0.96883814208129
NA	665703	Lai	Bacteria	Firmicutes	Clostridia	Clostridiales				0.403191278212081	0.0230746339417905	142	2.69897000433602	2.35134442590985	3.87303555356107	1.3636732533718
NA	681370	Lai	Bacteria	Actinobacteria	Actinobacteria	Bifidobacteriales	Bifidobacteriaceae	Bifidobacterium	pseudolongum	0.47872916548788	0.0358839144184705	205	1.79588001734408	1.14978245818073	1.34207518360831	5.57634339684248
NA	688923	Lai	Bacteria	Firmicutes	Clostridia	Clostridiales	Ruminococcaceae			1.01362210063357	0.0659451950950769	265	3	3.51077846965395	5.59836249591728	6.14631826629693
NA	694337	Lai	Bacteria	Firmicutes	Clostridia	Clostridiales	Ruminococcaceae			0.463526021670227	0.00973808070461646	85	0.0254883072626717	2.74790419387604	4.09911131055312	0.590671161790761
NA	694641	Lai	Bacteria	Firmicutes	Clostridia	Clostridiales	Lachnospiraceae			1.89786249324942	0.0678872933452222	329	3	3.36159797796588	17.9208901803837	6.96055442612005
NA	716006	Lai	Bacteria	Firmicutes	Bacilli	Lactobacillales	Streptococcaceae	Lactococcus		0.629179357563997	0.0609265469907165	285	2.69897000433602	4.65471250748165	5.43436118726472	7.72113944427507
NA	732765	Lai	Bacteria	Bacteroidetes	Bacteroidia	Bacteroidales	Bacteroidaceae	Bacteroides		0.404620865813682	0.0310251991680234	205	1.65757731917779	1.16038496458922	2.00155350697668	3.39476357599957
NA	74305	Lai	Bacteria	Proteobacteria	Epsilonproteobacteria	Campylobacterales	Helicobacteraceae	Flexispira		0.754845233523208	0.0688760386808287	406	3	3.36091746980801	49.2654298936489	4.44281424501062
NA	766113	Lai	Bacteria	Firmicutes	Clostridia	Clostridiales	Ruminococcaceae			0.340930021872608	0.0127296927243251	147	2.30102999566398	3.02740376655448	2.02723574707426	0.839746551954984
NA	772282	Lai	Bacteria	Bacteroidetes	Bacteroidia	Bacteroidales	Rikenellaceae			0.444960303111602	0.0535648567074089	104	2.69897000433602	NA	9.12992720554903	6.54639070681532
NA	826302	Lai	Bacteria	Firmicutes	Clostridia	Clostridiales	Lachnospiraceae	Coprococcus		0.834530692407757	0.0302380993631844	239	1.76955107862173	0.751930114570004	8.46375486207913	2.60718705762571
NA	827522	Lai	Bacteria	Firmicutes	Clostridia	Clostridiales				0.803143096904048	0.0166703380172834	56	0.224753740259764	1.20978381596845	7.38587703269492	0.674702723877449
NA	827592	Lai	Bacteria	Firmicutes	Clostridia	Clostridiales	Ruminococcaceae	Ruminococcus		0.972340270046652	0.0467421564507026	234	2.39794000867204	1.5173317392244	2.75695771803907	4.7282651716011
NA	827794	Lai	Bacteria	Firmicutes	Clostridia	Clostridiales	Ruminococcaceae			0.274902641481334	0.0113567736133548	60	1.76955107862173	2.49212268926801	7.92326543599372	0.499509913068093
NA	828230	Lai	Bacteria	Firmicutes	Clostridia	Clostridiales	Lachnospiraceae	Coprococcus		1.39139227910022	0.0515428686056607	476	3	12.3535692505202	83.6305374752189	5.64905791727359
NA	832848	Lai	Bacteria	Firmicutes	Clostridia	Clostridiales				0.392241478303248	0.0264533976568716	31	0.122053048370812	3.29720631076692	24.0086031419217	1.20140152131462
NA	837859	Lai	Bacteria	Firmicutes	Clostridia	Clostridiales	Ruminococcaceae			0.912674131824375	0.0286066499909765	121	1.58502665202918	0.193022765828666	5.89950253362825	2.02170444757355
NA	838200	Lai	Bacteria	Firmicutes	Clostridia	Clostridiales	Lachnospiraceae			0.285190131965119	0.0167930844748919	71	2.22184874961636	2.47764927151233	7.72892361304816	0.774887580380441
NA	953855	Lai	Bacteria	Bacteroidetes	Bacteroidia	Bacteroidales	Rikenellaceae			2.07185110764594	0.0716830809438553	541	3	20.2873770915668	452.799116336496	10.5609697560848
NA	95503	Lai	Bacteria	Firmicutes	Clostridia	Clostridiales	Ruminococcaceae	Ruminococcus		0.307096022664468	0.0339262100638425	38	2.15490195998574	3.58033358997999	20.7361751920044	1.51311794959272
NA	97263	Lai	Bacteria	Firmicutes	Clostridia	Clostridiales	Ruminococcaceae			0.349497874657296	0.0412649359568447	30	3	3.76511668543772	17.3267056371857	1.9706054450347
OTU1	NA	LeSciellour	Bacteria	Firmicutes	Bacilli	Lactobacillales	Lactobacillaceae	Lactobacillus	NA	0.071915165299638	0.0341603402373616	0	0.653647025549361	0.149827883201082	770.344664931028	0.45510901632941
OTU10	NA	LeSciellour	Bacteria	Firmicutes	Clostridia	Clostridiales	Unclassified	Unclassified	NA	0.855370826560384	0.0234560662181847	499	1.82390874094432	0.0792927220837149	380.609580479969	0.480004601699733
OTU100	NA	LeSciellour	Bacteria	Firmicutes	Clostridia	Clostridiales	Unclassified	Unclassified	NA	0.484706482513483	0.006404673907123	8	0.536107011014093	0.799541493246077	34.0019845526718	0.248667324522421
OTU1001	NA	LeSciellour	Bacteria	Firmicutes	Clostridia	Clostridiales	Unclassified	Unclassified	NA	0.232034623050907	0.0182008545898901	82	1.2518119729938	0.0879624107515836	9.26615025601007	0.557497029748267
OTU1008	NA	LeSciellour	Bacteria	Firmicutes	Clostridia	Unclassified	Unclassified	Unclassified	NA	0.311062691898575	0.0240958623734564	51	0.0840727883028842	1.1728866765928	8.85010210984913	0.587844585840579
OTU101	NA	LeSciellour	Bacteria	Firmicutes	Clostridia	Clostridiales	Ruminococcaceae	Unclassified	NA	0.955499748935381	0.022866986742001	11	0.431798275933005	1.67658087463119	28.3498773039697	0.826167172251316
OTU1012	NA	LeSciellour	Bacteria	Firmicutes	Clostridia	Clostridiales	Unclassified	Unclassified	NA	0.386342019950413	0.010283892525796	61	0.0472075569559079	0.31297446822782	6.77670088441833	0.382722111072515
OTU1021	NA	LeSciellour	Bacteria	Firmicutes	Unclassified	Unclassified	Unclassified	Unclassified	NA	0.697975597561417	0.00593927371935297	46	0.283996656365201	0.453835297997909	8.02439541962255	0.0990744087618104
OTU1024	NA	LeSciellour	Bacteria	Firmicutes	Clostridia	Clostridiales	Unclassified	Unclassified	NA	0.383179078676528	0.017591950637993	34	0.0925886392254138	0.648172791914792	8.47759930211667	0.722418678647094
OTU1028	NA	LeSciellour	Bacteria	Firmicutes	Clostridia	Clostridiales	Unclassified	Unclassified	NA	0.260785741184967	0.00898154156946508	59	0.188424994129407	0.207554452050617	4.57194896351664	0.297738675081957
OTU1029	NA	LeSciellour	Bacteria	Firmicutes	Clostridia	Clostridiales	Lachnospiraceae	Anaerostipes	NA	0.394119504506918	0.0769150984221409	304	3	4.22428875601787	6.493905574792	4.36887314146233
OTU103	NA	LeSciellour	Bacteria	Firmicutes	Clostridia	Clostridiales	Ruminococcaceae	Unclassified	NA	0.367335941961667	0.00254454428218034	12	0.0209070993616736	0.928469429973899	54.4889881064389	0.0254898228283191
OTU1033	NA	LeSciellour	Bacteria	Bacteroidetes	Bacteroidia	Bacteroidales	Unclassified	Unclassified	NA	0.360335037433281	0.0100795588237719	90	1.42021640338319	0.170166672645133	18.7451139568227	0.315746289964048
OTU1039	NA	LeSciellour	Bacteria	Bacteroidetes	Bacteroidia	Bacteroidales	Prevotellaceae	Unclassified	NA	0.40927099457879	0.0124124246505582	97	1.56863623584101	0.603664021516493	7.84628918096575	0.443421369424443
OTU105	NA	LeSciellour	Bacteria	Bacteroidetes	Unclassified	Unclassified	Unclassified	Unclassified	NA	0.171330205604087	0.0112492036080295	1	0.11069829749369	0.0136457408502963	37.2834657156782	0.0846357301368888
OTU1051	NA	LeSciellour	Bacteria	Bacteroidetes	Unclassified	Unclassified	Unclassified	Unclassified	NA	0.577512230881238	0.0170985336115083	71	0.698970004336019	0.0637262842098454	16.2980395111719	0.735169028681654
OTU1054	NA	LeSciellour	Bacteria	Firmicutes	Bacilli	Lactobacillales	Lactobacillaceae	Lactobacillus	NA	0.298033770590041	0.0294823410036794	77	1.48148606012211	0.853089223406235	6.54932562825446	0.727198065561282
OTU106	NA	LeSciellour	Bacteria	Bacteroidetes	Unclassified	Unclassified	Unclassified	Unclassified	NA	0.175911453240844	0.023845349342882	8	0.0560111249262281	2.46678999078051	100.653795486028	0.755937923415598
OTU1060	NA	LeSciellour	Bacteria	Firmicutes	Unclassified	Unclassified	Unclassified	Unclassified	NA	1.61709193556518	0.102712065353505	287	3	5.91312175676961	9.68260822672815	7.1706741843549
OTU107	NA	LeSciellour	Bacteria	Firmicutes	Clostridia	Clostridiales	Unclassified	Unclassified	NA	0.416411081701051	0.0103359828639473	11	0.229147988357856	0.946183645934734	40.6079769260363	0.163402015599715
OTU108	NA	LeSciellour	Bacteria	Firmicutes	Clostridia	Clostridiales	Unclassified	Unclassified	NA	1.18714537179517	0.0383623330444242	3	0.496209316942819	0.513279413406057	30.9159987486003	1.26631894481058
OTU109	NA	LeSciellour	Bacteria	Firmicutes	Clostridia	Unclassified	Unclassified	Unclassified	NA	0.127180810367128	0.0179126695735698	11	0.320572103387881	0.676263761773561	32.5988067774904	0.593038371963378
OTU1092	NA	LeSciellour	Bacteria	Firmicutes	Bacilli	Lactobacillales	Streptococcaceae	Streptococcus	NA	0.167486662316983	0.0483533950644937	31	1.20065945054642	1.23607280332257	8.34192691665971	1.8627964252427
OTU11	NA	LeSciellour	Bacteria	Firmicutes	Bacilli	Lactobacillales	Lactobacillaceae	Lactobacillus	NA	0.392145511288198	0.00407552808117663	0	0.522878745280338	0.596681986921896	100.200632174167	0.102073635686529
OTU111	NA	LeSciellour	Bacteria	Firmicutes	Clostridia	Clostridiales	Ruminococcaceae	Unclassified	NA	0.187677373371052	0.0349074933371972	0	0.821023052706831	0.741665590157734	55.3388940242476	0.909170657676648
OTU1111	NA	LeSciellour	Bacteria	Firmicutes	Clostridia	Clostridiales	Unclassified	Unclassified	NA	0.374829575440999	0.0181431809015387	39	1	0.166497322918855	7.60150144542823	0.646259658494516
OTU112	NA	LeSciellour	Bacteria	Firmicutes	Clostridia	Clostridiales	Unclassified	Unclassified	NA	0.169940581315897	0.00287877187307796	7	0.128427064454121	0.29334833084885	51.7061694541469	0.103951953957453
OTU1122	NA	LeSciellour	Bacteria	Firmicutes	Clostridia	Clostridiales	Ruminococcaceae	Oscillibacter	NA	1.27407773879612	0.0445832672062348	60	0.696803942579511	1.07534230246234	3.87491304983764	2.05749489708254
OTU113	NA	LeSciellour	Bacteria	Bacteroidetes	Bacteroidia	Bacteroidales	Unclassified	Unclassified	NA	0.606891008640075	0.0226621440095705	2	1.29242982390206	0.316033219991777	50.9106406009507	0.410342652544818
OTU1131	NA	LeSciellour	Bacteria	Firmicutes	Clostridia	Clostridiales	Unclassified	Unclassified	NA	0.374744129149416	0.0120219980464541	61	0.125518182300534	0.98135353318392	5.45711187387958	0.418618553684171
OTU115	NA	LeSciellour	Bacteria	Bacteroidetes	Bacteroidia	Bacteroidales	Prevotellaceae	Prevotella	NA	1.13799109822386	0.0412214833362735	10	0.804100347590766	1.95035392115435	35.3109689397255	1.95842095535852
OTU1153	NA	LeSciellour	Bacteria	Firmicutes	Clostridia	Clostridiales	Unclassified	Unclassified	NA	0.462130672866259	0.0194072139748877	57	0.374687549038326	1.00982502423297	6.02275202112251	0.972626383821741
OTU1156	NA	LeSciellour	Bacteria	Firmicutes	Clostridia	Clostridiales	Unclassified	Unclassified	NA	0.201538850319314	0.0669990870613286	34	1.56863623584101	3.58861434643494	6.95654562948882	3.7041307103049
OTU1157	NA	LeSciellour	Bacteria	Bacteroidetes	Bacteroidia	Bacteroidales	Unclassified	Unclassified	NA	0.263704726106664	0.00189139211035173	21	0.0315170514460649	0.0266278717471189	18.2706994941584	0.00656272830775569
OTU116	NA	LeSciellour	Bacteria	Firmicutes	Clostridia	Clostridiales	Unclassified	Unclassified	NA	0.675327221187257	0.0228622454266724	19	0.112382699664264	1.15329673295521	23.2097653867474	0.950882041160737
OTU1165	NA	LeSciellour	Bacteria	Firmicutes	Clostridia	Clostridiales	Unclassified	Unclassified	NA	0.213763315558295	0.0170460189194513	89	1.08618614761628	0.0828930143403061	4.57410843317057	0.574130059614677
OTU117	NA	LeSciellour	Bacteria	Bacteroidetes	Unclassified	Unclassified	Unclassified	Unclassified	NA	0.606110090346068	0.0126350513707898	0	0.255707016877324	0.552700065308683	79.8736188185796	0.455160097208981
OTU119	NA	LeSciellour	Bacteria	Firmicutes	Clostridia	Clostridiales	Ruminococcaceae	Unclassified	NA	0.364311715118015	0.0220940979404259	38	0.0438315695246367	2.64640434481394	29.5971643393613	0.843175534955533
OTU12	NA	LeSciellour	Bacteria	Proteobacteria	Alphaproteobacteria	Sphingomonadales	Sphingomonadaceae	Sphingomonas	NA	0.42867701188577	0.0724785919221987	550	0.18575240426808	4.27590656927319	1111.6503082971	4.03658550344704
OTU120	NA	LeSciellour	Bacteria	Firmicutes	Clostridia	Clostridiales	Peptostreptococcaceae	Clostridium_XI	NA	1.41051535244632	0.0256389296900938	4	0.767003889607846	0.0845671076460872	34.9021673330571	0.656497126163525
OTU1204	NA	LeSciellour	Bacteria	Firmicutes	Bacilli	Lactobacillales	Lactobacillaceae	Lactobacillus	NA	0.22271552672577	0.00128783473563424	13	0.118615343229427	0.20597287854966	15.0306855679677	0.0293379995379184
OTU1205	NA	LeSciellour	Bacteria	Firmicutes	Clostridia	Clostridiales	Ruminococcaceae	Unclassified	NA	0.274123610385197	0.0223876917558746	37	0.0579919469776868	0.649477461992583	12.171620128682	0.557590608469273
OTU121	NA	LeSciellour	Bacteria	Firmicutes	Clostridia	Clostridiales	Clostridiaceae_1	Clostridium_sensu_stricto	NA	0.884549682433006	0.0177985203112285	0	0.537602002101044	0.202020024363198	50.9100738051118	0.299469630608806
OTU122	NA	LeSciellour	Bacteria	Firmicutes	Clostridia	Clostridiales	Ruminococcaceae	Unclassified	NA	0.187574831636409	0.0137565736320688	81	0.43297363384094	2.66184348961903	38.7741597644722	0.498159447632102
OTU1223	NA	LeSciellour	Bacteria	Firmicutes	Bacilli	Lactobacillales	Lactobacillaceae	Lactobacillus	NA	0.155275193644156	0.0241861917038286	48	0.640164517660112	1.10357673439453	6.05541627125045	0.718853935975913
OTU123	NA	LeSciellour	Bacteria	Firmicutes	Bacilli	Lactobacillales	Streptococcaceae	Streptococcus	NA	0.145504954156577	0.0362446156753585	5	1.13076828026902	0.148197849930709	38.9049549585449	1.24548456824948
OTU124	NA	LeSciellour	Bacteria	Firmicutes	Clostridia	Clostridiales	Unclassified	Unclassified	NA	0.478677351398042	0.0754888381130911	0	0.818156412055227	2.85927801027077	19.9557608999676	2.30848594317023
OTU1256	NA	LeSciellour	Bacteria	Firmicutes	Bacilli	Lactobacillales	Lactobacillaceae	Lactobacillus	NA	0.614072321267922	0.0583723677601124	21	1.88605664769316	3.46138338502597	25.470702323513	1.70939923912425
OTU1268	NA	LeSciellour	Bacteria	Bacteroidetes	Bacteroidia	Bacteroidales	Prevotellaceae	Unclassified	NA	0.242930870519397	0.0121581972666958	32	0.829738284605043	0.0128791429316025	12.8044478575056	0.218776693256325
OTU1289	NA	LeSciellour	Bacteria	Actinobacteria	Actinobacteria	Coriobacteriales	Unclassified	Unclassified	NA	1.40106372985467	0.0631817650114129	117	2.52287874528034	6.06179510344451	7.19344780795717	4.76790507405956
OTU129	NA	LeSciellour	Bacteria	Firmicutes	Bacilli	Lactobacillales	Lactobacillaceae	Lactobacillus	NA	0.169598634319505	0.0357559983563649	6	0.79317412396815	0.596261779335202	57.2556243664216	0.56928984872372
OTU1295	NA	LeSciellour	Bacteria	Firmicutes	Clostridia	Clostridiales	Lachnospiraceae	Blautia	NA	0.376079354513824	0.0329506453311804	154	2.15490195998574	0.627335704142195	7.7974306376077	1.14653544291028
OTU1297	NA	LeSciellour	Bacteria	Bacteroidetes	Bacteroidia	Bacteroidales	Prevotellaceae	Unclassified	NA	0.601951704015924	0.000562778879103464	21	0.207608310501746	0.0921562785879584	8.64368140456031	0.0161271135165106
OTU1298	NA	LeSciellour	Bacteria	Bacteroidetes	Bacteroidia	Bacteroidales	Prevotellaceae	Unclassified	NA	0.418383981669643	0.0305665387102465	24	0.694648630553376	1.09003401212077	8.55040629478292	1.19366094494524
OTU13	NA	LeSciellour	Bacteria	Firmicutes	Bacilli	Lactobacillales	Lactobacillaceae	Lactobacillus	NA	0.0684975609813875	0.0473360510606709	539	2.69897000433602	1.46652489039088	233.320224672735	1.49870896799198
OTU1300	NA	LeSciellour	Bacteria	Firmicutes	Unclassified	Unclassified	Unclassified	Unclassified	NA	0.287888788513637	0.00109730622907747	54	0.000869458712628891	0.2401875139818	4.78573584482873	0.155770599423508
OTU131	NA	LeSciellour	Bacteria	Firmicutes	Clostridia	Clostridiales	Ruminococcaceae	Faecalibacterium	NA	2.80378097730391	0.0663407589328458	452	0.497572880015567	3.8047902212909	37.1348946013003	2.88641271883582
OTU1310	NA	LeSciellour	Bacteria	Firmicutes	Bacilli	Lactobacillales	Lactobacillaceae	Lactobacillus	NA	0.250703436345028	0.0463897217883385	19	1.3767507096021	2.9289538957496	19.4379411672459	1.24258010427775
OTU1312	NA	LeSciellour	Bacteria	Firmicutes	Clostridia	Clostridiales	Unclassified	Unclassified	NA	0.246197627415663	0.0416601066531242	85	1.88605664769316	2.19329352875279	6.44718580224878	1.37804328758092
OTU134	NA	LeSciellour	Bacteria	Bacteroidetes	Unclassified	Unclassified	Unclassified	Unclassified	NA	1.71140760448004	0.033524204625543	36	1.4089353929735	0.0980822238749796	60.6922052786416	1.70709571541194
OTU1344	NA	LeSciellour	Bacteria	Proteobacteria	Alphaproteobacteria	Sphingomonadales	Sphingomonadaceae	Sphingomonas	NA	0.658398030704727	0.0863036764243372	83	0.305394801066431	5.65549090522839	35.2078248087907	5.59629142211279
OTU135	NA	LeSciellour	Bacteria	Firmicutes	Clostridia	Clostridiales	Lachnospiraceae	Coprococcus	NA	0.166608223952217	0.016704830301835	11	0.17979854051436	0.459543158338005	20.3393951001117	0.742114160322524
OTU136	NA	LeSciellour	Bacteria	Firmicutes	Clostridia	Clostridiales	Unclassified	Unclassified	NA	2.103870512344	0.0318396480889544	452	1.72124639904717	1.98887928101438	31.7136216937828	1.40468684224568
OTU137	NA	LeSciellour	Bacteria	Bacteroidetes	Bacteroidia	Bacteroidales	Unclassified	Unclassified	NA	1.06727820592432	0.0450084724651332	9	1.45593195564972	0.261305122414718	34.6955864256465	1.57557619231385
OTU1370	NA	LeSciellour	Bacteria	Firmicutes	Clostridia	Clostridiales	Unclassified	Unclassified	NA	0.702544824352544	0.0134946199882509	54	0.17134010346468	0.794969720531506	4.66291715929114	0.693525114491232
OTU138	NA	LeSciellour	Bacteria	Spirochaetes	Spirochaetia	Spirochaetales	Spirochaetaceae	Unclassified	NA	2.33376863188839	0.15142921324588	507	3	14.2916857221055	45.1075325279884	8.9881976981517
OTU1384	NA	LeSciellour	Bacteria	Bacteroidetes	Bacteroidia	Bacteroidales	Prevotellaceae	Prevotella	NA	0.965331625409792	0.0250929421095831	49	0.360513510731414	0.484683489847727	4.01403528401669	0.948459844005599
OTU139	NA	LeSciellour	Bacteria	Firmicutes	Clostridia	Unclassified	Unclassified	Unclassified	NA	0.535034650205431	0.0258847677888999	1	0.236572006437063	0.709527819078047	41.9888595280628	0.800830337580656
OTU14	NA	LeSciellour	Bacteria	Firmicutes	Clostridia	Clostridiales	Clostridiaceae_1	Sarcina	NA	0.194809743293508	0.0102712795069445	0	1.23657200643706	0.203374238042655	143.414009342751	0.156824299809721
OTU140	NA	LeSciellour	Bacteria	Bacteroidetes	Bacteroidia	Bacteroidales	Unclassified	Unclassified	NA	0.412663702656057	0.0592013304922878	458	2.39794000867204	3.52056572991764	31.0127153564295	2.7501758757967
OTU141	NA	LeSciellour	Bacteria	Bacteroidetes	Unclassified	Unclassified	Unclassified	Unclassified	NA	0.185632721911211	0.00035022529608318	3	0.647817481888638	0.254325389564714	35.7086774956662	0.0904962339710306
OTU1411	NA	LeSciellour	Bacteria	Firmicutes	Clostridia	Clostridiales	Ruminococcaceae	Faecalibacterium	NA	0.312170518420223	0.0210034182521232	33	0.735182176990464	1.87701713491911	6.73106304593703	0.786195781179971
OTU1412	NA	LeSciellour	Bacteria	Firmicutes	Clostridia	Clostridiales	Ruminococcaceae	Oscillibacter	NA	0.553159512631165	0.0267222072017114	53	0.209011524911184	0.812537182747445	5.07877200702845	1.11825655391337
OTU142	NA	LeSciellour	Bacteria	Spirochaetes	Spirochaetia	Spirochaetales	Spirochaetaceae	Treponema	NA	0.182153279152915	0.014980784513572	10	0.0614802748235081	0.577199845354681	22.5873303528699	0.289686032517324
OTU144	NA	LeSciellour	Bacteria	Spirochaetes	Spirochaetia	Spirochaetales	Spirochaetaceae	Unclassified	NA	0.863693173156602	0.0533190598685572	470	2.39794000867204	0.985611914100182	122.754966375227	2.02209216093004
OTU145	NA	LeSciellour	Bacteria	Bacteroidetes	Bacteroidia	Bacteroidales	Prevotellaceae	Unclassified	NA	0.634617278429305	0.0444987302659429	379	2.69897000433602	3.34055561044226	28.1661158851585	2.17158023179748
OTU146	NA	LeSciellour	Bacteria	Firmicutes	Clostridia	Clostridiales	Lachnospiraceae	Unclassified	NA	0.197699050688265	0.0474049141949889	10	0.156767221901991	0.813306744548151	20.7465596144747	1.10615276881563
OTU1464	NA	LeSciellour	Bacteria	Bacteroidetes	Bacteroidia	Bacteroidales	Unclassified	Unclassified	NA	0.489266837020933	0.0228269452574772	26	0.385102783966865	0.426041073557557	12.7979519965946	0.715133858562196
OTU147	NA	LeSciellour	Bacteria	Bacteroidetes	Bacteroidia	Bacteroidales	Unclassified	Unclassified	NA	0.566998466784929	0.028385764408468	23	1.4089353929735	1.4558588181496	26.9201696303296	0.761167289921402
OTU148	NA	LeSciellour	Bacteria	Firmicutes	Clostridia	Clostridiales	Unclassified	Unclassified	NA	0.575447980334583	0.0105536161779807	13	0.232102383981909	0.141702367928768	35.5226575746156	0.248385105944121
OTU1485	NA	LeSciellour	Bacteria	Firmicutes	Clostridia	Unclassified	Unclassified	Unclassified	NA	0.209582814387034	0.0175888569186352	83	1.07572071393812	0.647391567538946	5.02896867316139	0.658457115659112
OTU149	NA	LeSciellour	Bacteria	Firmicutes	Clostridia	Clostridiales	Ruminococcaceae	Unclassified	NA	0.492765500606876	0.00774503486255361	1	0.199282921717615	0.677101768150794	40.9296243815794	0.206464806436784
OTU1494	NA	LeSciellour	Bacteria	Firmicutes	Bacilli	Lactobacillales	Lactobacillaceae	Lactobacillus	NA	0.29962956842707	0.0136486766280283	40	0.415668775632469	0.733557754482358	6.23262407706857	0.351001943162975
OTU15	NA	LeSciellour	Bacteria	Firmicutes	Clostridia	Clostridiales	Clostridiaceae_1	Clostridium_sensu_stricto	NA	1.79641662954842	0.058562619614922	1	1.24412514432751	1.00969272144657	105.943495765965	1.58444747551669
OTU151	NA	LeSciellour	Bacteria	Bacteroidetes	Bacteroidia	Unclassified	Unclassified	Unclassified	NA	0.182576562853245	0.00201242916767302	11	0.236572006437063	0.887889272115536	32.383566833464	0.137904142917919
OTU152	NA	LeSciellour	Bacteria	Bacteroidetes	Unclassified	Unclassified	Unclassified	Unclassified	NA	0.268338381792922	0.00634934788877678	3	0.496209316942819	0.365994528049077	49.2901003001938	0.00252517551263894
OTU154	NA	LeSciellour	Bacteria	Firmicutes	Clostridia	Unclassified	Unclassified	Unclassified	NA	0.378579564284656	0.00292154921009618	3	0.424812155072339	0.18429447065236	28.1939277304991	0.141347643358193
OTU155	NA	LeSciellour	Bacteria	Bacteroidetes	Unclassified	Unclassified	Unclassified	Unclassified	NA	0.614837550705751	0.0127717170602911	0	0.709965388637482	0.775594938188012	50.3981314215791	0.181339991491912
OTU156	NA	LeSciellour	Bacteria	Firmicutes	Clostridia	Clostridiales	Lachnospiraceae	Clostridium_XlVa	NA	0.244592571987025	0.00279940067847401	0	0.482804102050026	0.259856439769002	30.0004259998462	0.0163593453144672
OTU157	NA	LeSciellour	Bacteria	Firmicutes	Clostridia	Clostridiales	Unclassified	Unclassified	NA	0.272975603515375	0.0313418769157706	202	1.67778070526608	3.54405968101419	26.1932034234445	2.15848397142406
OTU1577	NA	LeSciellour	Bacteria	Actinobacteria	Actinobacteria	Unclassified	Unclassified	Unclassified	NA	0.389233649819007	0.0350836263769892	60	0.94692155651658	2.46641381176263	4.91272147026895	1.57168382370463
OTU158	NA	LeSciellour	Bacteria	Bacteroidetes	Bacteroidia	Bacteroidales	Prevotellaceae	Prevotella	NA	0.720576581611745	0.0274324936907734	10	0.142064735280571	0.753315323462451	20.8441883407489	0.935338789966968
OTU159	NA	LeSciellour	Bacteria	Bacteroidetes	Bacteroidia	Bacteroidales	Unclassified	Unclassified	NA	0.128730994679429	0.026197039917237	17	1.50863830616573	0.69229165384593	23.864824133023	0.794978368209513
OTU1591	NA	LeSciellour	Bacteria	Bacteroidetes	Bacteroidia	Bacteroidales	Unclassified	Unclassified	NA	0.187738407885839	0.0113597709457571	17	0.149353764816933	0.439537685876335	19.166308360728	0.256075972684947
OTU1592	NA	LeSciellour	Bacteria	Bacteroidetes	Bacteroidia	Bacteroidales	Unclassified	Unclassified	NA	0.584316334357224	0.0282313166237305	33	0.447331783887807	0.734218182715779	8.9949585689264	0.850957323658433
OTU16	NA	LeSciellour	Bacteria	Bacteroidetes	Unclassified	Unclassified	Unclassified	Unclassified	NA	0.371545427335073	0.00809690942197025	0	0.131355561605174	2.06382354226884	125.587261634823	0.289102040510203
OTU160	NA	LeSciellour	Bacteria	Spirochaetes	Spirochaetia	Spirochaetales	Unclassified	Unclassified	NA	1.5317317134265	0.0626292866425436	428	3	2.23238670404947	32.3480322324527	2.6753648339211
OTU161	NA	LeSciellour	Bacteria	Firmicutes	Clostridia	Clostridiales	Unclassified	Unclassified	NA	0.491110602330126	0.00899000798051446	14	0.137868620686963	0.558563487528287	29.1396254257025	0.253829434822944
OTU1610	NA	LeSciellour	Bacteria	Firmicutes	Clostridia	Unclassified	Unclassified	Unclassified	NA	0.24072678274086	0.00403982004569776	45	0.0245681914907371	0.0523748875952699	5.01671509233244	0.311488384946653
OTU162	NA	LeSciellour	Bacteria	Firmicutes	Clostridia	Unclassified	Unclassified	Unclassified	NA	0.209929053598435	0.0169787281995564	16	0.47755576649368	1.4806892180296	40.259945995516	0.78084627168894
OTU165	NA	LeSciellour	Bacteria	Firmicutes	Clostridia	Clostridiales	Lachnospiraceae	Unclassified	NA	1.33916449844067	0.0259993570599051	278	0.991399828238082	1.48356684399596	24.3006842298586	1.30030515301026
OTU166	NA	LeSciellour	Bacteria	Bacteroidetes	Bacteroidia	Unclassified	Unclassified	Unclassified	NA	1.1557561609147	0.0329865758426361	4	0.75448733218585	1.26459600855454	41.5503577590827	1.37099148448675
OTU167	NA	LeSciellour	Bacteria	Firmicutes	Clostridia	Clostridiales	Lachnospiraceae	Blautia	NA	3.69923255722907	0.0487979806800945	388	1.13076828026902	3.95931898882221	19.3468868686663	2.90811628299498
OTU168	NA	LeSciellour	Bacteria	Bacteroidetes	Unclassified	Unclassified	Unclassified	Unclassified	NA	0.231979038129512	0.0277062938063307	12	0.0520763801682736	1.52987378135843	67.4367564875733	0.461926215767614
OTU169	NA	LeSciellour	Bacteria	Firmicutes	Clostridia	Unclassified	Unclassified	Unclassified	NA	0.164706087673998	0.00194852535055722	12	0.223298816011589	0.287370126788971	23.359540978982	0.0986403380043163
OTU1692	NA	LeSciellour	Bacteria	Firmicutes	Clostridia	Clostridiales	Unclassified	Unclassified	NA	0.237400564410809	0.00402222472417057	61	0.458420756053419	0.790777580762678	8.66198503468948	0.063366026221313
OTU1699	NA	LeSciellour	Bacteria	Bacteroidetes	Bacteroidia	Bacteroidales	Porphyromonadaceae	Unclassified	NA	0.459449614532337	0.00809279359388182	24	1.06048074738138	0.0916176847058136	50.0507131657353	0.281493144203916
OTU17	NA	LeSciellour	Bacteria	Firmicutes	Bacilli	Lactobacillales	Lactobacillaceae	Lactobacillus	NA	0.182815286464029	0.0279797402586774	1	1.11918640771921	0.827640936582473	185.808019247948	0.617266389560983
OTU170	NA	LeSciellour	Bacteria	Firmicutes	Clostridia	Clostridiales	Ruminococcaceae	Unclassified	NA	0.191249701274075	0.0174192659431678	12	0.0352690789463706	0.736872773716116	14.4845461498771	0.32607802359859
OTU1706	NA	LeSciellour	Bacteria	Firmicutes	Clostridia	Clostridiales	Lachnospiraceae	Roseburia	NA	0.742363028949524	0.00574580176780795	10	0.0695604052332999	0.172988322155902	22.8316380387039	0.223968991055459
OTU171	NA	LeSciellour	Bacteria	Firmicutes	Clostridia	Clostridiales	Clostridiaceae_1	Clostridium_sensu_stricto	NA	1.70188264943334	0.0706574492009285	4	1.69897000433602	1.63064954431755	31.176068759668	2.8059464075936
OTU172	NA	LeSciellour	Bacteria	Firmicutes	Clostridia	Clostridiales	Unclassified	Unclassified	NA	0.238456478980196	0.00734609137528748	18	0.000869458712628891	1.44106835780627	27.2191487499626	0.134320892301772
OTU1722	NA	LeSciellour	Bacteria	Bacteroidetes	Unclassified	Unclassified	Unclassified	Unclassified	NA	0.717117988271403	0.0272142336221855	90	1.58502665202918	0.190174817215137	7.06155210127974	1.42577634673457
OTU173	NA	LeSciellour	Bacteria	Firmicutes	Clostridia	Clostridiales	Unclassified	Unclassified	NA	0.470013639311889	0.0259487546679086	22	0.126098402135539	1.81766306445672	30.8193289731422	0.841590432397479
OTU1739	NA	LeSciellour	Bacteria	Firmicutes	Clostridia	Clostridiales	Unclassified	Unclassified	NA	0.3543371913513	0.0149363203548234	45	0.906578314837765	0.6612035392667	11.3128617451959	0.515220721803276
OTU174	NA	LeSciellour	Bacteria	Firmicutes	Unclassified	Unclassified	Unclassified	Unclassified	NA	0.207269895956917	0.0229108442150556	0	0.737548910269571	1.08194562036108	22.0278549536941	0.372990922572829
OTU1743	NA	LeSciellour	Bacteria	Firmicutes	Clostridia	Clostridiales	Lachnospiraceae	Coprococcus	NA	0.416044227259195	0.0113774818376618	60	0.790484985457369	0.837375418257972	5.701388431013	0.347266716575889
OTU175	NA	LeSciellour	Bacteria	Bacteroidetes	Unclassified	Unclassified	Unclassified	Unclassified	NA	0.621740995362069	0.0273085776276458	0	0.367542707815276	0.0429902939123194	35.9647857189476	0.553723005397462
OTU1757	NA	LeSciellour	Bacteria	Bacteroidetes	Bacteroidia	Bacteroidales	Unclassified	Unclassified	NA	0.878439623540395	0.0382753729449824	21	0.366531544420413	2.12894374401038	9.64014031144819	1.71906019105239
OTU1758	NA	LeSciellour	Bacteria	Firmicutes	Clostridia	Clostridiales	Unclassified	Unclassified	NA	0.68408122624624	0.0233240940661267	56	0.399027104313252	1.48363935509668	3.42510387287628	1.12649856553481
OTU176	NA	LeSciellour	Bacteria	Bacteroidetes	Bacteroidia	Bacteroidales	Prevotellaceae	Prevotella	NA	0.621486190494819	0.0411255606416028	18	0.628932137728264	1.15266727856069	19.2142005564269	1.13295283162872
OTU177	NA	LeSciellour	Bacteria	Bacteroidetes	Unclassified	Unclassified	Unclassified	Unclassified	NA	1.30968263434328	0.106398121940906	408	1.95860731484178	9.4723000635626	50.2515734844512	6.66188694462319
OTU178	NA	LeSciellour	Bacteria	Firmicutes	Clostridia	Clostridiales	Unclassified	Unclassified	NA	1.68793675001332	0.00733094098857737	19	0.0909791457888439	0.673769191060673	23.7744021596873	0.244863088985967
OTU179	NA	LeSciellour	Bacteria	Firmicutes	Unclassified	Unclassified	Unclassified	Unclassified	NA	0.196215695319824	0.00288441595131681	14	0.0338582672609674	0.656578874014289	21.8323464927606	0.0137884721634616
OTU18	NA	LeSciellour	Bacteria	Bacteroidetes	Unclassified	Unclassified	Unclassified	Unclassified	NA	0.6296365591907	0.0583703806069859	485	2.15490195998574	2.81457950364926	173.946865413171	2.19781335407331
OTU180	NA	LeSciellour	Bacteria	Bacteroidetes	Unclassified	Unclassified	Unclassified	Unclassified	NA	0.751222792134099	0.0206192256564844	255	2.30102999566398	1.14720299897205	29.5169103560315	1.22276922578345
OTU1812	NA	LeSciellour	Bacteria	Firmicutes	Clostridia	Clostridiales	Unclassified	Unclassified	NA	0.562469122890585	0.0144389546191235	63	0.1073489661227	1.82621507585643	5.17067434655427	0.480825102903977
OTU1815	NA	LeSciellour	Bacteria	Firmicutes	Negativicutes	Selenomonadales	Veillonellaceae	Unclassified	NA	0.465183098612849	0.0448784587407845	26	0.737548910269571	1.01820148770959	8.48304132428424	1.63219512218471
OTU1822	NA	LeSciellour	Bacteria	Proteobacteria	Deltaproteobacteria	Desulfovibrionales	Unclassified	Unclassified	NA	0.445727590610805	0.0208630359978003	62	0.542118103266008	0.0573275059980871	10.9870164775689	0.984267677545543
OTU1829	NA	LeSciellour	Bacteria	Bacteroidetes	Bacteroidia	Bacteroidales	Prevotellaceae	Unclassified	NA	0.202095112882841	0.0017818198161575	43	0.430626090384954	0.179886256636753	11.6012063207685	0.0495683927846313
OTU184	NA	LeSciellour	Bacteria	Firmicutes	Clostridia	Clostridiales	Lachnospiraceae	Dorea	NA	0.125748807081725	0.0160973464510323	19	0.0936649581949093	0.0246273989066178	14.9274176108772	0.404290484839817
OTU1840	NA	LeSciellour	Bacteria	Firmicutes	Clostridia	Clostridiales	Ruminococcaceae	Unclassified	NA	0.300100426462361	0.0149911672687524	48	0.0199966284162537	1.67458500838116	5.21518342060158	0.515659344532582
OTU185	NA	LeSciellour	Bacteria	Bacteroidetes	Unclassified	Unclassified	Unclassified	Unclassified	NA	0.61247203448892	0.0242755751875621	10	0.761953896871205	0.357383203385304	26.9208231339882	0.796896567495825
OTU1851	NA	LeSciellour	Bacteria	Bacteroidetes	Bacteroidia	Bacteroidales	Prevotellaceae	Unclassified	NA	1.28124685150676	0.0255688373194211	44	0.236572006437063	0.331399047752577	5.21846558551332	0.72698884750985
OTU186	NA	LeSciellour	Bacteria	Firmicutes	Unclassified	Unclassified	Unclassified	Unclassified	NA	0.29422694648868	0.0202561041670736	63	1.02227639471115	0.226760429049236	22.0304785942493	0.818585366370394
OTU187	NA	LeSciellour	Bacteria	Firmicutes	Clostridia	Clostridiales	Lachnospiraceae	Roseburia	NA	0.867954809619955	0.0212629342958515	1	0.095284454721319	0.455504255531917	18.5304360706424	0.504077992634213
OTU1886	NA	LeSciellour	Bacteria	Bacteroidetes	Bacteroidia	Unclassified	Unclassified	Unclassified	NA	0.395790229726987	0.073462772550886	140	2.39794000867204	3.76436557882565	13.3193177562081	4.65705659238497
OTU189	NA	LeSciellour	Bacteria	Firmicutes	Clostridia	Clostridiales	Unclassified	Unclassified	NA	0.385409818229261	0.00536230961296759	13	0.0268721464003014	0.802880095997546	25.2170208094951	0.00816527866144891
OTU19	NA	LeSciellour	Bacteria	Firmicutes	Erysipelotrichia	Erysipelotrichales	Erysipelotrichaceae	Turicibacter	NA	0.994044637526016	0.0478472224381911	0	0.684029654543082	1.22904828252275	122.451217375618	1.12454265880604
OTU190	NA	LeSciellour	Bacteria	Firmicutes	Clostridia	Clostridiales	Unclassified	Unclassified	NA	0.36949031781419	0.0101517788509454	14	0.844663962534938	0.644298314530426	10.056003784071	0.258524075959292
OTU192	NA	LeSciellour	Bacteria	Bacteroidetes	Bacteroidia	Unclassified	Unclassified	Unclassified	NA	0.194975447944407	0.0590109465379305	113	2.30102999566398	2.95595489257831	38.7829190566215	2.89325816382248
OTU193	NA	LeSciellour	Bacteria	Firmicutes	Clostridia	Clostridiales	Lachnospiraceae	Lachnospiracea_incertae_sedis	NA	0.197773124666667	0.0473066336643795	18	0.616184634019569	1.31982129487399	15.9538529021732	1.47113709212205
OTU194	NA	LeSciellour	Bacteria	Bacteroidetes	Bacteroidia	Unclassified	Unclassified	Unclassified	NA	0.25312074981713	0.0121529802676967	10	0.219682687859849	1.33484560972394	22.422622061722	0.497239228466587
OTU1941	NA	LeSciellour	Bacteria	Bacteroidetes	Bacteroidia	Bacteroidales	Unclassified	Unclassified	NA	0.417568145174849	0.0440014109729818	100	1.38721614328026	2.50903098551396	5.20827848541558	1.96460610146965
OTU195	NA	LeSciellour	Bacteria	Firmicutes	Bacilli	Lactobacillales	Lactobacillaceae	Lactobacillus	NA	0.128903083918357	0.0281064236419789	26	1.56863623584101	1.38317649985577	22.3413606946222	0.562506759657158
OTU197	NA	LeSciellour	Bacteria	Firmicutes	Clostridia	Clostridiales	Ruminococcaceae	Faecalibacterium	NA	1.75738528610773	0.0379488166804194	430	0.832682665251824	1.94979672546452	15.8578979504915	1.02959627785713
OTU1971	NA	LeSciellour	Bacteria	Firmicutes	Clostridia	Clostridiales	Lachnospiraceae	Unclassified	NA	1.78435400315323	0.0693864830899828	132	2.52287874528034	4.94832015174356	3.41288193193042	4.4120535183712
OTU1972	NA	LeSciellour	Bacteria	Firmicutes	Clostridia	Clostridiales	Eubacteriaceae	Eubacterium	NA	0.816364603742334	0.033671889632724	90	1.74472749489669	0.705780483814045	11.7533440583624	0.931957743045509
OTU198	NA	LeSciellour	Bacteria	Firmicutes	Clostridia	Clostridiales	Lachnospiraceae	Unclassified	NA	0.443182323409543	0.084056542255605	436	3	4.35745931809239	13.4108858795886	3.35970545086914
OTU199	NA	LeSciellour	Bacteria	Bacteroidetes	Bacteroidia	Unclassified	Unclassified	Unclassified	NA	0.231398421866954	0.00704701553192655	7	0.0840727883028842	0.809848250534056	55.8570670391033	0.00492093513793853
OTU2	NA	LeSciellour	Bacteria	Firmicutes	Bacilli	Lactobacillales	Lactobacillaceae	Lactobacillus	NA	0.30852399723554	0.00567208208549034	0	0.347753658996677	0.565184963470045	289.861649682007	0.114457660171873
OTU20	NA	LeSciellour	Bacteria	Firmicutes	Clostridia	Clostridiales	Peptostreptococcaceae	Clostridium_XI	NA	1.24059815111358	0.0170271688936363	0	0.546681659952962	0.75830599916345	85.129049873473	0.227294727954585
OTU200	NA	LeSciellour	Bacteria	Firmicutes	Clostridia	Clostridiales	Lachnospiraceae	Clostridium_XlVa	NA	0.216249397906699	0.00418593269255386	6	0.366531544420413	0.673467520859897	16.3541427904832	0.143740223588886
OTU201	NA	LeSciellour	Bacteria	Firmicutes	Unclassified	Unclassified	Unclassified	Unclassified	NA	0.360338059716184	0.0267408263134765	3	0.906578314837765	0.330137723331216	34.2609873851838	0.934751034789569
OTU202	NA	LeSciellour	Bacteria	Bacteroidetes	Bacteroidia	Bacteroidales	Prevotellaceae	Unclassified	NA	0.184802569138327	0.0279821091178745	18	0.366531544420413	1.28065740929903	22.6245918250634	0.850950378970433
OTU203	NA	LeSciellour	Bacteria	Proteobacteria	Gammaproteobacteria	Aeromonadales	Succinivibrionaceae	Succinivibrio	NA	1.72704904974691	0.107221707589477	425	1.85387196432176	8.18496759758516	14.036109395741	6.06511611477267
OTU2034	NA	LeSciellour	Bacteria	Actinobacteria	Actinobacteria	Coriobacteriales	Coriobacteriaceae	Unclassified	NA	0.637629356350103	0.0332996265660466	51	0.498940737782249	2.07392126638457	3.51612821972544	1.6236647680047
OTU2037	NA	LeSciellour	Bacteria	Firmicutes	Clostridia	Clostridiales	Peptostreptococcaceae	Clostridium_XI	NA	0.689299540110004	0.0135237739957298	40	0.703334809738469	0.240462719868379	21.7235694584851	0.243648024593282
OTU205	NA	LeSciellour	Bacteria	Firmicutes	Clostridia	Clostridiales	Unclassified	Unclassified	NA	2.4596342341636	0.044585578209996	316	3	5.55569359202467	16.1731157790043	5.73159919058668
OTU2055	NA	LeSciellour	Bacteria	Firmicutes	Clostridia	Clostridiales	Unclassified	Unclassified	NA	0.443948539895892	0.00705548628388609	81	1.00436480540245	0.360045511634853	5.76981190730794	0.207524370422661
OTU207	NA	LeSciellour	Bacteria	Firmicutes	Clostridia	Clostridiales	Lachnospiraceae	Unclassified	NA	0.802025560626924	0.0986197805128028	55	0.866461091629782	8.54670882851647	22.8406253850688	4.04589597104255
OTU208	NA	LeSciellour	Bacteria	Bacteroidetes	Bacteroidia	Bacteroidales	Prevotellaceae	Prevotella	NA	0.140569260594508	0.00789724586187354	13	0.26440110030182	0.158190415606434	18.484453617376	0.0852205834330611
OTU209	NA	LeSciellour	Bacteria	Spirochaetes	Spirochaetia	Spirochaetales	Unclassified	Unclassified	NA	1.25992334295064	0.111986216056574	486	3	8.84999517679041	20.7340543881615	6.56698305841883
OTU21	NA	LeSciellour	Bacteria	Firmicutes	Clostridia	Clostridiales	Lachnospiraceae	Unclassified	NA	0.191477142970187	0.089110165743304	3	0.79317412396815	11.498336877266	147.498331515478	2.85182895008372
OTU210	NA	LeSciellour	Bacteria	Bacteroidetes	Unclassified	Unclassified	Unclassified	Unclassified	NA	0.253730159386627	0.00154759439853944	13	0.0236500209967266	0.755810653094427	21.8687130168677	0.0367569552686144
OTU2109	NA	LeSciellour	Bacteria	Bacteroidetes	Bacteroidia	Bacteroidales	Porphyromonadaceae	Unclassified	NA	0.205558335560777	0.0196888511321487	18	0.607303046740334	0.963270780398588	25.2658472903411	0.435836434652534
OTU211	NA	LeSciellour	Bacteria	Proteobacteria	Epsilonproteobacteria	Campylobacterales	Campylobacteraceae	Campylobacter	NA	0.183479354683862	0.0155355652106729	81	1.92081875395238	0.0336203592900941	24.1808257957636	0.387978317001483
OTU2119	NA	LeSciellour	Bacteria	Firmicutes	Unclassified	Unclassified	Unclassified	Unclassified	NA	0.267528849335263	0.0183866554721598	84	1.27572413039921	0.0969850172671928	6.78165362349727	0.769561662701181
OTU212	NA	LeSciellour	Bacteria	Firmicutes	Unclassified	Unclassified	Unclassified	Unclassified	NA	0.337965022002727	0.0256063356872361	11	0.0788339493622613	0.178937622066089	13.6234036094186	0.318284828049411
OTU213	NA	LeSciellour	Bacteria	Firmicutes	Clostridia	Clostridiales	Unclassified	Unclassified	NA	0.808593695992764	0.027472722200054	90	1.06048074738138	0.107657749452171	16.5483788333529	1.02620687563366
OTU214	NA	LeSciellour	Bacteria	Bacteroidetes	Unclassified	Unclassified	Unclassified	Unclassified	NA	0.688950650883842	0.0556278037474465	119	2.52287874528034	1.91546664426132	31.9122897440334	2.48627146870601
OTU2141	NA	LeSciellour	Bacteria	Bacteroidetes	Bacteroidia	Bacteroidales	Porphyromonadaceae	Unclassified	NA	0.149297012335331	0.0106391242448684	34	1.20760831050175	0.312686311044098	33.7257932058525	0.226049220468819
OTU215	NA	LeSciellour	Bacteria	Firmicutes	Clostridia	Clostridiales	Ruminococcaceae	Oscillibacter	NA	0.179886621777808	0.0259137190841689	24	0.583359492661719	1.44805533370951	20.9950747270007	1.19648328388724
OTU216	NA	LeSciellour	Bacteria	Firmicutes	Clostridia	Clostridiales	Clostridiales_Incertae_Sedis_XIII	Unclassified	NA	1.77264432117054	0.0834664207118204	340	2.69897000433602	6.71627610379859	11.7762619530084	5.26233554183324
OTU217	NA	LeSciellour	Bacteria	Bacteroidetes	Bacteroidia	Unclassified	Unclassified	Unclassified	NA	1.35895156852065	0.103997649075901	493	3	6.86256904116853	55.7615099285023	5.45963470522048
OTU218	NA	LeSciellour	Bacteria	Bacteroidetes	Bacteroidia	Bacteroidales	Unclassified	Unclassified	NA	0.160843171494761	0.0150104240963699	31	0.314258261397736	0.456400554647503	24.9021002164987	0.21097867220392
OTU219	NA	LeSciellour	Bacteria	Bacteroidetes	Unclassified	Unclassified	Unclassified	Unclassified	NA	0.250910372182344	0.00378749732965254	13	0.104577453960592	0.103664037564039	19.1952097387701	0.0667394371291207
OTU22	NA	LeSciellour	Bacteria	Firmicutes	Clostridia	Clostridiales	Lachnospiraceae	Coprococcus	NA	0.928507650782507	0.00321863445370457	3	0.127261172527331	3.58620919773913e-08	60.2608634169354	0.124309419885004
OTU220	NA	LeSciellour	Bacteria	Firmicutes	Clostridia	Clostridiales	Ruminococcaceae	Clostridium_IV	NA	0.210578928901867	0.00808664088005071	12	0.309803919971486	0.136217130816007	25.2470289081424	0.13177524695934
OTU221	NA	LeSciellour	Bacteria	Bacteroidetes	Bacteroidia	Bacteroidales	Prevotellaceae	Unclassified	NA	1.78851126173728	0.129410887712389	487	3	9.36539643999958	32.0188849936856	9.48445355960746
OTU2217	NA	LeSciellour	Bacteria	Firmicutes	Unclassified	Unclassified	Unclassified	Unclassified	NA	1.30477661642617	0.0096448630847982	20	0.00217691925427455	0.226708232512509	15.4837387849333	0.285313214984352
OTU222	NA	LeSciellour	Bacteria	Bacteroidetes	Bacteroidia	Bacteroidales	Prevotellaceae	Prevotella	NA	0.919276847394288	0.0402561262936499	10	0.632644078973981	0.426078850392633	11.6037178758512	1.004594676761
OTU224	NA	LeSciellour	Bacteria	Firmicutes	Unclassified	Unclassified	Unclassified	Unclassified	NA	0.213149431956208	0.0168232209691067	35	0.114638779968488	0.927311706687571	35.5215459587278	0.407809626480588
OTU225	NA	LeSciellour	Bacteria	Bacteroidetes	Bacteroidia	Unclassified	Unclassified	Unclassified	NA	0.325064573977759	0.0118626182162558	9	0.488116639021126	0.017048041724484	33.0419945042106	0.241635885700166
OTU2255	NA	LeSciellour	Bacteria	Firmicutes	Clostridia	Clostridiales	Ruminococcaceae	Unclassified	NA	0.247779691569114	0.00529860507683204	69	0.0236500209967266	0.132025646183714	4.43172249754395	0.15065123455539
OTU2258	NA	LeSciellour	Bacteria	Bacteroidetes	Bacteroidia	Bacteroidales	Prevotellaceae	Prevotella	NA	0.733513089905178	0.0381022082801571	53	0.281498311132726	1.60698830550794	6.15735504026257	1.24082840951736
OTU226	NA	LeSciellour	Bacteria	Firmicutes	Clostridia	Clostridiales	Unclassified	Unclassified	NA	0.399608087064784	0.0113805118056952	11	0.167491087293764	0.00255570420326538	14.360793535823	0.146887272343599
OTU2261	NA	LeSciellour	Bacteria	Bacteroidetes	Bacteroidia	Bacteroidales	Porphyromonadaceae	Unclassified	NA	0.267248310751249	0.00523028566833879	31	0.291579099865287	0.0933736338014237	15.7807662720644	0.19022075349538
OTU2268	NA	LeSciellour	Bacteria	Firmicutes	Clostridia	Unclassified	Unclassified	Unclassified	NA	0.307880609534139	0.0438622209224045	60	1.13076828026902	2.34226733047895	4.42490153355407	2.15297248922212
OTU227	NA	LeSciellour	Bacteria	Firmicutes	Clostridia	Clostridiales	Peptostreptococcaceae	Clostridium_XI	NA	0.40466537217938	0.00286893620615331	30	0.119186407719209	1.08954615736845	12.1873321096488	0.315792314916204
OTU228	NA	LeSciellour	Bacteria	Bacteroidetes	Bacteroidia	Unclassified	Unclassified	Unclassified	NA	0.17256195493727	0.00451421564056956	12	0.0604807473813815	0.811369614212666	19.4699382070636	0.0229035528501376
OTU2285	NA	LeSciellour	Bacteria	Bacteroidetes	Bacteroidia	Bacteroidales	Prevotellaceae	Unclassified	NA	0.375682460537926	0.0275074313270182	33	0.723538195826756	1.22088842428955	6.79466245844415	0.931011346480093
OTU229	NA	LeSciellour	Bacteria	Firmicutes	Clostridia	Clostridiales	Unclassified	Unclassified	NA	0.219675812764585	0.00181899826739241	2	0.123205023799299	0.736079056938084	42.3376897271886	0.0247664235942558
OTU2294	NA	LeSciellour	Bacteria	Firmicutes	Clostridia	Clostridiales	Ruminococcaceae	Oscillibacter	NA	0.210928407051247	0.0141540817398894	42	0.148741651280925	0.438010248597638	8.72040883003121	0.516213243242793
OTU2299	NA	LeSciellour	Bacteria	Firmicutes	Clostridia	Clostridiales	Ruminococcaceae	Unclassified	NA	0.379302649693596	0.014080810349803	38	0.151810883008601	0.0390709748659227	6.53813384985012	0.33326377948869
OTU23	NA	LeSciellour	Bacteria	Spirochaetes	Spirochaetia	Spirochaetales	Spirochaetaceae	Unclassified	NA	0.411352108547144	0.0437205620934169	0	0.235823867609669	1.69316667399369	141.608646866842	0.823102441079785
OTU230	NA	LeSciellour	Bacteria	Firmicutes	Clostridia	Clostridiales	Unclassified	Unclassified	NA	0.806371706640851	0.000320157157216499	15	0.0385789059335517	0.378093480220096	18.1638696756473	0.0433888075885658
OTU231	NA	LeSciellour	Bacteria	Bacteroidetes	Bacteroidia	Bacteroidales	Prevotellaceae	Prevotella	NA	0.67748300218779	0.0528823940546641	82	1.23657200643706	1.11089398236591	12.533514869093	1.49647537638737
OTU232	NA	LeSciellour	Bacteria	Firmicutes	Clostridia	Clostridiales	Unclassified	Unclassified	NA	0.162637717330258	0.0064692858815263	12	0.0181813928293364	0.223732894134298	30.7362291235788	0.0476530352824956
OTU233	NA	LeSciellour	Bacteria	Firmicutes	Clostridia	Clostridiales	Lachnospiraceae	Unclassified	NA	0.979256630146689	0.0214269635916149	1	0.148130399270234	0.018835367917142	16.669741975291	0.495126761963096
OTU2338	NA	LeSciellour	Bacteria	Bacteroidetes	Bacteroidia	Bacteroidales	Prevotellaceae	Unclassified	NA	0.715473328142992	0.0659567323008285	118	3	3.14878937802591	5.17875664969015	3.85549853213421
OTU235	NA	LeSciellour	Bacteria	Firmicutes	Clostridia	Clostridiales	Unclassified	Unclassified	NA	0.536823222737349	0.0699111622714538	347	3	2.60968174768781	15.9544972802214	3.55395033381958
OTU237	NA	LeSciellour	Bacteria	Bacteroidetes	Bacteroidia	Unclassified	Unclassified	Unclassified	NA	0.574994860882715	0.0665363447405081	12	0.645891560852599	1.93648781746663	30.7070015989928	2.50922000180705
OTU238	NA	LeSciellour	Bacteria	Bacteroidetes	Bacteroidia	Unclassified	Unclassified	Unclassified	NA	0.21732688113104	0.0245577793123582	12	0.404503778174426	1.34432010997677	32.5218778900479	0.632318744811738
OTU2384	NA	LeSciellour	Bacteria	Firmicutes	Unclassified	Unclassified	Unclassified	Unclassified	NA	0.295760543039636	0.0528242196563063	148	1.55284196865778	4.56621300153583	12.8968133835569	2.36867325434462
OTU239	NA	LeSciellour	Bacteria	Bacteroidetes	Bacteroidia	Bacteroidales	Unclassified	Unclassified	NA	0.213793735476767	0.000303264686071806	9	0.120330794367946	0.574622014445904	17.6610251308458	0.0373558519281399
OTU24	NA	LeSciellour	Bacteria	Firmicutes	Clostridia	Clostridiales	Unclassified	Unclassified	NA	0.410286143182757	0.01879369830765	1	0.0716041477432862	0.738275396662669	175.843693445666	0.635812991616884
OTU240	NA	LeSciellour	Bacteria	Firmicutes	Unclassified	Unclassified	Unclassified	Unclassified	NA	1.07733281528519	0.0375026283380668	238	2.39794000867204	0.561124621189802	21.2216897723901	1.12009606309127
OTU2407	NA	LeSciellour	Bacteria	Firmicutes	Clostridia	Clostridiales	Ruminococcaceae	Oscillibacter	NA	0.698094618442963	0.0108574763171114	54	0.1791420105603	0.476210271613492	4.02591519145496	0.39284315122192
OTU242	NA	LeSciellour	Bacteria	Firmicutes	Clostridia	Clostridiales	Unclassified	Unclassified	NA	0.773139717123711	0.00495821321886754	27	0.0209070993616736	0.557696156725947	10.5375179729438	0.126685022780355
OTU243	NA	LeSciellour	Bacteria	Firmicutes	Clostridia	Clostridiales	Unclassified	Unclassified	NA	0.835815685205216	0.0609778975039128	397	1.72124639904717	3.68473157975923	35.161758593162	2.64293541012521
OTU244	NA	LeSciellour	Bacteria	Firmicutes	Clostridia	Clostridiales	Lachnospiraceae	Lachnospiracea_incertae_sedis	NA	0.349615039469069	0.0139319793424547	85	0.832682665251824	1.92759234103338	26.5435681102988	0.616844087274594
OTU245	NA	LeSciellour	Bacteria	Firmicutes	Clostridia	Clostridiales	Unclassified	Unclassified	NA	2.19112806467524	0.0325784861155055	339	1.34678748622466	1.52572817489334	15.170180628529	1.38764286950285
OTU247	NA	LeSciellour	Bacteria	Firmicutes	Bacilli	Lactobacillales	Lactobacillaceae	Lactobacillus	NA	0.148127421851391	0.0243766096195087	27	0.642065152999546	0.786764798613916	15.5373244034943	0.612064048694557
OTU248	NA	LeSciellour	Bacteria	Firmicutes	Clostridia	Clostridiales	Unclassified	Unclassified	NA	0.221604902360778	0.00276373187675419	15	0.162411561764489	0.184930700595582	21.4469988875266	0.020721294916043
OTU249	NA	LeSciellour	Bacteria	Firmicutes	Clostridia	Clostridiales	Lachnospiraceae	Unclassified	NA	0.779190537883246	0.0650803364345203	435	3	3.45723467871862	40.7543057396619	2.80544084124048
OTU251	NA	LeSciellour	Bacteria	Firmicutes	Unclassified	Unclassified	Unclassified	Unclassified	NA	0.132574893339391	0.0193140985867469	20	0.22548303427145	1.93614368939714	34.6036515796313	0.904145458898075
OTU2524	NA	LeSciellour	Bacteria	Firmicutes	Unclassified	Unclassified	Unclassified	Unclassified	NA	0.834706750222176	0.00733601557327918	27	0.159266765388193	0.620000443693264	9.00111920727104	0.271188845360252
OTU253	NA	LeSciellour	Bacteria	Firmicutes	Clostridia	Clostridiales	Unclassified	Unclassified	NA	0.198803194910294	0.0102575344991281	19	0.337242168318426	1.10237333709686	27.751980445506	0.2613368794925
OTU255	NA	LeSciellour	Bacteria	Firmicutes	Clostridia	Unclassified	Unclassified	Unclassified	NA	0.189656201778252	0.0080366146362354	19	0.282329496997738	0.919388632710397	14.8866840847948	0.154042597782118
OTU256	NA	LeSciellour	Bacteria	Firmicutes	Clostridia	Clostridiales	Unclassified	Unclassified	NA	0.233114186144625	0.0441947081574551	60	0.769551078621726	2.61619396253093	16.8865320499999	1.84085722648195
OTU2567	NA	LeSciellour	Bacteria	Bacteroidetes	Unclassified	Unclassified	Unclassified	Unclassified	NA	0.707832895476354	0.0154119626852125	84	1.10790539730952	0.172199675856011	4.96881471987467	0.727602742046993
OTU258	NA	LeSciellour	Bacteria	Firmicutes	Clostridia	Clostridiales	Unclassified	Unclassified	NA	0.551995625816303	0.0166194011117447	13	0.344861565188618	1.51625106387996	12.2365649217817	0.603168409589293
OTU2589	NA	LeSciellour	Bacteria	Firmicutes	Clostridia	Clostridiales	Clostridiaceae_1	Unclassified	NA	1.03062564775491	0.049211461609825	15	1.36653154442041	1.27057988590973	20.6663818696998	1.38607468918336
OTU259	NA	LeSciellour	Bacteria	Firmicutes	Unclassified	Unclassified	Unclassified	Unclassified	NA	1.13299411388795	0.055568710441869	288	2.69897000433602	0.553667790592568	18.7764297029775	2.46917139747466
OTU260	NA	LeSciellour	Bacteria	Bacteroidetes	Bacteroidia	Bacteroidales	Unclassified	Unclassified	NA	0.355212027966789	0.0183919421766188	12	0.24184537803261	0.242106374720294	22.1223857530868	0.406678598745833
OTU262	NA	LeSciellour	Bacteria	Firmicutes	Clostridia	Clostridiales	Lachnospiraceae	Unclassified	NA	0.473724845344828	0.00578689911596794	19	0.0109953843014632	0.210402496170061	14.117963446273	0.276389894010348
OTU263	NA	LeSciellour	Bacteria	Bacteroidetes	Unclassified	Unclassified	Unclassified	Unclassified	NA	0.380728710836811	0.0477363834908351	261	2.52287874528034	2.78154272681794	30.8698501032315	1.9195648087702
OTU265	NA	LeSciellour	Bacteria	Firmicutes	Clostridia	Clostridiales	Lachnospiraceae	Dorea	NA	0.63961765939445	0.0344093062326441	222	1.34678748622466	5.38252445744085	19.8554504313257	1.93885318692209
OTU266	NA	LeSciellour	Bacteria	Firmicutes	Clostridia	Clostridiales	Lachnospiraceae	Dorea	NA	0.883196331152643	0.0126987508645926	19	0.0083309926200515	0.10989990634073	10.3236397184025	0.269410559939618
OTU2666	NA	LeSciellour	Bacteria	Firmicutes	Unclassified	Unclassified	Unclassified	Unclassified	NA	1.39757496148277	0.0170558961212285	35	0.421360790031928	0.477065187326236	7.53881701282989	0.473458507241096
OTU267	NA	LeSciellour	Bacteria	Firmicutes	Clostridia	Clostridiales	Lachnospiraceae	Blautia	NA	1.4993089267811	0.00257045870178656	14	0.0385789059335517	0.208465337905631	11.3637678343114	0.00940018158612092
OTU2676	NA	LeSciellour	Bacteria	Firmicutes	Clostridia	Clostridiales	Ruminococcaceae	Oscillibacter	NA	0.321536175771208	0.0135883587991456	42	0.328827157284917	0.523671432789918	6.39015742588147	0.385252558021818
OTU268	NA	LeSciellour	Bacteria	Firmicutes	Clostridia	Clostridiales	Lachnospiraceae	Lachnospiracea_incertae_sedis	NA	0.481823049346328	0.0803467318367951	23	1.30980391997149	2.59489962040771	17.5708194624028	3.07280651308343
OTU269	NA	LeSciellour	Bacteria	Firmicutes	Bacilli	Lactobacillales	Lactobacillaceae	Lactobacillus	NA	0.178542317677185	0.0346364565518287	8	0.906578314837765	0.592021178927911	56.8211281849847	0.545515666429865
OTU27	NA	LeSciellour	Bacteria	Firmicutes	Clostridia	Clostridiales	Unclassified	Unclassified	NA	0.823819381515116	0.0232208462030433	2	0.173925197299174	0.384698774993429	92.6032604210912	0.411970840476169
OTU270	NA	LeSciellour	Bacteria	Bacteroidetes	Bacteroidia	Bacteroidales	Prevotellaceae	Unclassified	NA	0.544523875490816	0.0412366121082079	18	0.669586226650809	0.686326347222977	30.7579221445921	1.78844407500614
OTU271	NA	LeSciellour	Bacteria	Bacteroidetes	Bacteroidia	Bacteroidales	Prevotellaceae	Unclassified	NA	1.21917660498434	0.0778100957205564	12	1.67778070526608	2.4347597182088	45.8219283225548	3.45532199208562
OTU272	NA	LeSciellour	Bacteria	Firmicutes	Clostridia	Clostridiales	Unclassified	Unclassified	NA	0.368326959731718	0.011753424096216	33	0.262807357295263	1.34124444693628	17.8295437648736	0.402041659040757
OTU274	NA	LeSciellour	Bacteria	Firmicutes	Unclassified	Unclassified	Unclassified	Unclassified	NA	0.366153588571284	0.00761521481055196	12	0.0209070993616736	0.540051556510456	21.0964132438425	0.0507236776500756
OTU275	NA	LeSciellour	Bacteria	Firmicutes	Clostridia	Clostridiales	Unclassified	Unclassified	NA	0.59635122032902	0.0111502061768892	43	0.991399828238082	0.0813478692701653	17.6382591683303	0.349298749746051
OTU276	NA	LeSciellour	Bacteria	Bacteroidetes	Unclassified	Unclassified	Unclassified	Unclassified	NA	0.223342116991799	0.0289421085460983	44	0.080398976215889	2.50257460133033	36.8876354860065	1.20943910141135
OTU277	NA	LeSciellour	Bacteria	Firmicutes	Clostridia	Clostridiales	Ruminococcaceae	Oscillibacter	NA	1.74573709463341	0.0620051868661676	401	2.30102999566398	3.80578302107341	11.5378173175881	2.87842276622504
OTU278	NA	LeSciellour	Bacteria	Firmicutes	Clostridia	Clostridiales	Ruminococcaceae	Gemmiger	NA	0.90520970718737	0.0269025188406008	210	0.18111458540599	1.24676973495986	11.2256940607162	0.674019739563954
OTU28	NA	LeSciellour	Bacteria	Bacteroidetes	Bacteroidia	Bacteroidales	Unclassified	Unclassified	NA	0.304535252302283	0.0136155369636737	2	0.0904439707588247	0.945448419073757	118.956765345372	0.406045907059413
OTU282	NA	LeSciellour	Bacteria	Firmicutes	Bacilli	Lactobacillales	Lactobacillaceae	Lactobacillus	NA	0.408375527925855	0.0631978908706942	363	3	2.80723813293124	19.1083619721912	2.11101045584613
OTU283	NA	LeSciellour	Bacteria	Bacteroidetes	Bacteroidia	Bacteroidales	Prevotellaceae	Prevotella	NA	0.53495667309323	0.0338284091542462	163	0.365522729839268	1.16083670016145	17.2479570441475	1.18828658722066
OTU284	NA	LeSciellour	Bacteria	Bacteroidetes	Bacteroidia	Unclassified	Unclassified	Unclassified	NA	0.383831712564144	0.0236292052863928	90	0.519993057042849	1.15323158647799	13.6856212374769	0.908231598386693
OTU286	NA	LeSciellour	Bacteria	Proteobacteria	Deltaproteobacteria	Desulfovibrionales	Unclassified	Unclassified	NA	0.903047686082085	0.0174590402187442	14	0.806875401645538	0.520986942775611	17.5555635530079	0.666240208610833
OTU287	NA	LeSciellour	Bacteria	Firmicutes	Clostridia	Clostridiales	Unclassified	Unclassified	NA	0.343614112702083	0.00560394590042092	20	0.221848749616356	0.118078076536139	24.6833610056761	0.130494544352903
OTU288	NA	LeSciellour	Bacteria	Proteobacteria	Deltaproteobacteria	Desulfovibrionales	Desulfovibrionaceae	Desulfovibrio	NA	0.177544675835566	0.0222730023743914	14	0.0506099933550872	0.424926528021007	32.1271469144424	0.256831914388257
OTU292	NA	LeSciellour	Bacteria	Bacteroidetes	Bacteroidia	Bacteroidales	Prevotellaceae	Unclassified	NA	0.510837944037933	0.0266997238295177	23	1.02227639471115	1.09654624319143	17.8923090545525	0.758040322384238
OTU293	NA	LeSciellour	Bacteria	Firmicutes	Clostridia	Clostridiales	Lachnospiraceae	Blautia	NA	0.349537218194648	0.0174751584957693	20	0.0814454694497265	0.311929388198355	8.57276588425516	0.367234444057104
OTU294	NA	LeSciellour	Bacteria	Firmicutes	Clostridia	Clostridiales	Unclassified	Unclassified	NA	0.821780958676367	0.0423536918734443	146	2.09691001300806	2.13035284492446	10.3697103418506	1.54386886710449
OTU295	NA	LeSciellour	Bacteria	Firmicutes	Clostridia	Clostridiales	Unclassified	Unclassified	NA	0.215199567441295	0.0161778957408354	30	0.140861702705469	1.38198221254958	18.4727467144846	0.345425515529827
OTU297	NA	LeSciellour	Bacteria	Firmicutes	Clostridia	Clostridiales	Lachnospiraceae	Anaerostipes	NA	0.468260898471299	0.059339364855131	93	2.09691001300806	2.95860086594733	15.1672214282327	2.9683073100985
OTU298	NA	LeSciellour	Bacteria	Bacteroidetes	Unclassified	Unclassified	Unclassified	Unclassified	NA	1.29121721649353	0.0502258960432119	52	0.480172006224281	1.90736106101497	20.2925947823374	1.90298925046996
OTU299	NA	LeSciellour	Bacteria	Firmicutes	Unclassified	Unclassified	Unclassified	Unclassified	NA	0.22753192588013	0.0177492664306349	25	0.123782159408358	0.647804466451945	17.9898729197636	0.483446921474041
OTU3	NA	LeSciellour	Bacteria	Firmicutes	Clostridia	Clostridiales	Clostridiaceae_1	Clostridium_sensu_stricto	NA	1.71878954572885	0.0558007138262919	0	1.10790539730952	0.971681919262557	264.125635554377	1.53589345253779
OTU30	NA	LeSciellour	Bacteria	Bacteroidetes	Bacteroidia	Bacteroidales	Prevotellaceae	Prevotella	NA	1.24208523182159	0.0170348006510561	0	0.0705810742857073	0.388584313920498	82.597312188667	0.602585538088875
OTU301	NA	LeSciellour	Bacteria	Bacteroidetes	Bacteroidia	Bacteroidales	Prevotellaceae	Unclassified	NA	0.16317771739409	0.0110448108376524	4	1.08618614761628	0.239928905141648	22.5604093548245	0.306113164523354
OTU302	NA	LeSciellour	Bacteria	Bacteroidetes	Unclassified	Unclassified	Unclassified	Unclassified	NA	0.178460293754665	0.0209985022749117	24	1.49485002168009	1.04075022965655	12.7643203818448	0.363729564948823
OTU304	NA	LeSciellour	Bacteria	Firmicutes	Unclassified	Unclassified	Unclassified	Unclassified	NA	0.280200082924292	0.0352975046513684	112	1	2.92718553359383	26.4851386162917	1.38137472907829
OTU305	NA	LeSciellour	Bacteria	Firmicutes	Clostridia	Clostridiales	Unclassified	Unclassified	NA	0.738750289418345	0.027381257578783	32	0.815308569182401	0.151219594324815	16.003332205137	0.985670993662356
OTU306	NA	LeSciellour	Bacteria	Bacteroidetes	Bacteroidia	Bacteroidales	Unclassified	Unclassified	NA	0.186164522523169	0.023006939681	44	1.69897000433602	0.50518802354681	22.5681386296157	0.546011357639627
OTU307	NA	LeSciellour	Bacteria	Firmicutes	Clostridia	Clostridiales	Unclassified	Unclassified	NA	0.16850530794663	0.00198015050953442	20	0.468521082957745	0.258751146151677	12.1994335380197	0.119989770286226
OTU308	NA	LeSciellour	Bacteria	Firmicutes	Unclassified	Unclassified	Unclassified	Unclassified	NA	0.374411945073225	0.0263626920080108	22	1.0268721464003	0.0397279923957773	21.9614051299288	0.870845784538151
OTU309	NA	LeSciellour	Bacteria	Firmicutes	Clostridia	Clostridiales	Lachnospiraceae	Blautia	NA	0.303006205816857	0.010400225246507	15	0.102372908709559	0.00647674727456015	10.4492809343637	0.157211040901325
OTU310	NA	LeSciellour	Bacteria	Bacteroidetes	Bacteroidia	Bacteroidales	Prevotellaceae	Unclassified	NA	0.728777923199772	0.03084559671299	13	0.378823718224965	0.432462911977919	24.2535104848975	1.09598635708687
OTU311	NA	LeSciellour	Bacteria	Bacteroidetes	Unclassified	Unclassified	Unclassified	Unclassified	NA	0.211345426558245	0.00368121202332861	12	0.121478204498793	0.347211075215978	14.9882714170551	0.0825619689972291
OTU312	NA	LeSciellour	Bacteria	Firmicutes	Clostridia	Clostridiales	Unclassified	Unclassified	NA	0.451761369691134	0.0123709519539302	16	0.169411331314856	0.0126369881578656	10.7509407288153	0.291061616887052
OTU313	NA	LeSciellour	Bacteria	Bacteroidetes	Unclassified	Unclassified	Unclassified	Unclassified	NA	0.161776580252027	0.0196060236504514	16	0.241088107602027	1.89553440772096	35.1766093261778	0.626114967900894
OTU314	NA	LeSciellour	Bacteria	Bacteroidetes	Unclassified	Unclassified	Unclassified	Unclassified	NA	0.393526459754091	0.0529174680715627	15	0.517126416391246	3.58437929374018	44.2698826650446	1.86734037909015
OTU315	NA	LeSciellour	Bacteria	Bacteroidetes	Bacteroidia	Bacteroidales	Prevotellaceae	Unclassified	NA	1.76996833439701	0.12312308084395	409	3	5.18866075791167	52.1085598458609	6.79399736118016
OTU316	NA	LeSciellour	Bacteria	Bacteroidetes	Unclassified	Unclassified	Unclassified	Unclassified	NA	0.417375756489866	0.0445389013728806	62	2	1.92965624672158	17.0210308409794	1.36018859643796
OTU318	NA	LeSciellour	Bacteria	Bacteroidetes	Bacteroidia	Bacteroidales	Unclassified	Unclassified	NA	0.568292547681991	0.0283551111191298	22	0.958607314841775	0.479612536981055	16.3204467432261	0.63979582570251
OTU32	NA	LeSciellour	Bacteria	Firmicutes	Clostridia	Clostridiales	Unclassified	Unclassified	NA	1.70026826965587	0.0542033770387418	0	0.419075024324381	0.678056290515337	80.4426463149683	1.73967067309942
OTU320	NA	LeSciellour	Bacteria	Firmicutes	Clostridia	Clostridiales	Unclassified	Unclassified	NA	0.447945162015433	0.0192784581145102	16	0.139661993429006	0.296100579977922	15.3187256596203	0.308583371446895
OTU322	NA	LeSciellour	Bacteria	Bacteroidetes	Unclassified	Unclassified	Unclassified	Unclassified	NA	0.232025579666636	0.0214957896289141	17	0.000869458712628891	1.07696737030216	31.2483938400599	0.238452597018071
OTU325	NA	LeSciellour	Bacteria	Bacteroidetes	Unclassified	Unclassified	Unclassified	Unclassified	NA	0.835757298061022	0.078137279666453	117	0.889410289700751	4.70769584771497	32.5004203683311	3.9118239613413
OTU327	NA	LeSciellour	Bacteria	Firmicutes	Clostridia	Clostridiales	Clostridiaceae_1	Clostridium_sensu_stricto	NA	0.936350849364296	0.0203399065878083	23	0.798602875679548	0.141486170493372	19.926525866505	0.413369935097239
OTU328	NA	LeSciellour	Bacteria	Fibrobacteres	Fibrobacteria	Fibrobacterales	Fibrobacteraceae	Fibrobacter	NA	0.176601178456172	0.00543652576277539	17	0.0231916626619338	0.608990786806738	19.5796849314582	0.0172939170313893
OTU33	NA	LeSciellour	Bacteria	Spirochaetes	Spirochaetia	Spirochaetales	Spirochaetaceae	Unclassified	NA	1.91123002431196	0.0867145637397907	0	1.88605664769316	2.58359964518676	106.223313496988	2.45480441655289
OTU330	NA	LeSciellour	Bacteria	Firmicutes	Clostridia	Clostridiales	Unclassified	Unclassified	NA	0.221199895231621	0.00954319965909997	42	1.02227639471115	0.14456655907828	12.1863854624386	0.374290722519397
OTU331	NA	LeSciellour	Bacteria	Firmicutes	Clostridia	Clostridiales	Lachnospiraceae	Blautia	NA	0.65181186926929	0.00312357419598572	19	0.157390760389438	0.0200445954024759	8.36672660788113	0.0905192951630905
OTU332	NA	LeSciellour	Bacteria	Firmicutes	Unclassified	Unclassified	Unclassified	Unclassified	NA	0.803206853295592	0.0292241105120208	251	2.09691001300806	1.47697137403738	26.1912383911652	1.17861707459861
OTU335	NA	LeSciellour	Bacteria	Firmicutes	Bacilli	Lactobacillales	Lactobacillaceae	Lactobacillus	NA	0.18876201350361	0.0266850617560502	14	0.742321425130815	0.245611663369119	36.1106023131721	0.386483044812006
OTU338	NA	LeSciellour	Bacteria	Firmicutes	Clostridia	Unclassified	Unclassified	Unclassified	NA	0.265923593755324	0.0295747797569767	24	0.519993057042849	1.08150878634296	11.6090556008627	1.19657652457834
OTU339	NA	LeSciellour	Bacteria	Bacteroidetes	Bacteroidia	Unclassified	Unclassified	Unclassified	NA	0.157620513065367	0.00964490113471413	12	0.653647025549361	1.44180770758315	14.0519010250944	0.330964578354361
OTU34	NA	LeSciellour	Bacteria	Bacteroidetes	Unclassified	Unclassified	Unclassified	Unclassified	NA	2.35875147265242	0.0374858875393292	3	1.85387196432176	0.124702041242674	169.75682339261	2.22702519995121
OTU343	NA	LeSciellour	Bacteria	Proteobacteria	Gammaproteobacteria	Aeromonadales	Succinivibrionaceae	Succinivibrio	NA	0.233987577185356	0.031502154601916	33	1.46852108295774	0.87478285315991	9.74016691989769	0.836030998794284
OTU344	NA	LeSciellour	Bacteria	Bacteroidetes	Bacteroidia	Bacteroidales	Prevotellaceae	Unclassified	NA	0.237081855531627	0.0456961466269285	234	0.809668301829709	2.86279195984407	20.6932092603215	1.65922035496543
OTU345	NA	LeSciellour	Bacteria	Proteobacteria	Epsilonproteobacteria	Campylobacterales	Campylobacteraceae	Campylobacter	NA	0.206759922557819	0.000436588154499754	21	0.23284413391782	0.125742867112367	14.859217204644	0.0248416255308954
OTU346	NA	LeSciellour	Bacteria	Firmicutes	Clostridia	Clostridiales	Unclassified	Unclassified	NA	0.784073820292809	0.0363876963033724	26	0.882728704344236	0.972149481908309	13.9992017734054	1.20568821702324
OTU347	NA	LeSciellour	Bacteria	Firmicutes	Clostridia	Clostridiales	Lachnospiraceae	Fusicatenibacter	NA	1.53142040727772	0.0330110145497972	323	1.0268721464003	1.28500754229543	10.4563918277897	0.885311174742895
OTU348	NA	LeSciellour	Bacteria	Firmicutes	Clostridia	Clostridiales	Unclassified	Unclassified	NA	0.290247743625948	0.011274270535448	20	0.0710923097560473	1.47941472441537	19.361091286114	0.389673934661312
OTU349	NA	LeSciellour	Bacteria	Firmicutes	Clostridia	Clostridiales	Lachnospiraceae	Unclassified	NA	0.178555629686892	0.00422284556438994	4	0.567030709125594	0.496707549353052	29.2852903170213	0.129737785145606
OTU35	NA	LeSciellour	Bacteria	Firmicutes	Clostridia	Clostridiales	Clostridiaceae_1	Unclassified	NA	0.842619353022876	0.00626111137571167	0	0.0920514783877277	0.344316288037637	74.9250114482572	0.0253474560371464
OTU350	NA	LeSciellour	Bacteria	Bacteroidetes	Unclassified	Unclassified	Unclassified	Unclassified	NA	0.625465410463473	0.0122092590691822	13	0.371611069949688	0.0786792582552581	27.6405605498817	0.584315815097166
OTU351	NA	LeSciellour	Bacteria	Firmicutes	Clostridia	Unclassified	Unclassified	Unclassified	NA	0.617027574800061	0.0198568135805931	58	0.118045028660399	1.53693097236472	8.66782197107694	0.791864728421228
OTU352	NA	LeSciellour	Bacteria	Firmicutes	Unclassified	Unclassified	Unclassified	Unclassified	NA	0.638086850005045	0.0457963472766091	130	1.69897000433602	2.20154840361492	10.8233986958703	1.80423285456204
OTU354	NA	LeSciellour	Bacteria	Firmicutes	Unclassified	Unclassified	Unclassified	Unclassified	NA	0.187549914467762	0.00937655710047993	32	0.258060922270801	1.32319904612765	16.1617605167058	0.19095857824736
OTU355	NA	LeSciellour	Bacteria	Bacteroidetes	Bacteroidia	Unclassified	Unclassified	Unclassified	NA	0.349683722636409	0.0105563804674379	13	0.0599818449923368	0.155819389935671	10.5493907355079	0.396507369663304
OTU358	NA	LeSciellour	Bacteria	Firmicutes	Clostridia	Clostridiales	Unclassified	Unclassified	NA	0.187180906020602	0.00891500120449237	33	0.31695296176115	0.778055417519213	8.36247250233153	0.280683068405881
OTU359	NA	LeSciellour	Bacteria	Firmicutes	Clostridia	Clostridiales	Unclassified	Unclassified	NA	1.7510195810432	0.0549371410179694	180	1.22914798835786	2.92723776910094	8.58967585378547	2.8424084979515
OTU36	NA	LeSciellour	Bacteria	Firmicutes	Bacilli	Lactobacillales	Streptococcaceae	Streptococcus	NA	0.122089897271214	0.0366629922455471	0	0.826813731587726	0.166988657085863	101.975055066842	1.19596518134202
OTU360	NA	LeSciellour	Bacteria	Firmicutes	Clostridia	Clostridiales	Unclassified	Unclassified	NA	0.189687873526849	0.00469845550921859	24	0.100179497572904	0.470617119319143	12.3079504454194	0.255266793207482
OTU367	NA	LeSciellour	Bacteria	Firmicutes	Clostridia	Clostridiales	Unclassified	Unclassified	NA	0.217153419805775	0.00683233647734332	16	0.229884705212898	0.0720405456435432	15.6775184260649	0.208122232787465
OTU368	NA	LeSciellour	Bacteria	Bacteroidetes	Bacteroidia	Bacteroidales	Prevotellaceae	Prevotella	NA	0.679224557895784	0.027203484703245	66	0.578396073130169	1.63014360817432	12.0044536531658	1.11869596470785
OTU37	NA	LeSciellour	Bacteria	Firmicutes	Clostridia	Clostridiales	Ruminococcaceae	Unclassified	NA	0.196213469871074	0.014967761242074	6	0.0506099933550872	2.75626254887284	82.5081001883393	0.647569943766382
OTU372	NA	LeSciellour	Bacteria	Firmicutes	Bacilli	Lactobacillales	Lactobacillaceae	Lactobacillus	NA	0.162126797391586	0.0230301958442103	26	0.647817481888638	1.24550739745548	15.8137855799264	0.569860688712197
OTU374	NA	LeSciellour	Bacteria	Bacteroidetes	Bacteroidia	Bacteroidales	Unclassified	Unclassified	NA	1.23208691278026	0.0513716292928513	58	1.04575749056068	2.76833714600775	10.6040767962278	2.12957301332313
OTU375	NA	LeSciellour	Bacteria	Bacteroidetes	Bacteroidia	Bacteroidales	Prevotellaceae	Unclassified	NA	0.331950246437366	0.0341056049707904	15	1.25963731050576	1.20849126408011	19.5216448776971	0.754993356455131
OTU378	NA	LeSciellour	Bacteria	Firmicutes	Bacilli	Lactobacillales	Lactobacillaceae	Lactobacillus	NA	0.252757757882852	0.000779452459966158	15	0.0788339493622613	0.0331210427637858	12.9702302917332	0.083858051207789
OTU379	NA	LeSciellour	Bacteria	Bacteroidetes	Bacteroidia	Bacteroidales	Prevotellaceae	Prevotella	NA	0.564845039812178	0.0307518397618302	13	0.136677139879544	0.290126666127893	9.88856632260004	0.675335567967372
OTU38	NA	LeSciellour	Bacteria	Firmicutes	Clostridia	Clostridiales	Lachnospiraceae	Blautia	NA	3.83023214558781	0.0549173927438309	521	1.58502665202918	5.18072417030052	52.785654046635	3.78271742377012
OTU380	NA	LeSciellour	Bacteria	Firmicutes	Clostridia	Clostridiales	Unclassified	Unclassified	NA	0.834175234959611	0.0309510913145725	56	1.09691001300806	0.26609326068274	19.8734911278331	1.16844458830992
OTU384	NA	LeSciellour	Bacteria	Bacteroidetes	Bacteroidia	Bacteroidales	Prevotellaceae	Prevotella	NA	1.17296061674595	0.0391327710310091	10	0.602059991327962	0.846512663110625	11.5870325227892	1.32104447182964
OTU385	NA	LeSciellour	Bacteria	Firmicutes	Clostridia	Clostridiales	Unclassified	Unclassified	NA	0.217763661592006	0.013000475775666	54	0.141462802430361	1.68305522789627	15.723971172042	0.388860015780589
OTU389	NA	LeSciellour	Bacteria	Firmicutes	Clostridia	Clostridiales	Ruminococcaceae	Unclassified	NA	0.385269278031311	0.0383833320994093	67	1.08618614761628	1.27250879785088	10.484474660825	1.70583126572244
OTU39	NA	LeSciellour	Bacteria	Bacteroidetes	Unclassified	Unclassified	Unclassified	Unclassified	NA	1.52651911475076	0.0410380881086045	0	0.97061622231479	0.575895685548875	166.27509375644	0.88943978921337
OTU393	NA	LeSciellour	Bacteria	Firmicutes	Clostridia	Clostridiales	Eubacteriaceae	Eubacterium	NA	0.248555397380503	0.0154624051662673	15	0.333482019445119	0.0770659891617097	17.8061986265398	0.481662429133455
OTU395	NA	LeSciellour	Bacteria	Firmicutes	Clostridia	Clostridiales	Unclassified	Unclassified	NA	0.592205422535844	0.00956859078779486	31	0.555955204081924	0.224601474332835	15.8108048343868	0.190502915795273
OTU397	NA	LeSciellour	Bacteria	Bacteroidetes	Bacteroidia	Bacteroidales	Unclassified	Unclassified	NA	0.874591866117652	0.0349497746268615	54	1.38721614328026	0.470507724610966	13.1019962258176	1.13814136166283
OTU398	NA	LeSciellour	Bacteria	Bacteroidetes	Bacteroidia	Bacteroidales	Unclassified	Unclassified	NA	0.481848605305569	0.0378893847252607	114	0.430626090384954	2.63980381910745	12.961406701502	1.33651591342568
OTU399	NA	LeSciellour	Bacteria	Firmicutes	Clostridia	Clostridiales	Lachnospiraceae	Lachnospiracea_incertae_sedis	NA	0.397558784657137	0.0116786799094361	29	0.116338564846382	0.581064674052321	27.8723127630546	0.201585452278569
OTU4	NA	LeSciellour	Bacteria	Firmicutes	Bacilli	Lactobacillales	Lactobacillaceae	Lactobacillus	NA	0.111680459441487	0.0364575100543968	0	0.863279432843593	0.192461715718348	254.491092919129	0.516701382538452
OTU40	NA	LeSciellour	Bacteria	Bacteroidetes	Unclassified	Unclassified	Unclassified	Unclassified	NA	1.05637279701575	0.0216839982763794	0	0.714442690992226	0.0987391826802743	137.460937747645	0.399888337357472
OTU401	NA	LeSciellour	Bacteria	Firmicutes	Clostridia	Unclassified	Unclassified	Unclassified	NA	0.439434865460551	0.0058582254033537	59	0.643974142806877	0.444204616079976	15.8415175380621	0.186801283161412
OTU403	NA	LeSciellour	Bacteria	Firmicutes	Clostridia	Clostridiales	Ruminococcaceae	Faecalibacterium	NA	1.75734659381111	0.0856985893828985	231	0.98296666070122	5.23223182323856	7.53818164267148	3.56783299422617
OTU404	NA	LeSciellour	Bacteria	Firmicutes	Clostridia	Clostridiales	Unclassified	Unclassified	NA	0.183407050694588	0.0276885061244127	53	0.22548303427145	2.76129274461899	10.6387011136867	1.10430255531464
OTU406	NA	LeSciellour	Bacteria	Firmicutes	Unclassified	Unclassified	Unclassified	Unclassified	NA	0.174398865090615	0.0193949592611137	14	0.0315170514460649	2.16756145105278	38.2905899635887	0.455656119624513
OTU407	NA	LeSciellour	Bacteria	Bacteroidetes	Bacteroidia	Unclassified	Unclassified	Unclassified	NA	0.573799177898724	0.0523302828111797	25	1.33724216831843	1.53386349074552	15.7819935237919	2.03784408087647
OTU41	NA	LeSciellour	Bacteria	Bacteroidetes	Bacteroidia	Bacteroidales	Unclassified	Unclassified	NA	0.566303062887587	0.0592436154544841	531	2.39794000867204	4.25994471623107	80.8306989893197	3.03869432885351
OTU410	NA	LeSciellour	Bacteria	Bacteroidetes	Bacteroidia	Bacteroidales	Unclassified	Unclassified	NA	0.168608601274795	0.0238449969926858	13	1.31875876262441	0.0941010087290594	15.2488100329949	0.347433106762356
OTU415	NA	LeSciellour	Bacteria	Bacteroidetes	Bacteroidia	Bacteroidales	Prevotellaceae	Unclassified	NA	1.34403338724114	0.046829338676594	127	1.74472749489669	1.08097528704167	23.3245031432848	1.92353089559057
OTU417	NA	LeSciellour	Bacteria	Bacteroidetes	Bacteroidia	Bacteroidales	Prevotellaceae	Unclassified	NA	0.790624492399638	0.0504011725234296	14	0.809668301829709	0.807173705170041	14.3798419549547	1.96602676684808
OTU418	NA	LeSciellour	Bacteria	Firmicutes	Clostridia	Clostridiales	Unclassified	Unclassified	NA	0.233887613881378	0.0357800529158752	100	1.36653154442041	3.15414569142593	8.65657212081824	1.76049259060163
OTU42	NA	LeSciellour	Bacteria	Spirochaetes	Spirochaetia	Spirochaetales	Spirochaetaceae	Treponema	NA	0.146302839236669	0.0189144732963365	3	0.115771230367396	0.44541654284807	61.3054367548956	0.416621529328079
OTU425	NA	LeSciellour	Bacteria	Firmicutes	Unclassified	Unclassified	Unclassified	Unclassified	NA	0.324937049228229	0.0507935718596381	187	3	7.82509746405404	28.4075733756782	2.53046469375952
OTU429	NA	LeSciellour	Bacteria	Firmicutes	Clostridia	Clostridiales	Lachnospiraceae	Unclassified	NA	1.85847793683605	0.0273065138703036	109	0.701146923590293	1.31182687005551	10.2437248496834	0.970562496729132
OTU43	NA	LeSciellour	Bacteria	Spirochaetes	Spirochaetia	Spirochaetales	Spirochaetaceae	Unclassified	NA	2.38852928410643	0.159679652968504	544	3	15.3491699283206	125.963085845124	8.13272206899469
OTU430	NA	LeSciellour	Bacteria	Bacteroidetes	Bacteroidia	Bacteroidales	Unclassified	Unclassified	NA	0.582130109517517	0.042151157389749	81	1.55284196865778	1.41251447047623	8.3999106406387	1.3612053818726
OTU431	NA	LeSciellour	Bacteria	Firmicutes	Clostridia	Clostridiales	Lachnospiraceae	Blautia	NA	2.50364712149619	0.0466443740382391	203	1.56863623584101	4.00142401696098	6.89905823278566	2.53621449261939
OTU433	NA	LeSciellour	Bacteria	Firmicutes	Unclassified	Unclassified	Unclassified	Unclassified	NA	0.83173045774676	0.0771780909728247	263	2	3.87612018889307	11.1321084070718	4.26600886517118
OTU435	NA	LeSciellour	Bacteria	Firmicutes	Clostridia	Clostridiales	Unclassified	Unclassified	NA	0.47774740136588	0.0408181950712561	47	0.344861565188618	3.44387062939	16.4224329592556	1.219760737172
OTU436	NA	LeSciellour	Bacteria	Bacteroidetes	Bacteroidia	Unclassified	Unclassified	Unclassified	NA	0.183762703675457	0.0208349287696487	44	0.943095148663527	0.707171872678704	30.9451994681533	0.767355033365573
OTU437	NA	LeSciellour	Bacteria	Firmicutes	Clostridia	Clostridiales	Ruminococcaceae	Unclassified	NA	0.312250856822722	0.0077986150525129	32	0.328827157284917	0.837081195608096	5.23906893067563	0.180190905548041
OTU439	NA	LeSciellour	Bacteria	Bacteroidetes	Bacteroidia	Bacteroidales	Prevotellaceae	Prevotella	NA	0.583762775662738	0.0185076333117632	16	0.130768280269024	0.422111477771951	7.74961894511726	0.496588252496996
OTU44	NA	LeSciellour	Bacteria	Bacteroidetes	Bacteroidia	Bacteroidales	Prevotellaceae	Unclassified	NA	1.38348579252552	0.0514911541198765	517	3	4.48890264225754	82.6094397323575	3.55942451151296
OTU440	NA	LeSciellour	Bacteria	Bacteroidetes	Unclassified	Unclassified	Unclassified	Unclassified	NA	0.200306009276397	0.00199670640598423	31	0.6345120151091	0.235108069162024	14.1264440148198	0.176528732568164
OTU441	NA	LeSciellour	Bacteria	Firmicutes	Clostridia	Clostridiales	Lachnospiraceae	Unclassified	NA	1.03782562336114	0.0261344764497444	56	0.428291168191312	0.515076709609086	8.52096916977296	1.03820129203045
OTU444	NA	LeSciellour	Bacteria	Bacteroidetes	Bacteroidia	Unclassified	Unclassified	Unclassified	NA	1.01698584540512	0.0339850727883039	12	0.295849483160201	0.224706796743854	50.5422465293298	0.835607510225651
OTU45	NA	LeSciellour	Bacteria	Firmicutes	Clostridia	Clostridiales	Unclassified	Unclassified	NA	1.22166157894186	0.0280629664178911	403	2.04575749056068	0.245918859936645	128.258350134755	0.64660343436962
OTU450	NA	LeSciellour	Bacteria	Firmicutes	Clostridia	Unclassified	Unclassified	Unclassified	NA	0.507528326090094	0.0410635325500954	38	1.49485002168009	0.630404037213631	10.5603745920603	1.97875167749986
OTU452	NA	LeSciellour	Bacteria	Firmicutes	Clostridia	Clostridiales	Clostridiaceae_1	Clostridium_sensu_stricto	NA	0.396998948331181	0.0282796415591279	28	0.696803942579511	0.194456752508349	15.646003101945	1.17362425164477
OTU458	NA	LeSciellour	Bacteria	Bacteroidetes	Bacteroidia	Bacteroidales	Prevotellaceae	Unclassified	NA	0.873788908237868	0.0437919670452281	18	1.2839966563652	1.3276620452503	10.5935940245586	1.72574662367547
OTU459	NA	LeSciellour	Bacteria	Bacteroidetes	Bacteroidia	Unclassified	Unclassified	Unclassified	NA	0.272460138643526	0.0247359463227781	51	0.469800301796918	1.86229511717494	9.25388377927093	0.993695864812431
OTU46	NA	LeSciellour	Bacteria	Spirochaetes	Spirochaetia	Spirochaetales	Unclassified	Unclassified	NA	2.09448739030391	0.0656090528473038	505	3	2.90541537165152	85.7720459776071	3.02825086669622
OTU464	NA	LeSciellour	Bacteria	Firmicutes	Clostridia	Clostridiales	Unclassified	Unclassified	NA	0.24263912986638	0.0122297704368277	17	0.129596094720973	0.159196318778564	7.71685496552787	0.322768346062235
OTU466	NA	LeSciellour	Bacteria	Firmicutes	Clostridia	Clostridiales	Unclassified	Unclassified	NA	0.284684893491856	0.00926294602044502	37	0.00217691925427455	0.471257958072396	8.81728448686955	0.209368907555706
OTU47	NA	LeSciellour	Bacteria	Proteobacteria	Alphaproteobacteria	Sphingomonadales	Sphingomonadaceae	Sphingomonas	NA	0.386365287357421	0.0767831035749292	0	0.191114132640188	4.22089240392037	399.0023478875	3.93662331479155
OTU471	NA	LeSciellour	Bacteria	Bacteroidetes	Bacteroidia	Unclassified	Unclassified	Unclassified	NA	0.272709071520625	0.00707151110068868	20	0.224753740259764	1.01016192089014	32.56273304231	0.140793864576162
OTU473	NA	LeSciellour	Bacteria	Firmicutes	Clostridia	Clostridiales	Lachnospiraceae	Coprococcus	NA	0.348937654818326	0.0224390903727081	18	0.244125144327509	0.490361763074167	6.68247442801922	1.01485749077491
OTU474	NA	LeSciellour	Bacteria	Bacteroidetes	Bacteroidia	Bacteroidales	Prevotellaceae	Prevotella	NA	0.74038889994179	0.0514457433739282	52	0.821023052706831	1.73130381047374	8.37197463062268	1.78805429410642
OTU475	NA	LeSciellour	Bacteria	Bacteroidetes	Bacteroidia	Bacteroidales	Unclassified	Unclassified	NA	0.25443032146134	0.041977751470086	41	0.326979092871104	1.42814097117001	13.4171973566948	1.1798342448638
OTU477	NA	LeSciellour	Bacteria	Firmicutes	Clostridia	Clostridiales	Unclassified	Unclassified	NA	0.204484912791579	0.0193927170396991	30	0.0861861476162833	1.42162944250852	9.25784774215886	0.360653864898301
OTU479	NA	LeSciellour	Bacteria	Bacteroidetes	Bacteroidia	Bacteroidales	Prevotellaceae	Prevotella	NA	0.451560293908392	0.0169840474661298	10	0.0525662781129492	0.113002212449342	13.5121493476443	0.392775699749212
OTU48	NA	LeSciellour	Bacteria	Firmicutes	Clostridia	Unclassified	Unclassified	Unclassified	NA	0.25247347744037	0.0152603863886306	11	0.0409586076789064	2.22531042395169	102.525488867052	0.625482464660787
OTU480	NA	LeSciellour	Bacteria	Firmicutes	Clostridia	Clostridiales	Lachnospiraceae	Unclassified	NA	0.203263773686973	0.0210260885413176	22	0.614393726401688	1.21851516502474	10.0099100154303	0.608155465198002
OTU481	NA	LeSciellour	Bacteria	Firmicutes	Clostridia	Clostridiales	Unclassified	Unclassified	NA	0.79290397319988	0.00472608826163183	39	0.0362121726544447	0.281562210370601	8.46867370939801	0.159558450878686
OTU484	NA	LeSciellour	Bacteria	Firmicutes	Clostridia	Clostridiales	Ruminococcaceae	Unclassified	NA	0.390281152590506	0.0107358393220563	13	0.248720896016658	0.370301344372599	13.5207680961094	0.291399557341252
OTU485	NA	LeSciellour	Bacteria	Bacteroidetes	Bacteroidia	Unclassified	Unclassified	Unclassified	NA	3.08102454432668	0.145844816680633	92	3	9.70084142090978	12.9633953043452	9.73944408593654
OTU488	NA	LeSciellour	Bacteria	Firmicutes	Clostridia	Clostridiales	Lachnospiraceae	Dorea	NA	0.931048949502829	0.03685375612906	231	1.10237290870956	0.909456337390617	10.8037266295133	1.02583949640788
OTU489	NA	LeSciellour	Bacteria	Firmicutes	Clostridia	Clostridiales	Lachnospiraceae	Dorea	NA	0.186066028077181	0.0105298319900157	24	0.0680338852718274	0.0266079215477354	5.29253001711573	0.297206257066489
OTU49	NA	LeSciellour	Bacteria	Firmicutes	Clostridia	Clostridiales	Clostridiaceae_1	Sarcina	NA	0.265990859082707	0.00795900362740468	0	1.13076828026902	0.0457905248622229	48.180780775187	0.145700401075936
OTU494	NA	LeSciellour	Bacteria	Firmicutes	Clostridia	Clostridiales	Unclassified	Unclassified	NA	1.37373567954705	0.065718885456707	169	2.52287874528034	4.07327826334693	9.12896764083169	3.14151567590872
OTU496	NA	LeSciellour	Bacteria	Firmicutes	Clostridia	Clostridiales	Unclassified	Unclassified	NA	0.234942811053128	0.0136324894364236	24	0.0867160982395816	0.104506175177102	9.94963949580205	0.256087060497097
OTU497	NA	LeSciellour	Bacteria	Firmicutes	Unclassified	Unclassified	Unclassified	Unclassified	NA	0.417741245484923	0.00627135565952185	23	0.112382699664264	0.0324994530185827	19.3242291479133	0.2083620766145
OTU498	NA	LeSciellour	Bacteria	Bacteroidetes	Bacteroidia	Bacteroidales	Prevotellaceae	Unclassified	NA	0.301405984492256	0.0136200091873778	25	0.164943898279884	0.46865471363501	10.3515083257033	0.230333855329824
OTU499	NA	LeSciellour	Bacteria	Bacteroidetes	Bacteroidia	Bacteroidales	Prevotellaceae	Prevotella	NA	0.920280099562039	0.0497971968118483	151	0.375717904164332	2.76917058679813	7.62084099192322	2.07231546534309
OTU5	NA	LeSciellour	Bacteria	Firmicutes	Clostridia	Clostridiales	Peptostreptococcaceae	Clostridium_XI	NA	1.39179815319698	0.00549263016575241	0	0.152427340857888	0.685045171701538	231.721751876745	0.031041581871828
OTU50	NA	LeSciellour	Bacteria	Firmicutes	Unclassified	Unclassified	Unclassified	Unclassified	NA	0.736147553325679	0.0241562261319265	0	0.931814138253838	0.476038136861163	70.1202627937715	0.518463409330494
OTU500	NA	LeSciellour	Bacteria	Firmicutes	Clostridia	Clostridiales	Lachnospiraceae	Unclassified	NA	0.499806848561629	0.00866638835162472	15	0.0409586076789064	0.503918174079888	7.50048650039808	0.205500072234306
OTU503	NA	LeSciellour	Bacteria	Firmicutes	Clostridia	Clostridiales	Unclassified	Unclassified	NA	0.313860609917077	0.0153362613537266	52	0.235077015350112	1.76363428638245	7.8843757385296	0.352128344243268
OTU505	NA	LeSciellour	Bacteria	Firmicutes	Clostridia	Clostridiales	Unclassified	Unclassified	NA	0.232776720603472	0.000587132654204386	30	0.00174066157630127	0.571670456205687	10.988555500672	0.0729969380991636
OTU506	NA	LeSciellour	Bacteria	Bacteroidetes	Unclassified	Unclassified	Unclassified	Unclassified	NA	0.650389950645089	0.0658796014483134	130	2.52287874528034	4.7188512705352	14.209318534853	3.79301194400198
OTU507	NA	LeSciellour	Bacteria	Bacteroidetes	Bacteroidia	Unclassified	Unclassified	Unclassified	NA	0.188303092876713	0.000869794853435277	17	0.261219441515631	0.0386053709489911	16.8081129668681	0.0324604030094744
OTU509	NA	LeSciellour	Bacteria	Proteobacteria	Epsilonproteobacteria	Campylobacterales	Campylobacteraceae	Campylobacter	NA	0.20571608903665	0.0234533344086434	89	1.65757731917779	0.128081069272281	9.27680030287892	0.554424362470587
OTU51	NA	LeSciellour	Bacteria	Bacteroidetes	Bacteroidia	Bacteroidales	Unclassified	Unclassified	NA	0.100293422221871	0.0201652666174345	0	1.3767507096021	1.23034633095461	65.1633351830201	0.556881120104293
OTU515	NA	LeSciellour	Bacteria	Firmicutes	Unclassified	Unclassified	Unclassified	Unclassified	NA	0.400953983882535	0.0123232699575676	38	0.045275209020937	1.33975337560233	15.0007587031527	0.30577694942904
OTU517	NA	LeSciellour	Bacteria	Firmicutes	Unclassified	Unclassified	Unclassified	Unclassified	NA	0.254461408796729	0.00865723883454093	26	0.694648630553376	1.48915126491751	27.3235596809119	0.272841217540187
OTU52	NA	LeSciellour	Bacteria	Firmicutes	Clostridia	Unclassified	Unclassified	Unclassified	NA	0.312216292761044	0.00397470274298494	1	0.22767829327708	0.280258904629059	66.3299827531587	0.142716354477461
OTU524	NA	LeSciellour	Bacteria	Bacteroidetes	Unclassified	Unclassified	Unclassified	Unclassified	NA	0.275835767178409	0.0449455038224292	32	0.609064892896621	1.42383685040615	14.8333281862515	2.33119900090259
OTU525	NA	LeSciellour	Bacteria	Firmicutes	Unclassified	Unclassified	Unclassified	Unclassified	NA	0.265261162969636	0.0148445610304088	69	0.892790030352132	0.530228660766261	9.40404700894719	0.365276276350288
OTU527	NA	LeSciellour	Bacteria	Firmicutes	Bacilli	Lactobacillales	Lactobacillaceae	Lactobacillus	NA	0.397677202221146	0.0110418955771735	29	0.0639892042847904	0.452184982225556	7.4913155784315	0.247547082795472
OTU528	NA	LeSciellour	Bacteria	Spirochaetes	Spirochaetia	Spirochaetales	Spirochaetaceae	Unclassified	NA	1.9435184187747	0.0844111821185661	394	3	3.83845517611758	16.1647261208484	3.78674010036141
OTU53	NA	LeSciellour	Bacteria	Firmicutes	Bacilli	Lactobacillales	Lactobacillaceae	Lactobacillus	NA	0.168072335543032	0.0502132554143303	508	3	1.84493581859096	80.5760307898007	1.59620451552597
OTU534	NA	LeSciellour	Bacteria	Bacteroidetes	Bacteroidia	Bacteroidales	Unclassified	Unclassified	NA	0.457736509249683	0.0276675480097261	124	1.88605664769316	1.47110318625187	11.2449048215619	1.03431778520044
OTU54	NA	LeSciellour	Bacteria	Bacteroidetes	Unclassified	Unclassified	Unclassified	Unclassified	NA	0.671033017952862	0.0335762988605304	0	0.354577730650908	0.021510525008561	94.9864342018519	0.611638235235301
OTU541	NA	LeSciellour	Bacteria	Bacteroidetes	Bacteroidia	Unclassified	Unclassified	Unclassified	NA	0.520496985580211	0.0346556904556163	31	0.576754126063192	1.79996872113937	6.56950400075339	1.72105830657996
OTU55	NA	LeSciellour	Bacteria	Firmicutes	Bacilli	Lactobacillales	Streptococcaceae	Streptococcus	NA	0.150353245319741	0.0271768620892524	0	0.112945621949043	0.43583221263236	56.0052871836376	0.562742720547613
OTU550	NA	LeSciellour	Bacteria	Bacteroidetes	Unclassified	Unclassified	Unclassified	Unclassified	NA	0.159795872441699	0.0165777596474318	28	0.928117992693875	0.671684153385691	9.03879534297343	0.564574363536043
OTU551	NA	LeSciellour	Bacteria	Bacteroidetes	Unclassified	Unclassified	Unclassified	Unclassified	NA	1.46273411465391	0.0573956439379378	164	2.52287874528034	3.18172128549945	11.3153235070589	3.00120067044038
OTU554	NA	LeSciellour	Bacteria	Firmicutes	Bacilli	Lactobacillales	Lactobacillaceae	Lactobacillus	NA	0.165070916837584	0.0134947707725864	33	0.596879478824182	0.510623007119278	7.68028846237337	0.327402415551839
OTU555	NA	LeSciellour	Bacteria	Firmicutes	Unclassified	Unclassified	Unclassified	Unclassified	NA	0.326764414212251	0.0172259919618825	28	0.204815410317576	1.05477599967691	12.5189684047943	0.359099883157028
OTU559	NA	LeSciellour	Bacteria	Bacteroidetes	Bacteroidia	Bacteroidales	Unclassified	Unclassified	NA	2.04026722407105	0.0954397160307607	287	2.39794000867204	6.26814395950571	10.2907630825052	6.99751453591389
OTU566	NA	LeSciellour	Bacteria	Bacteroidetes	Bacteroidia	Bacteroidales	Prevotellaceae	Unclassified	NA	0.357323490228781	0.0526231423565168	17	0.954677021213343	1.40994834265615	23.7089678495312	1.50487415747122
OTU567	NA	LeSciellour	Bacteria	Firmicutes	Bacilli	Lactobacillales	Lactobacillaceae	Lactobacillus	NA	0.998989794143957	0.0489703974846946	87	1.82390874094432	1.46058760771073	15.6804831597881	1.27057693613065
OTU57	NA	LeSciellour	Bacteria	Firmicutes	Unclassified	Unclassified	Unclassified	Unclassified	NA	0.149985968004715	0.0161256243682125	3	0.0154726866562074	1.60526080862764	60.2645695346517	0.239261237278828
OTU570	NA	LeSciellour	Bacteria	Actinobacteria	Actinobacteria	Unclassified	Unclassified	Unclassified	NA	0.272107813316742	0.0142042611570792	67	1.18708664335714	0.0225969654565045	8.7295287646792	0.417750563784408
OTU574	NA	LeSciellour	Bacteria	Bacteroidetes	Bacteroidia	Bacteroidales	Prevotellaceae	Prevotella	NA	1.03731827548014	0.0596102306803623	10	0.705533773838407	2.86549847796311	15.4954679813747	2.73183690656923
OTU575	NA	LeSciellour	Bacteria	Bacteroidetes	Bacteroidia	Bacteroidales	Prevotellaceae	Prevotella	NA	1.34991388702519	0.0624724636839864	12	1.01772876696043	3.09348778634693	14.2653836398836	2.82983471923208
OTU579	NA	LeSciellour	Bacteria	Bacteroidetes	Bacteroidia	Bacteroidales	Prevotellaceae	Unclassified	NA	0.369117107647081	0.00828720114869096	17	0.111820506081675	0.0254444884191998	9.95847253431437	0.226230317907196
OTU58	NA	LeSciellour	Bacteria	Bacteroidetes	Unclassified	Unclassified	Unclassified	Unclassified	NA	1.12478165391822	0.0223447814396032	354	2.22184874961636	1.06957338408192	81.3437279227273	1.28998125623316
OTU583	NA	LeSciellour	Bacteria	Bacteroidetes	Unclassified	Unclassified	Unclassified	Unclassified	NA	0.769337041951687	0.0624610178674227	291	3	1.51620616584121	11.8186362124378	2.55163712568818
OTU584	NA	LeSciellour	Bacteria	Firmicutes	Clostridia	Unclassified	Unclassified	Unclassified	NA	0.28383401034923	0.0413170637690516	86	0.899629454882437	2.96696207964938	10.3047582428429	2.14297354281967
OTU589	NA	LeSciellour	Bacteria	Firmicutes	Unclassified	Unclassified	Unclassified	Unclassified	NA	0.345321248665778	0.0310408053355465	60	0.518557371497695	1.16061461562433	6.22778262102197	1.43249203817134
OTU59	NA	LeSciellour	Bacteria	Firmicutes	Clostridia	Clostridiales	Unclassified	Unclassified	NA	0.374353391655943	0.0131494026305228	3	1.05551732784983	1.00747399423445	25.9348397823699	0.223103695374249
OTU590	NA	LeSciellour	Bacteria	Firmicutes	Clostridia	Clostridiales	Clostridiales_Incertae_Sedis_XIII	Unclassified	NA	1.62861955965707	0.0744271016829576	126	2.69897000433602	5.53878868495195	3.68189189694667	5.37181216678517
OTU593	NA	LeSciellour	Bacteria	Firmicutes	Clostridia	Clostridiales	Unclassified	Unclassified	NA	0.413037263352006	0.0321915091550326	39	0.157390760389438	1.3017362917892	16.5284784101341	0.901722697161886
OTU598	NA	LeSciellour	Bacteria	Firmicutes	Clostridia	Clostridiales	Unclassified	Unclassified	NA	0.231450773869587	0.0217171803962668	75	0.939302159646388	1.8525120039259	7.01142295656352	0.933006342218334
OTU599	NA	LeSciellour	Bacteria	Bacteroidetes	Unclassified	Unclassified	Unclassified	Unclassified	NA	1.13796712460163	0.0571615964201021	121	1.21467016498923	2.93969091991382	6.25139885121313	2.67346827489226
OTU6	NA	LeSciellour	Bacteria	Bacteroidetes	Unclassified	Unclassified	Unclassified	Unclassified	NA	0.475181649677429	0.0429504549432669	517	2.22184874961636	2.58298171675051	441.415821091602	1.20850263835312
OTU60	NA	LeSciellour	Bacteria	Spirochaetes	Spirochaetia	Spirochaetales	Spirochaetaceae	Treponema	NA	0.857851968350009	0.0120662820193608	0	0.744727494896694	0.152113651096827	102.099677369838	0.35451225442352
OTU608	NA	LeSciellour	Bacteria	Firmicutes	Unclassified	Unclassified	Unclassified	Unclassified	NA	0.506429977498156	0.0250544878850029	13	0.632644078973981	1.12473559379463	11.6467408594016	0.813688070558404
OTU609	NA	LeSciellour	Bacteria	Firmicutes	Unclassified	Unclassified	Unclassified	Unclassified	NA	2.0683022146089	0.0769187389781798	80	1.79588001734408	3.23676259897637	5.92780364618843	3.64255024363904
OTU61	NA	LeSciellour	Bacteria	Firmicutes	Clostridia	Clostridiales	Unclassified	Unclassified	NA	1.70898865466615	0.0185222035268918	10	0.0381045263321496	0.993165032475925	32.4549763276316	0.529909756177044
OTU610	NA	LeSciellour	Bacteria	Bacteroidetes	Bacteroidia	Bacteroidales	Prevotellaceae	Prevotella	NA	0.358452476716691	0.0222698046637894	29	0.20690839982342	0.492302964071076	5.62849582675596	0.660009888435082
OTU615	NA	LeSciellour	Bacteria	Firmicutes	Clostridia	Clostridiales	Lachnospiraceae	Unclassified	NA	0.673838439899665	0.0118896650347969	41	0.131943638176958	0.0203779028705295	7.14614229991251	0.444666487957784
OTU617	NA	LeSciellour	Bacteria	Bacteroidetes	Unclassified	Unclassified	Unclassified	Unclassified	NA	0.521378330250035	0.00320004338152351	1	0.135488918941608	0.118111525179513	22.2020068824585	0.0615632627214293
OTU618	NA	LeSciellour	Bacteria	Firmicutes	Clostridia	Clostridiales	Ruminococcaceae	Oscillibacter	NA	0.197716673439652	0.0144111611531527	64	0.94692155651658	0.70068066398923	7.68037647686319	0.343233233908517
OTU62	NA	LeSciellour	Bacteria	Firmicutes	Clostridia	Clostridiales	Unclassified	Unclassified	NA	0.823953161645702	0.0175634019889322	13	0.18309616062434	0.411314776246308	45.7089284887294	0.64168513219599
OTU622	NA	LeSciellour	Bacteria	Firmicutes	Clostridia	Clostridiales	Ruminococcaceae	Unclassified	NA	0.709808038806309	0.0312183568957665	74	0.651695136951839	0.47829864783284	6.28565453629368	1.11379035010136
OTU624	NA	LeSciellour	Bacteria	Bacteroidetes	Bacteroidia	Bacteroidales	Prevotellaceae	Prevotella	NA	0.184726954894517	0.0188383200561769	31	0.127261172527331	0.672400446012395	7.55586259577641	0.457571905801821
OTU625	NA	LeSciellour	Bacteria	Bacteroidetes	Bacteroidia	Unclassified	Unclassified	Unclassified	NA	1.07856313668026	0.0504830871195426	109	2.04575749056068	2.38376816599371	21.172358598895	2.70947667434498
OTU63	NA	LeSciellour	Bacteria	Bacteroidetes	Bacteroidia	Bacteroidales	Prevotellaceae	Prevotella	NA	0.664952180335971	0.0470118757695126	437	1.39794000867204	1.43612428707375	38.5919042605677	1.39660355251284
OTU633	NA	LeSciellour	Bacteria	Firmicutes	Bacilli	Lactobacillales	Lactobacillaceae	Lactobacillus	NA	0.431526983291335	0.0246731731386371	17	0.636388020107856	1.23284410366971	15.7861170163286	0.484177605104771
OTU634	NA	LeSciellour	Bacteria	Bacteroidetes	Bacteroidia	Bacteroidales	Unclassified	Unclassified	NA	1.08991814432758	0.0725447021378918	260	3	3.80062841001346	8.11714356447519	3.75629968098357
OTU638	NA	LeSciellour	Bacteria	Bacteroidetes	Unclassified	Unclassified	Unclassified	Unclassified	NA	0.428661956291096	0.0467848386098321	161	2.52287874528034	2.43830533866074	7.52373138319739	2.05057613662398
OTU639	NA	LeSciellour	Bacteria	Bacteroidetes	Bacteroidia	Bacteroidales	Prevotellaceae	Unclassified	NA	0.641539031677114	0.0306401695012286	15	0.679853713888946	0.214472517995123	18.253573621908	0.806000350010088
OTU64	NA	LeSciellour	Bacteria	Spirochaetes	Spirochaetia	Spirochaetales	Unclassified	Unclassified	NA	3.240225827311	0.128125771192375	532	3	9.51920034355937	56.7686942406072	7.66688425656427
OTU640	NA	LeSciellour	Bacteria	Firmicutes	Clostridia	Clostridiales	Unclassified	Unclassified	NA	0.350135543281204	0.0257623032618397	315	2.30102999566398	0.42819443072373	61.3222734747874	0.674079522485971
OTU641	NA	LeSciellour	Bacteria	Firmicutes	Clostridia	Clostridiales	Unclassified	Unclassified	NA	0.822622866606784	0.0589337299534265	173	2.69897000433602	2.04155214737367	4.96564879731716	2.82013864438528
OTU642	NA	LeSciellour	Bacteria	Proteobacteria	Unclassified	Unclassified	Unclassified	Unclassified	NA	1.17757319173883	0.0633460834893673	293	3	3.42665615210708	10.7588753818024	2.7430120890785
OTU643	NA	LeSciellour	Bacteria	Firmicutes	Clostridia	Clostridiales	Ruminococcaceae	Oscillibacter	NA	1.15302200128191	0.023373396444126	36	0.237321436272564	0.638728745668603	10.2631914754615	0.845831371962588
OTU646	NA	LeSciellour	Bacteria	Bacteroidetes	Bacteroidia	Unclassified	Unclassified	Unclassified	NA	0.459755913154546	0.0326117151302293	42	0.643974142806877	2.01260486578728	6.50041841205554	1.46265666681809
OTU65	NA	LeSciellour	Bacteria	Firmicutes	Clostridia	Clostridiales	Unclassified	Unclassified	NA	0.151414852026137	0.0147557480315745	2	0.0594835150674328	0.599889500266679	62.3525638182165	0.420425443151112
OTU650	NA	LeSciellour	Bacteria	Firmicutes	Clostridia	Clostridiales	Ruminococcaceae	Faecalibacterium	NA	2.76376802651079	0.0612906242091734	167	0.467245621007502	2.04772650370269	5.6831622278594	2.62882976813399
OTU651	NA	LeSciellour	Bacteria	Bacteroidetes	Unclassified	Unclassified	Unclassified	Unclassified	NA	0.207775683738912	0.00271277966021522	33	0.187755303199631	0.0216769402268462	6.72764572829815	0.212419761547558
OTU655	NA	LeSciellour	Bacteria	Firmicutes	Clostridia	Clostridiales	Unclassified	Unclassified	NA	0.217020557666635	0.0289461921231462	49	0.364516253185088	0.5378406026002	7.68148808638435	0.919884692807943
OTU656	NA	LeSciellour	Bacteria	Firmicutes	Clostridia	Clostridiales	Ruminococcaceae	Unclassified	NA	0.361446491385656	0.0113876230590462	17	0.200659450546418	0.486221682397478	10.4454932095483	0.245720311991975
OTU66	NA	LeSciellour	Bacteria	Bacteroidetes	Bacteroidia	Bacteroidales	Prevotellaceae	Unclassified	NA	0.748140101030115	0.0343714860626661	5	0.438898616350944	1.96419522734741	64.0518968751822	1.49566401137223
OTU664	NA	LeSciellour	Bacteria	Firmicutes	Clostridia	Clostridiales	Unclassified	Unclassified	NA	0.66430864196593	0.0386705350680117	22	1.26760624017703	2.02010573852316	6.23539715967121	1.67510411954804
OTU665	NA	LeSciellour	Bacteria	Bacteroidetes	Bacteroidia	Bacteroidales	Prevotellaceae	Unclassified	NA	0.26478829245291	0.0105361728812815	23	0.380906669373257	0.635337924318919	8.90816664684898	0.310660022004058
OTU667	NA	LeSciellour	Bacteria	Firmicutes	Clostridia	Unclassified	Unclassified	Unclassified	NA	0.251121440398894	0.0139552555977717	18	0.39040559077478	0.962089764803294	13.7525578364164	0.409867000974847
OTU668	NA	LeSciellour	Bacteria	Firmicutes	Clostridia	Clostridiales	Unclassified	Unclassified	NA	1.74246025357874	0.0583086784495264	145	2.69897000433602	5.58010435001941	5.41154730854543	4.43141183693849
OTU67	NA	LeSciellour	Bacteria	Bacteroidetes	Bacteroidia	Bacteroidales	Unclassified	Unclassified	NA	1.84597705422303	0.0596739687574467	14	0.812479279163537	3.78552396201394	58.1898775549808	1.45706652672894
OTU672	NA	LeSciellour	Bacteria	Firmicutes	Clostridia	Clostridiales	Unclassified	Unclassified	NA	0.412283529322031	0.0298484795977337	63	1.17392519729917	1.95351074664677	8.70269784694396	1.88337775380057
OTU674	NA	LeSciellour	Bacteria	Firmicutes	Clostridia	Clostridiales	Lachnospiraceae	Dorea	NA	0.231932168503132	0.0114450469291554	77	0.165579296318467	0.864838232298394	6.62505216450183	0.422692317078661
OTU675	NA	LeSciellour	Bacteria	Firmicutes	Clostridia	Clostridiales	Unclassified	Unclassified	NA	0.213580914218467	0.0644566171741388	229	3	4.04069728153035	4.92078836779681	3.84714965607311
OTU679	NA	LeSciellour	Bacteria	Bacteroidetes	Bacteroidia	Bacteroidales	Unclassified	Unclassified	NA	0.216039160580473	0.0165233480955667	53	1.43179827593301	0.0367802633710711	28.2955904599538	0.443815540718087
OTU68	NA	LeSciellour	Bacteria	Firmicutes	Clostridia	Clostridiales	Ruminococcaceae	Unclassified	NA	1.55786452559454	0.0941706102461446	2	1.18708664335714	3.59407006036566	51.0089740786457	3.18999778185814
OTU681	NA	LeSciellour	Bacteria	Firmicutes	Clostridia	Clostridiales	Lachnospiraceae	Unclassified	NA	1.22564438687041	0.0235109419751544	40	0.348721986001856	0.997521032456383	5.03646471707364	0.802282213779564
OTU689	NA	LeSciellour	Bacteria	Firmicutes	Clostridia	Clostridiales	Unclassified	Unclassified	NA	6.65955511827658	0.222942379289659	482	3	23.3527150691342	12.4535452947602	26.16060449622
OTU69	NA	LeSciellour	Bacteria	Firmicutes	Clostridia	Clostridiales	Unclassified	Unclassified	NA	0.522099447518596	0.00322636972658884	5	0.0101054362812269	0.413686858532715	48.0938591933918	0.0502408103572111
OTU690	NA	LeSciellour	Bacteria	Firmicutes	Clostridia	Clostridiales	Eubacteriaceae	Eubacterium	NA	1.30316889449091	0.0582233865623809	196	2.30102999566398	3.69288064853205	7.64852904868065	3.08257588375389
OTU697	NA	LeSciellour	Bacteria	Firmicutes	Clostridia	Unclassified	Unclassified	Unclassified	NA	0.215201853826277	0.00708733442842756	46	0.244887733604929	0.433792744472397	5.54875043609875	0.150718157003056
OTU7	NA	LeSciellour	Bacteria	Spirochaetes	Spirochaetia	Spirochaetales	Unclassified	Unclassified	NA	1.47803298189351	0.117748959078054	531	0.510041520575165	8.04026111749285	312.229589041904	3.68049984221786
OTU70	NA	LeSciellour	Bacteria	Firmicutes	Clostridia	Clostridiales	Lachnospiraceae	Lachnospiracea_incertae_sedis	NA	0.179213328963671	0.0202112827016732	261	1.1249387366083	2.41248528532166	71.2280745622016	0.978607429507544
OTU702	NA	LeSciellour	Bacteria	Bacteroidetes	Bacteroidia	Bacteroidales	Unclassified	Unclassified	NA	0.229559754027138	0.00202162454025054	125	2.15490195998574	0.00333223146847041	22.5409405533255	0.123908761193289
OTU703	NA	LeSciellour	Bacteria	Spirochaetes	Spirochaetia	Spirochaetales	Spirochaetaceae	Unclassified	NA	0.956744693102544	0.029744776695253	81	1.17392519729917	0.374916235386044	11.952470581798	1.20587341954078
OTU708	NA	LeSciellour	Bacteria	Bacteroidetes	Bacteroidia	Bacteroidales	Prevotellaceae	Unclassified	NA	0.200485212929664	0.00967063266582383	27	0.655607726314889	0.233869535943427	11.598675930773	0.188918581951248
OTU71	NA	LeSciellour	Bacteria	Bacteroidetes	Bacteroidia	Bacteroidales	Prevotellaceae	Prevotella	NA	0.394834991822441	0.0189356384222824	4	0.521433504406157	0.412646830868684	32.7929756754152	0.34353077957714
OTU714	NA	LeSciellour	Bacteria	Firmicutes	Clostridia	Clostridiales	Lachnospiraceae	Dorea	NA	0.956726596130204	0.0459719752756528	91	0.396855627379818	3.85849442396988	6.3010823371838	2.19757289847487
OTU716	NA	LeSciellour	Bacteria	Firmicutes	Clostridia	Clostridiales	Unclassified	Unclassified	NA	0.360921625047293	0.017214412349649	64	0.0419141514789149	0.634709586889702	4.81030440728968	0.589394859319178
OTU717	NA	LeSciellour	Bacteria	Spirochaetes	Spirochaetia	Spirochaetales	Spirochaetaceae	Treponema	NA	1.35569607853748	0.0751279935118322	284	2.69897000433602	4.73375730752549	8.96803852357761	3.45589040589405
OTU72	NA	LeSciellour	Bacteria	Proteobacteria	Gammaproteobacteria	Enterobacteriales	Enterobacteriaceae	Escherichia/Shigella	NA	0.107425933446317	0.00667317072096963	0	0.59176003468815	0.168561573833412	71.1767276428252	0.190220880182936
OTU720	NA	LeSciellour	Bacteria	Firmicutes	Clostridia	Clostridiales	Ruminococcaceae	Oscillibacter	NA	1.17071023686862	0.0501852528442082	89	0.84163750790475	2.71310913316669	4.96238926449639	3.3581353557304
OTU722	NA	LeSciellour	Bacteria	Bacteroidetes	Bacteroidia	Bacteroidales	Prevotellaceae	Prevotella	NA	0.837558048348091	0.0506848468792986	173	1.11350927482752	2.64348625316964	5.87383173657263	2.71463904542694
OTU723	NA	LeSciellour	Bacteria	Firmicutes	Clostridia	Clostridiales	Unclassified	Unclassified	NA	0.512905745984264	0.0309049295393789	81	0.931814138253838	1.22315349105663	6.60815047712924	1.04888223445127
OTU724	NA	LeSciellour	Bacteria	Firmicutes	Clostridia	Clostridiales	Ruminococcaceae	Unclassified	NA	0.473125629980295	0.0151062772589329	32	0.132532512140949	0.275972424997779	7.14083171871184	0.393980747047218
OTU728	NA	LeSciellour	Bacteria	Bacteroidetes	Bacteroidia	Bacteroidales	Prevotellaceae	Unclassified	NA	0.517241381498916	0.0138391660436406	34	0.343901797987168	0.655665905553712	12.1450768890569	0.441668631877928
OTU729	NA	LeSciellour	Bacteria	Bacteroidetes	Unclassified	Unclassified	Unclassified	Unclassified	NA	0.343353186352379	0.0506267915048332	87	0.568636235841013	3.0553051401766	13.2504251615536	2.7588380819039
OTU73	NA	LeSciellour	Bacteria	Spirochaetes	Spirochaetia	Spirochaetales	Spirochaetaceae	Unclassified	NA	0.226358826776075	0.0456193976823174	2	0.247951552180562	1.2237301741792	53.5706676692205	1.00521155303591
OTU74	NA	LeSciellour	Bacteria	Bacteroidetes	Unclassified	Unclassified	Unclassified	Unclassified	NA	0.204951393487298	0.0663517807205715	0	0.71669877129645	3.56861462899945	91.5984370701447	1.64476694162477
OTU742	NA	LeSciellour	Bacteria	Firmicutes	Clostridia	Clostridiales	Unclassified	Unclassified	NA	0.304652267939738	0.00125465940243103	27	0.0746879085003505	0.059248530625409	4.87572974501273	0.0910336875198641
OTU744	NA	LeSciellour	Bacteria	Bacteroidetes	Bacteroidia	Bacteroidales	Prevotellaceae	Prevotella	NA	0.185343447896443	0.0317220052706366	97	1.31875876262441	1.44269183215397	4.20331712775375	1.0925720130652
OTU749	NA	LeSciellour	Bacteria	Firmicutes	Bacilli	Lactobacillales	Lactobacillaceae	Lactobacillus	NA	0.227373973920694	0.0348899692916713	19	0.489454989793388	0.302270801877071	18.2795339395743	0.553768284971525
OTU75	NA	LeSciellour	Bacteria	Bacteroidetes	Bacteroidia	Bacteroidales	Unclassified	Unclassified	NA	0.63398818734052	0.016026169875221	0	0.335358024443874	0.214629071802698	63.4625335121927	0.353285212661212
OTU759	NA	LeSciellour	Bacteria	Bacteroidetes	Bacteroidia	Bacteroidales	Prevotellaceae	Prevotella	NA	0.273508390722387	0.022398326330132	27	0.266000713461613	0.118871231643074	5.35787986521702	0.556227103585901
OTU76	NA	LeSciellour	Bacteria	Firmicutes	Unclassified	Unclassified	Unclassified	Unclassified	NA	1.87568931368807	0.0579615604360206	383	2.04575749056068	0.242845275391018	53.3119082447092	2.48554633892164
OTU762	NA	LeSciellour	Bacteria	Firmicutes	Bacilli	Lactobacillales	Lactobacillaceae	Lactobacillus	NA	0.195206837405765	0.0436331797096615	176	2.52287874528034	1.61252915612841	10.5055823965802	1.23491588189394
OTU765	NA	LeSciellour	Bacteria	Firmicutes	Clostridia	Clostridiales	Unclassified	Unclassified	NA	1.3054457806514	0.0310676659781405	135	0.645891560852599	1.19935833125522	5.10537769645921	1.46270777604188
OTU767	NA	LeSciellour	Bacteria	Bacteroidetes	Bacteroidia	Bacteroidales	Prevotellaceae	Unclassified	NA	0.698111342226669	0.0264988969682894	19	0.0168249279621871	0.37595208468226	41.5731659732181	0.644469266858454
OTU77	NA	LeSciellour	Bacteria	Firmicutes	Clostridia	Clostridiales	Unclassified	Unclassified	NA	0.243280857313931	0.083524912186607	18	0.621602099051862	6.74799362454148	51.004072056191	2.71309745992965
OTU78	NA	LeSciellour	Bacteria	Firmicutes	Clostridia	Clostridiales	Unclassified	Unclassified	NA	0.507558986012365	0.00508810857336571	12	0.235077015350112	0.345837352942713	43.8061888477994	0.263629195951772
OTU780	NA	LeSciellour	Bacteria	Bacteroidetes	Bacteroidia	Bacteroidales	Prevotellaceae	Unclassified	NA	0.364028631536559	0.0287446144048928	31	0.818156412055227	0.903307306327647	9.2633681376608	0.783540266750444
OTU782	NA	LeSciellour	Bacteria	Proteobacteria	Gammaproteobacteria	Aeromonadales	Succinivibrionaceae	Succinivibrio	NA	1.01297328041438	0.0627772785468066	129	2.52287874528034	2.1969820369272	3.9871919068225	3.05434102818079
OTU783	NA	LeSciellour	Bacteria	Firmicutes	Bacilli	Lactobacillales	Lactobacillaceae	Lactobacillus	NA	0.18500185877286	0.0205623856224187	31	0.493494967595128	0.960615879670708	8.65568342142269	0.562565695910536
OTU788	NA	LeSciellour	Bacteria	Proteobacteria	Unclassified	Unclassified	Unclassified	Unclassified	NA	0.759723011050462	0.0363297235972621	75	1.14874165128092	0.503363767650726	8.0890354625907	1.2229317763819
OTU79	NA	LeSciellour	Bacteria	Firmicutes	Bacilli	Lactobacillales	Lactobacillaceae	Lactobacillus	NA	0.168856551114961	0.0360932572197027	13	1.65757731917779	0.889472787983591	58.851619832443	0.95497705330594
OTU792	NA	LeSciellour	Bacteria	Bacteroidetes	Unclassified	Unclassified	Unclassified	Unclassified	NA	6.73435813659781	0.265025750364059	488	3	36.2452778898737	19.3295715320617	32.1662866267027
OTU793	NA	LeSciellour	Bacteria	Firmicutes	Clostridia	Unclassified	Unclassified	Unclassified	NA	0.333497307558641	0.0153161802820272	42	0.0352690789463706	0.530673166935096	5.25174120222828	0.471627244999964
OTU8	NA	LeSciellour	Bacteria	Spirochaetes	Spirochaetia	Spirochaetales	Spirochaetaceae	Unclassified	NA	1.85400757238333	0.0901035697946917	0	1.74472749489669	2.21258550202472	279.71381407877	2.32475072916402
OTU80	NA	LeSciellour	Bacteria	Firmicutes	Clostridia	Clostridiales	Lachnospiraceae	Dorea	NA	1.02135808321982	0.00222817133084717	3	0.00217691925427455	0.121128459939578	27.138375702153	0.0052896321530134
OTU807	NA	LeSciellour	Bacteria	Firmicutes	Clostridia	Clostridiales	Lachnospiraceae	Blautia	NA	2.04023397519597	0.0355576276646111	63	0.659555885159882	1.35216693524227	9.8401783278978	1.41992804152597
OTU81	NA	LeSciellour	Bacteria	Firmicutes	Clostridia	Clostridiales	Unclassified	Unclassified	NA	0.765239187064917	0.0123718848831539	12	0.139661993429006	0.406181808445661	33.5508933427531	0.226478248038539
OTU812	NA	LeSciellour	Bacteria	Bacteroidetes	Bacteroidia	Bacteroidales	Prevotellaceae	Unclassified	NA	0.16865063200929	0.013853870083224	14	0.46344155742847	0.188898193186016	31.4999633086109	0.267581632495691
OTU82	NA	LeSciellour	Bacteria	Firmicutes	Erysipelotrichia	Erysipelotrichales	Erysipelotrichaceae	Turicibacter	NA	0.768622508657658	0.0375464757445483	0	0.665546248849069	0.574810964244943	39.4567847565239	0.88190329070471
OTU840	NA	LeSciellour	Bacteria	Firmicutes	Unclassified	Unclassified	Unclassified	Unclassified	NA	0.308650360246714	0.0594563815830365	131	3	5.22822375659603	6.15050653253357	3.53509931291398
OTU845	NA	LeSciellour	Bacteria	Bacteroidetes	Bacteroidia	Bacteroidales	Unclassified	Unclassified	NA	1.70676797773809	0.079769532684464	184	1.26760624017703	2.72283884080677	8.71082323918149	3.7209505777084
OTU85	NA	LeSciellour	Bacteria	Firmicutes	Clostridia	Clostridiales	Lachnospiraceae	Blautia	NA	0.661546986279865	0.0032806373174544	5	0.0899094544059319	0.0306197743901126	22.6408739210842	0.0723790856867652
OTU854	NA	LeSciellour	Bacteria	Bacteroidetes	Bacteroidia	Bacteroidales	Prevotellaceae	Unclassified	NA	0.194853267044328	0.00418797527380107	27	0.156144577376839	0.0446914198397272	7.90795134368937	0.0661917526502063
OTU859	NA	LeSciellour	Bacteria	Firmicutes	Unclassified	Unclassified	Unclassified	Unclassified	NA	0.240390844793552	0.0321067954162663	65	1.10790539730952	2.51937486809553	7.16409960664913	1.11578068502482
OTU86	NA	LeSciellour	Bacteria	Firmicutes	Clostridia	Clostridiales	Lachnospiraceae	Coprococcus	NA	0.708891366044799	0.00416354529405395	11	0.373659632624958	0.0556132430379179	21.2450788124628	0.169525386265921
OTU860	NA	LeSciellour	Bacteria	Firmicutes	Clostridia	Clostridiales	Unclassified	Unclassified	NA	0.481034913276104	0.00809178749142247	21	0.218244625347531	0.253827796507332	5.75356826975155	0.163187348730184
OTU863	NA	LeSciellour	Bacteria	Firmicutes	Clostridia	Clostridiales	Ruminococcaceae	Unclassified	NA	0.197898821630769	0.0150602641884185	39	0.109020403010311	0.819519941389732	3.34019853756255	0.422999824493889
OTU866	NA	LeSciellour	Bacteria	Firmicutes	Bacilli	Lactobacillales	Lactobacillaceae	Lactobacillus	NA	0.218999662545642	0.00484554073392298	31	0.453457336521869	0.433325723497214	7.04489755624529	0.151805358527295
OTU869	NA	LeSciellour	Bacteria	Firmicutes	Unclassified	Unclassified	Unclassified	Unclassified	NA	0.497593695529025	0.0317944455972268	61	0.712198270069774	2.1014309649406	6.18397378545554	1.41745209510542
OTU870	NA	LeSciellour	Bacteria	Firmicutes	Clostridia	Clostridiales	Unclassified	Unclassified	NA	0.198506759426459	0.00978742412402692	63	0.899629454882437	0.0245531482808865	13.3591650995726	0.435257486484322
OTU871	NA	LeSciellour	Bacteria	Bacteroidetes	Bacteroidia	Bacteroidales	Unclassified	Unclassified	NA	0.208393681869508	0.00881447437312481	14	0.128427064454121	0.200609086922284	10.3846579279132	0.2259829085327
OTU872	NA	LeSciellour	Bacteria	Firmicutes	Clostridia	Clostridiales	Unclassified	Unclassified	NA	0.226135773758912	0.0066639568623996	51	0.26440110030182	1.5317608449682	10.4445488238223	0.35779664619855
OTU88	NA	LeSciellour	Bacteria	Firmicutes	Clostridia	Unclassified	Unclassified	Unclassified	NA	0.156384874970545	0.0195196458977665	2	0.166215625343521	0.305797444594862	59.8770460866528	0.428490291915889
OTU884	NA	LeSciellour	Bacteria	Firmicutes	Unclassified	Unclassified	Unclassified	Unclassified	NA	0.248800433815358	0.00295072810740849	39	0.0404816230270017	0.777738506642962	16.2241034344733	0.0671585328713572
OTU885	NA	LeSciellour	Bacteria	Firmicutes	Clostridia	Unclassified	Unclassified	Unclassified	NA	0.399774465738309	0.0103328473860722	81	0.876148359032914	0.00958284237356139	5.26428238819159	0.467661266498822
OTU886	NA	LeSciellour	Bacteria	Bacteroidetes	Bacteroidia	Bacteroidales	Prevotellaceae	Unclassified	NA	0.376170840199717	0.0338791496049308	142	2.22184874961636	1.28329562162897	17.9850369829407	1.26592162010212
OTU887	NA	LeSciellour	Bacteria	Firmicutes	Clostridia	Clostridiales	Lachnospiraceae	Roseburia	NA	0.58763571411839	0.0154110716206127	9	0.465973893943865	0.157138671635726	8.64112957603701	0.300020267368582
OTU89	NA	LeSciellour	Bacteria	Firmicutes	Clostridia	Clostridiales	Unclassified	Unclassified	NA	0.405665075965595	0.00238771046125218	11	0.443697499232713	0.450640658702942	47.8307441027377	0.0520756814607154
OTU894	NA	LeSciellour	Bacteria	Firmicutes	Unclassified	Unclassified	Unclassified	Unclassified	NA	0.977132451445441	0.0601812681870261	302	3	1.81356376119727	7.10426140979467	3.10899444435675
OTU9	NA	LeSciellour	Bacteria	Firmicutes	Clostridia	Clostridiales	Clostridiaceae_1	Clostridium_sensu_stricto	NA	0.647167470107803	0.00890887465669461	0	0.100726812682396	0.0651082999222599	193.481877539655	0.0864029979249722
OTU90	NA	LeSciellour	Bacteria	Bacteroidetes	Bacteroidia	Bacteroidales	Unclassified	Unclassified	NA	0.16164541205021	0.00997445645007321	11	0.00966114521239857	0.702289182048607	44.4202794886627	0.259702333889541
OTU906	NA	LeSciellour	Bacteria	Bacteroidetes	Bacteroidia	Unclassified	Unclassified	Unclassified	NA	0.273887696814849	0.0446844789662403	127	2.30102999566398	1.59168883857895	11.1119866029543	1.69090329070837
OTU91	NA	LeSciellour	Bacteria	Fibrobacteres	Fibrobacteria	Fibrobacterales	Fibrobacteraceae	Fibrobacter	NA	0.207917462536125	0.0129423039453063	12	0.0904439707588247	1.01793740400068	62.4044079607152	0.192852054550794
OTU912	NA	LeSciellour	Bacteria	Firmicutes	Unclassified	Unclassified	Unclassified	Unclassified	NA	0.230111635373673	0.00380238905666058	37	0.39577394691553	0.307433725805138	7.01530735094485	0.214900244623689
OTU913	NA	LeSciellour	Bacteria	Firmicutes	Unclassified	Unclassified	Unclassified	Unclassified	NA	0.364963577697442	0.0546428712803057	83	1.05551732784983	3.0058436754417	6.77313864031337	2.26697611062608
OTU917	NA	LeSciellour	Bacteria	Bacteroidetes	Unclassified	Unclassified	Unclassified	Unclassified	NA	0.197590093811894	0.00924223916750392	42	0.0199966284162537	1.28764597537448	8.49591322532305	0.297238367497961
OTU918	NA	LeSciellour	Bacteria	Bacteroidetes	Bacteroidia	Bacteroidales	Unclassified	Unclassified	NA	0.221591210967358	0.00206990997421777	27	0.847711655616944	0.230398561205193	25.3969484237901	0.00911384069339283
OTU92	NA	LeSciellour	Bacteria	Bacteroidetes	Bacteroidia	Bacteroidales	Prevotellaceae	Unclassified	NA	0.145481024924944	0.022787788327551	0	0.962573502059376	0.191294744796886	56.5954309479795	0.585944913882556
OTU920	NA	LeSciellour	Bacteria	Bacteroidetes	Bacteroidia	Bacteroidales	Prevotellaceae	Unclassified	NA	2.48653917676938	0.134397628268107	390	3	8.14576240642355	9.25652819599344	10.4873355040677
OTU93	NA	LeSciellour	Bacteria	Firmicutes	Clostridia	Unclassified	Unclassified	Unclassified	NA	0.348652625227933	0.0175920997689924	2	0.239577516576788	0.321442730127299	21.2486694764166	0.149840244184438
OTU935	NA	LeSciellour	Bacteria	Firmicutes	Unclassified	Unclassified	Unclassified	Unclassified	NA	0.256736310616552	0.0290430146939512	55	0.399027104313252	2.54631692714807	17.4587147589534	1.17844360203001
OTU939	NA	LeSciellour	Bacteria	Firmicutes	Bacilli	Lactobacillales	Lactobacillaceae	Lactobacillus	NA	0.226683696997733	0.0429589002810607	297	2.22184874961636	1.48442521341149	34.144701499234	0.851367356076503
OTU94	NA	LeSciellour	Bacteria	Bacteroidetes	Bacteroidia	Bacteroidales	Prevotellaceae	Prevotella	NA	0.426016530326544	0.0115133844521564	10	0.0362121726544447	0.188550935797246	27.9036478860172	0.33978699823506
OTU943	NA	LeSciellour	Bacteria	Firmicutes	Bacilli	Lactobacillales	Lactobacillaceae	Lactobacillus	NA	0.1919302803802	0.0180054721542993	42	0.537602002101044	1.01367314571879	6.33985135736192	0.441269719490011
OTU949	NA	LeSciellour	Bacteria	Firmicutes	Unclassified	Unclassified	Unclassified	Unclassified	NA	0.229946650529199	0.0208297365824985	58	0.565431095965801	0.609763193711253	5.28243360847146	0.443108222833566
OTU95	NA	LeSciellour	Bacteria	Firmicutes	Unclassified	Unclassified	Unclassified	Unclassified	NA	0.216220989763597	0.0429578117549839	398	1.33724216831843	5.86083258772533	144.772183030061	1.55331040352876
OTU954	NA	LeSciellour	Bacteria	Firmicutes	Bacilli	Lactobacillales	Lactobacillaceae	Lactobacillus	NA	0.16697201528431	0.0262534621978787	57	0.723538195826756	0.698532191966245	7.85629520191145	0.72057016506097
OTU958	NA	LeSciellour	Bacteria	Firmicutes	Clostridia	Clostridiales	Unclassified	Unclassified	NA	0.305076798476601	0.0347773613561451	61	0.363512103646635	0.949864094549532	5.83732226677883	1.31563017704859
OTU96	NA	LeSciellour	Bacteria	Bacteroidetes	Bacteroidia	Bacteroidales	Prevotellaceae	Unclassified	NA	0.472035951230823	0.0267394756409786	3	1.15490195998574	0.615610333184443	57.3776981673374	0.79263779887493
OTU963	NA	LeSciellour	Bacteria	Firmicutes	Clostridia	Clostridiales	Unclassified	Unclassified	NA	1.39927094090602	0.0206018257040967	33	0.425968732272281	0.0558189297534992	5.70446761978843	0.45973122657598
OTU97	NA	LeSciellour	Bacteria	Bacteroidetes	Bacteroidia	Bacteroidales	Unclassified	Unclassified	NA	0.553958231853664	0.0136778060576565	0	0.202732459169284	0.279396386111426	46.9432477145104	0.249982903678113
OTU972	NA	LeSciellour	Bacteria	Firmicutes	Bacilli	Lactobacillales	Lactobacillaceae	Lactobacillus	NA	0.216588316912117	0.0184692069650276	35	0.125518182300534	0.879052894064371	5.98020825857903	0.547845887403945
OTU973	NA	LeSciellour	Bacteria	Firmicutes	Bacilli	Lactobacillales	Lactobacillaceae	Lactobacillus	NA	0.187434205378135	0.0351678953517341	225	2.69897000433602	1.42267225638897	10.0022800895449	1.1290276887678
OTU974	NA	LeSciellour	Bacteria	Firmicutes	Clostridia	Clostridiales	Unclassified	Unclassified	NA	2.00345707272706	0.0694827647560796	113	2.30102999566398	3.37603474146815	5.60216039754725	4.51980913824129
OTU98	NA	LeSciellour	Bacteria	Firmicutes	Clostridia	Clostridiales	Unclassified	Unclassified	NA	1.03708266096106	0.0429375018760265	5	1.26760624017703	0.429208723439927	43.7142992964984	1.23713386252228
OTU987	NA	LeSciellour	Bacteria	Firmicutes	Clostridia	Clostridiales	Ruminococcaceae	Unclassified	NA	0.285340382494171	0.0269546994199447	55	0.452225294612177	1.06923653181897	3.85586228625636	1.02914389399096
OTU988	NA	LeSciellour	Bacteria	Bacteroidetes	Bacteroidia	Unclassified	Unclassified	Unclassified	NA	0.436553551914226	0.0429257171562648	57	1.08618614761628	1.96372933004459	11.7987965284616	1.74809665016342
OTU99	NA	LeSciellour	Bacteria	Bacteroidetes	Unclassified	Unclassified	Unclassified	Unclassified	NA	0.195878918503293	0.0268728160148853	12	0.0670191780768018	1.37620209292622	92.2242172211637	0.382777493337638
OTU991	NA	LeSciellour	Bacteria	Firmicutes	Bacilli	Lactobacillales	Lactobacillaceae	Lactobacillus	NA	0.296990179005739	0.0140856391457485	51	0.809668301829709	1.11108035415102	7.47030939568672	0.378441548541118
NA	1029949	Wang	k__Bacteria	p__Firmicutes	c__Clostridia	o__Clostridiales	f__Lachnospiraceae	g__Lachnospira	s__	0.230577281392088	0.0228384810470988	0	0.651695136951839	0.38236750681406	5.94983717132834	0.956004093553247
NA	1040889	Wang	k__Bacteria	p__Firmicutes	c__Clostridia	o__Clostridiales	f__	g__	s__	0.230130059502025	0.00369548463509344	0	0.876148359032914	0.066351767156946	26.2966981404436	0.079330077304418
NA	105287	Wang	k__Bacteria	p__Firmicutes	c__Clostridia	o__Clostridiales	f__Ruminococcaceae	g__	s__	0.244991497890265	0.00117556806145243	0	0.320572103387881	0.118168200739627	2.19559157273532	0.48409260082403
NA	1062061	Wang	k__Bacteria	p__Firmicutes	c__Clostridia	o__Clostridiales	f__Ruminococcaceae	g__	s__	0.383130200252973	0.00353210486730323	0	0.612610173661271	0.530935661718341	187.871121670342	0.397830327410502
NA	1076587	Wang	k__Bacteria	p__Firmicutes	c__Clostridia	o__Clostridiales	f__Lachnospiraceae	g__Dorea	s__formicigenerans	0.176287573525395	0.010950724252486	0	0.422508200162775	0.153558536834978	27.8276747603449	0.927389267818078
NA	1078587	Wang	k__Bacteria	p__Firmicutes	c__Clostridia	o__Clostridiales	f__Lachnospiraceae	g__Blautia	s__	0.379943373021827	0.000278662560110964	0	0.262807357295263	0.608943663942136	322.756062633773	1.02807441252375
NA	1111191	Wang	k__Bacteria	p__Firmicutes	c__Clostridia	o__Clostridiales	f__Lachnospiraceae	g__[Ruminococcus]	s__gnavus	0.330466420334334	0.00465945104110489	0	0.349692476868064	0.463250930793517	55.2586253255311	0.484734779968593
NA	145735	Wang	k__Bacteria	p__Firmicutes	c__Clostridia	o__Clostridiales	f__	g__	s__	0.560049094941265	0.00079744883844558	0	0.425968732272281	0.75814478325639	5.92361990456635	0.300111903586272
NA	158045	Wang	k__Bacteria	p__Firmicutes	c__Clostridia	o__Clostridiales	f__Ruminococcaceae	g__Faecalibacterium	s__prausnitzii	0.50580546018043	0.00563847106132685	0	0.610833915635468	0.50842247854587	1.72007161276889	0.572344429771094
NA	162660	Wang	k__Bacteria	p__Firmicutes	c__Clostridia	o__Clostridiales	f__Ruminococcaceae	g__Ruminococcus	s__	0.312474839028856	0.00897420153441268	0	0.488116639021126	0.122091959191288	2.26600134057882	2.04688436273041
NA	166848	Wang	k__Bacteria	p__Firmicutes	c__Clostridia	o__Clostridiales	f__Lachnospiraceae	g__	s__	0.265988034747089	0.00775315373818437	0	0.311580177997289	0.0831122651108966	2.0330916334569	0.323454263595047
NA	173863	Wang	k__Bacteria	p__Firmicutes	c__Clostridia	o__Clostridiales	f__Ruminococcaceae	g__	s__	0.196229381794486	0.00234316046155756	0	0.289882634888184	0.306663037002312	9.42510155241352	0.941129021616741
NA	174280	Wang	k__Bacteria	p__Firmicutes	c__Clostridia	o__Clostridiales	f__	g__	s__	0.466270540739998	0.00472131507836925	0	0.435333935747911	0.257816906770356	8.66974283700639	0.472798469873489
NA	174625	Wang	k__Bacteria	p__Firmicutes	c__Clostridia	o__Clostridiales	f__Lachnospiraceae	g__Coprococcus	s__	0.232343338751364	0.00698080789606067	0	0.896196279044043	0.401110186635615	1.92901246595651	0.373682770283793
NA	174752	Wang	k__Bacteria	p__Firmicutes	c__Clostridia	o__Clostridiales	f__Ruminococcaceae	g__	s__	0.287084216836106	0.0155645391773224	0	0.468521082957745	0.198615653524651	1.72054995297804	1.10497979709289
NA	174818	Wang	k__Bacteria	p__Firmicutes	c__Clostridia	o__Clostridiales	f__Ruminococcaceae	g__	s__	1.03135264756562	0.0172965466244512	0	0.328827157284917	1.98327816323687	3.84505164061356	3.39915493052668
NA	174862	Wang	k__Bacteria	p__Firmicutes	c__Clostridia	o__Clostridiales	f__Lachnospiraceae	g__	s__	0.236902795961838	0.00936757275614074	0	0.0856568428805592	0.357053982958005	8.03524580214833	0.00310677171489342
NA	174943	Wang	k__Bacteria	p__Firmicutes	c__Clostridia	o__Clostridiales	f__Ruminococcaceae	g__	s__	0.311589843631599	0.00634753175964872	0	0.476253533188435	0.677410957205781	3.31203247085598	0.635369503011685
NA	175148	Wang	k__Bacteria	p__Firmicutes	c__Clostridia	o__Clostridiales	f__Ruminococcaceae	g__	s__	0.247507623309722	0.00584078688843739	0	0.188424994129407	0.493610289623618	13.3313180245225	0.711037749535357
NA	175485	Wang	k__Bacteria	p__Bacteroidetes	c__Bacteroidia	o__Bacteroidales	f__Bacteroidaceae	g__Bacteroides	s__	0.329852303792955	0.000468854741795523	0	1.13667713987954	0.611336533658591	3.97023931890396	1.32237632491793
NA	175520	Wang	k__Bacteria	p__Firmicutes	c__Clostridia	o__Clostridiales	f__Ruminococcaceae	g__	s__	0.70414103608474	0.00982290442630572	0	0.0565054840938974	1.24189662019904	4.26824845954786	0.307308806297407
NA	175559	Wang	k__Bacteria	p__Firmicutes	c__Clostridia	o__Clostridiales	f__Lachnospiraceae	g__Blautia	s__	0.244420551280372	0.00561552506772263	0	0.177178354696895	0.309662843299458	1.97586115994073	0.413892260552471
NA	175729	Wang	k__Bacteria	p__Firmicutes	c__Clostridia	o__Clostridiales	f__Lachnospiraceae	g__	s__	0.221781631238294	0.000146618506666141	0	0.314258261397736	0.0113892976793586	2.68403614095885	0.0473758588253563
NA	176108	Wang	k__Bacteria	p__Bacteroidetes	c__Bacteroidia	o__Bacteroidales	f__Rikenellaceae	g__	s__	0.240017456802621	0.000195518815066331	0	0.154901959985743	0.16825800668333	2.96002475229162	0.20394971788352
NA	176113	Wang	k__Bacteria	p__Firmicutes	c__Clostridia	o__Clostridiales	f__	g__	s__	0.510689890473336	0.0119835267903445	0	0.428291168191312	0.994283893609106	2.54398664898113	0.846939548620728
NA	176346	Wang	k__Bacteria	p__Firmicutes	c__Clostridia	o__Clostridiales	f__Lachnospiraceae	g__Roseburia	s__	0.375023751802315	0.00232939474629202	0	0.125518182300534	0.0963006522827577	2.00973578198244	0.454319846155408
NA	176507	Wang	k__Bacteria	p__Firmicutes	c__Clostridia	o__Clostridiales	f__Ruminococcaceae	g__	s__	0.27716993811455	0.0017950121040752	1	0.0101054362812269	0.0634985526789461	1.87073573763644	0.973152365795252
NA	177062	Wang	k__Bacteria	p__Firmicutes	c__Clostridia	o__Clostridiales	f__Lachnospiraceae	g__Blautia	s__	0.279589148089604	0.0143669992686476	0	0.0472075569559079	0.464471440621841	4.60001195202261	0.20066288581216
NA	177100	Wang	k__Bacteria	p__Firmicutes	c__Clostridia	o__Clostridiales	f__Ruminococcaceae	g__	s__	0.337603049460237	0.00847075956017937	0	0.23284413391782	0.0978925898242412	2.00972019828682	0.732996811734458
NA	177567	Wang	k__Bacteria	p__Firmicutes	c__Clostridia	o__Clostridiales	f__Ruminococcaceae	g__	s__	0.186233186480848	0.0103965191928034	0	0.536107011014093	0.0557583330560971	4.06782186423007	0.675981650541132
NA	177792	Wang	k__Bacteria	p__Firmicutes	c__Clostridia	o__Clostridiales	f__	g__	s__	0.523827160429347	0.00294532458101136	0	0.226945306635737	0.558296845471508	2.85909606779498	0.593534036208408
NA	178238	Wang	k__Bacteria	p__Firmicutes	c__Clostridia	o__Clostridiales	f__Lachnospiraceae	g__Coprococcus	s__	0.499250567792386	0.00225718742956927	0	0.0264103765727431	0.638045885541519	23.1457934368257	0.299865789802114
NA	178420	Wang	k__Bacteria	p__Firmicutes	c__Clostridia	o__Clostridiales	f__	g__	s__	0.369922444961433	0.00205463415859274	0	0.20551195334083	0.609730832141301	4.56175012061203	0.153334775649536
NA	178485	Wang	k__Bacteria	p__Firmicutes	c__Clostridia	o__Clostridiales	f__Ruminococcaceae	g__	s__	0.310623171417593	0.00134943019430597	0	0.318758762624413	0.0417564217311458	3.97173217226566	0.126318986469993
NA	178584	Wang	k__Bacteria	p__Firmicutes	c__Clostridia	o__Clostridiales	f__Clostridiaceae	g__Clostridium	s__	0.258807053346848	0.00948058591000113	0	0.0438315695246367	0.4651748486286	12.8304334879981	0.134307256138645
NA	178675	Wang	k__Bacteria	p__Firmicutes	c__Clostridia	o__Clostridiales	f__Ruminococcaceae	g__	s__	0.360702904199055	0.0131733403349942	0	0.419075024324381	0.586227382105959	3.32440885103889	0.337737056628926
NA	178965	Wang	k__Bacteria	p__Firmicutes	c__Clostridia	o__Clostridiales	f__	g__	s__	0.292397334928433	0.0057189880119801	0	1.22914798835786	0.042825490562565	2.95006609729611	0.290733076925361
NA	179486	Wang	k__Bacteria	p__Firmicutes	c__Clostridia	o__Clostridiales	f__Ruminococcaceae	g__	s__	0.224315073749138	0.0052987269766175	0	0.0762380391712997	0.0442012584771864	3.32310909668666	0.295701722410808
NA	179572	Wang	k__Bacteria	p__Firmicutes	c__Clostridia	o__Clostridiales	f__Ruminococcaceae	g__Ruminococcus	s__	0.342276101191237	0.00501566647251985	0	0.527243550682788	0.660429548970596	2.92914206316515	0.206309248740244
NA	180045	Wang	k__Bacteria	p__Bacteroidetes	c__Bacteroidia	o__Bacteroidales	f__Bacteroidaceae	g__Bacteroides	s__	0.258969424129998	0.00335399802427692	0	0.0899094544059319	0.274187877723957	7.00924609538537	0.504981031164133
NA	180082	Wang	k__Bacteria	p__Bacteroidetes	c__Bacteroidia	o__Bacteroidales	f__Porphyromonadaceae	g__Parabacteroides	s__	0.527191057895709	0.000933799562175591	0	0.258060922270801	1.761519793905	10.5224506814124	0.205925986920122
NA	180401	Wang	k__Bacteria	p__Firmicutes	c__Clostridia	o__Clostridiales	f__Lachnospiraceae	g__	s__	0.299872882132774	0.000330966135016137	0	0.0535477349869269	0.0401062163628528	4.13894072935875	0.252162069811158
NA	180462	Wang	k__Bacteria	p__Firmicutes	c__Clostridia	o__Clostridiales	f__Ruminococcaceae	g__	s__	0.251690565921446	0.00500149909123874	0	0.143271109617117	0.0717040359142876	2.0681051687486	0.196395891553094
NA	180509	Wang	k__Bacteria	p__Firmicutes	c__Clostridia	o__Clostridiales	f__Ruminococcaceae	g__Ruminococcus	s__	0.288636612427845	0.00841922154211222	0	0.247951552180562	0.0659389218014174	5.58926360605301	0.948692468988929
NA	180713	Wang	k__Bacteria	p__Firmicutes	c__Clostridia	o__Clostridiales	f__Ruminococcaceae	g__	s__	0.412801515898764	0.00671502077869439	0	0.346787486224656	1.6574499737058	11.8311880751241	0.267327556573158
NA	180874	Wang	k__Bacteria	p__Firmicutes	c__Clostridia	o__Clostridiales	f__Lachnospiraceae	g__Roseburia	s__	0.37156443603253	0.015155282495386	4	2.22184874961636	0.574965331805477	2.3118721610321	0.696305133504555
NA	181008	Wang	k__Bacteria	p__Firmicutes	c__Clostridia	o__Clostridiales	f__	g__	s__	0.365779674631527	0.0047478064157192	0	0.0400051616715838	0.764950482056413	2.45151444206541	0.390549350245835
NA	181756	Wang	k__Bacteria	p__Firmicutes	c__Clostridia	o__Clostridiales	f__Lachnospiraceae	g__Blautia	s__	0.246315142021042	0.00823944626194605	0	0.326979092871104	0.445577384035142	3.04413958751612	0.291332249158985
NA	181918	Wang	k__Bacteria	p__Firmicutes	c__Clostridia	o__Clostridiales	f__Lachnospiraceae	g__Coprococcus	s__	0.271922287019161	0.00294060592004192	0	0.571865205971211	0.148527819215104	2.07900878592687	1.73309884806278
NA	182036	Wang	k__Bacteria	p__Firmicutes	c__Clostridia	o__Clostridiales	f__Ruminococcaceae	g__	s__	0.330305021298444	0.00302297325725152	0	0.326058001365912	1.01634254615984	4.65970903441773	0.994531598350971
NA	182054	Wang	k__Bacteria	p__Firmicutes	c__Clostridia	o__Clostridiales	f__Lachnospiraceae	g__Coprococcus	s__	0.236440399355259	0.00940046302965029	0	0.137272471682025	0.322702356657621	3.47360262252819	0.247839586200345
NA	182116	Wang	k__Bacteria	p__Firmicutes	c__Clostridia	o__Clostridiales	f__Lachnospiraceae	g__	s__	0.297676547676267	0.00168120416481156	0	0.0675262353228468	0.203751352752187	2.31139989658646	0.561483804758438
NA	182184	Wang	k__Bacteria	p__Firmicutes	c__Clostridia	o__Clostridiales	f__Ruminococcaceae	g__	s__	0.188232481620115	0.0163322485890146	0	0.515700160653214	0.0991973042292338	1.65052976607068	1.16652242213759
NA	182196	Wang	k__Bacteria	p__Firmicutes	c__Clostridia	o__Clostridiales	f__	g__	s__	0.391305381509123	0.0115307603302048	0	0.160521952625802	0.912195043192725	2.0444859311259	0.437784955937742
NA	182538	Wang	k__Bacteria	p__Firmicutes	c__Clostridia	o__Clostridiales	f__Lachnospiraceae	g__Coprococcus	s__	0.246936499028635	0.00822245766067164	0	0.0362121726544447	0.184630337532327	2.27714835842544	0.107736041281464
NA	182613	Wang	k__Bacteria	p__Firmicutes	c__Clostridia	o__Clostridiales	f__Lachnospiraceae	g__	s__	0.573572269611114	0.00152249629933319	0	0.333482019445119	0.615349816321157	5.76683594667593	0.462179118471035
NA	183210	Wang	k__Bacteria	p__Firmicutes	c__Clostridia	o__Clostridiales	f__Lachnospiraceae	g__Blautia	s__	0.251896303422657	0.00336114392597985	0	0.0579919469776868	0.00984037119935927	1.83632600008186	0.502681132973291
NA	183480	Wang	k__Bacteria	p__Bacteroidetes	c__Bacteroidia	o__Bacteroidales	f__Bacteroidaceae	g__Bacteroides	s__	0.227969769760083	0.0050725835536336	0	0.145693958198919	0.101118249415955	48.9445383687914	0.735690436408918
NA	183604	Wang	k__Bacteria	p__Firmicutes	c__Clostridia	o__Clostridiales	f__Lachnospiraceae	g__Blautia	s__	0.510611172221491	0.000274854412908953	0	0.0665127121512946	0.289934416557528	5.81046235478324	0.156563205841246
NA	183662	Wang	k__Bacteria	p__Bacteroidetes	c__Bacteroidia	o__Bacteroidales	f__Bacteroidaceae	g__Bacteroides	s__	0.480055350880708	0.0179179371939124	76	1.23657200643706	0.640883340475223	2.88102068815252	2.36578093051636
NA	183857	Wang	k__Bacteria	p__Firmicutes	c__Clostridia	o__Clostridiales	f__Lachnospiraceae	g__Blautia	s__	0.329098212213975	0.00561440645531214	0	0.0861861476162833	0.469189626953963	13.5551184316221	1.49812183793863
NA	183970	Wang	k__Bacteria	p__Firmicutes	c__Clostridia	o__Clostridiales	f__Lachnospiraceae	g__	s__	0.216433314564706	0.00018973281132142	0	0.247183568811729	0.212767779063741	2.8693357606632	0.000777564950029767
NA	184561	Wang	k__Bacteria	p__Firmicutes	c__Clostridia	o__Clostridiales	f__Lachnospiraceae	g__Blautia	s__	0.463315042401234	0.00469796056237408	0	0.143271109617117	0.688338014294738	10.0663269103407	1.44485638366409
NA	184770	Wang	k__Bacteria	p__Firmicutes	c__Clostridia	o__Clostridiales	f__Lachnospiraceae	g__Coprococcus	s__	0.292296331654568	0.00584162841746247	0	0.478861916295964	0.371922032527265	2.01011731045784	0.466547957144642
NA	184922	Wang	k__Bacteria	p__Firmicutes	c__Clostridia	o__Clostridiales	f__Veillonellaceae	g__Dialister	s__	0.469574160468471	0.0214207203588126	0	0.219682687859849	0.29204438437559	2.18570954866746	0.683210882303893
NA	185594	Wang	k__Bacteria	p__Firmicutes	c__Clostridia	o__Clostridiales	f__Lachnospiraceae	g__	s__	0.255402050961329	0.00581024239661905	0	0.20690839982342	0.0548620085046569	3.07238985435988	0.0162662424068233
NA	185939	Wang	k__Bacteria	p__Firmicutes	c__Clostridia	o__Clostridiales	f__	g__	s__	0.280700962361322	0.00645219171809391	0	0.34008379993015	0.338902265530614	6.28178378697851	0.11911377337477
NA	186352	Wang	k__Bacteria	p__Bacteroidetes	c__Bacteroidia	o__Bacteroidales	f__Bacteroidaceae	g__Bacteroides	s__	0.299129625248467	0.0109809548567092	1	0.11690664142431	0.426537846646885	1.6027866738309	0.616797762197
NA	186652	Wang	k__Bacteria	p__Firmicutes	c__Clostridia	o__Clostridiales	f__Lachnospiraceae	g__Dorea	s__formicigenerans	0.233012186040697	0.00176599917336703	0	0.554395796726402	0.0579379306446909	2.24236092344748	0.429108065297484
NA	186896	Wang	k__Bacteria	p__Firmicutes	c__Clostridia	o__Clostridiales	f__Lachnospiraceae	g__Blautia	s__	0.328870681659411	0.00948815992680576	0	0.0574958938319193	0.516825953215461	17.7368487567686	0.519233056616124
NA	186969	Wang	k__Bacteria	p__Firmicutes	c__Clostridia	o__Clostridiales	f__Lachnospiraceae	g__Coprococcus	s__	0.404349887268828	0.0143076783634387	0	0.309803919971486	0.285695356032248	1.55726192441088	1.51394777439638
NA	187056	Wang	k__Bacteria	p__Firmicutes	c__Clostridia	o__Clostridiales	f__Ruminococcaceae	g__Ruminococcus	s__	0.356828686575771	0.00453077857060849	0	0.692503962086787	0.565309695479461	5.37944803338776	0.850723697033007
NA	187126	Wang	k__Bacteria	p__Firmicutes	c__Clostridia	o__Clostridiales	f__Ruminococcaceae	g__	s__	0.315999673961216	0.0025920884380931	0	0.326979092871104	0.185114624670294	3.71796628220129	0.668011160052552
NA	187210	Wang	k__Bacteria	p__Firmicutes	c__Clostridia	o__Clostridiales	f__Lachnospiraceae	g__Blautia	s__	0.223908841018834	0.00399703072653424	0	0.348721986001856	0.0870844426614425	1.87018014782194	0.0996731581819765
NA	187404	Wang	k__Bacteria	p__Firmicutes	c__Clostridia	o__Clostridiales	f__Ruminococcaceae	g__	s__	0.374515113588002	0.00595333397648764	0	2.15490195998574	0.86413751943014	3.12727466993541	0.749826840840718
NA	187466	Wang	k__Bacteria	p__Firmicutes	c__Clostridia	o__Clostridiales	f__Clostridiaceae	g__	s__	0.241664778617114	0.00126358323461494	0	0.139063379299906	0.0666767192368184	2.13677440699772	0.121230373812385
NA	187489	Wang	k__Bacteria	p__Firmicutes	c__Clostridia	o__Clostridiales	f__Ruminococcaceae	g__	s__	0.208308638160012	0.0052052179976088	0	0.469800301796918	0.0389939022139296	2.16178825671056	0.250664923549049
NA	187504	Wang	k__Bacteria	p__Firmicutes	c__Clostridia	o__Clostridiales	f__Ruminococcaceae	g__	s__	0.247963698833982	0.00798232827388055	0	0.809668301829709	0.478099269366644	8.98367071753154	1.20164043619868
NA	187569	Wang	k__Bacteria	p__Firmicutes	c__Clostridia	o__Clostridiales	f__Lachnospiraceae	g__Coprococcus	s__	0.279220363774643	0.00652856298316952	0	0.0840727883028842	0.0433363685814886	5.43667724161576	0.241524025699494
NA	187782	Wang	k__Bacteria	p__Firmicutes	c__Clostridia	o__Clostridiales	f__Lachnospiraceae	g__Coprococcus	s__	0.252296237368684	0.00506722689445098	0	0.217527375833714	0.295370180015213	3.03257802245412	0.040972154496177
NA	187883	Wang	k__Bacteria	p__Firmicutes	c__Clostridia	o__Clostridiales	f__Ruminococcaceae	g__	s__	0.188887096013571	0.0114345038830867	0	0.400116927926312	0.0775304648339669	2.63843557644129	0.0587121694832768
NA	187917	Wang	k__Bacteria	p__Firmicutes	c__Clostridia	o__Clostridiales	f__Ruminococcaceae	g__	s__	0.236513630716618	0.00519705541229922	0	1.18045606445813	0.261697015532628	7.52350985712982	0.00739925197550931
NA	187924	Wang	k__Bacteria	p__Firmicutes	c__Clostridia	o__Clostridiales	f__Ruminococcaceae	g__	s__	0.646821013670372	0.021483679989231	0	0.679853713888946	1.22629378683138	2.37072328583459	1.86190969431338
NA	188079	Wang	k__Bacteria	p__Firmicutes	c__Clostridia	o__Clostridiales	f__Lachnospiraceae	g__Coprococcus	s__	0.299072604614504	0.00671077597312444	0	0.25649023527157	0.0795183963520022	8.11965445337232	0.880190447110979
NA	188625	Wang	k__Bacteria	p__Firmicutes	c__Clostridia	o__Clostridiales	f__Lachnospiraceae	g__Coprococcus	s__	0.361383837109639	0.00139695967112945	0	0.138465589140962	0.407192739042472	3.70625026924235	0.260051747407025
NA	188707	Wang	k__Bacteria	p__Firmicutes	c__Clostridia	o__Clostridiales	f__Ruminococcaceae	g__	s__	0.215596633102227	0.00551104980892019	0	0.311580177997289	0.335937446491102	2.31340641725211	0.383656323262273
NA	188850	Wang	k__Bacteria	p__Firmicutes	c__Clostridia	o__Clostridiales	f__Lachnospiraceae	g__Blautia	s__	0.221024991698556	0.0044030709609446	0	0.335358024443874	0.10885877316767	1.8019326427615	0.169274636191834
NA	189150	Wang	k__Bacteria	p__Firmicutes	c__Clostridia	o__Clostridiales	f__Ruminococcaceae	g__Ruminococcus	s__	0.277485755647957	0.0169573340708267	12	1.4089353929735	0.0154254326628729	1.75467272358767	3.14247968208922
NA	189152	Wang	k__Bacteria	p__Firmicutes	c__Clostridia	o__Clostridiales	f__Lachnospiraceae	g__Coprococcus	s__	0.192826649270322	0.00109302810768798	0	0.280668713016273	0.0851306578048119	5.484100391894	0.196371678235552
NA	189356	Wang	k__Bacteria	p__Firmicutes	c__Clostridia	o__Clostridiales	f__Ruminococcaceae	g__	s__	0.31907312435646	0.0147715737411996	0	0.42712839779952	0.296918205948509	2.39505364293116	0.785594453663782
NA	189524	Wang	k__Bacteria	p__Firmicutes	c__Clostridia	o__Clostridiales	f__Ruminococcaceae	g__	s__	0.14825943034215	0.00879833294877259	0	0.122628654130226	0.725809216007371	6.7167933965866	1.38997781608096
NA	189592	Wang	k__Bacteria	p__Firmicutes	c__Clostridia	o__Clostridiales	f__Lachnospiraceae	g__	s__	0.34220331810076	0.00104394259633152	0	0.438898616350944	0.264680429751178	13.1150028245742	0.333643143970078
NA	189679	Wang	k__Bacteria	p__Firmicutes	c__Clostridia	o__Clostridiales	f__Lachnospiraceae	g__	s__	0.379395272467341	0.000141321374188113	0	1.2839966563652	0.667459553773387	2.0331288805018	0.37861289578721
NA	189755	Wang	k__Bacteria	p__Firmicutes	c__Clostridia	o__Clostridiales	f__	g__	s__	0.224106093239808	0.00117496492092943	0	0.552841968657781	0.0875511139179043	2.40354412683638	0.280391507031311
NA	189866	Wang	k__Bacteria	p__Firmicutes	c__Clostridia	o__Clostridiales	f__Lachnospiraceae	g__Blautia	s__	0.250381916638702	0.0024495892751767	0	0.195179321278838	0.136081344601566	2.47472758794429	0.161210318871947
NA	189920	Wang	k__Bacteria	p__Bacteroidetes	c__Bacteroidia	o__Bacteroidales	f__Bacteroidaceae	g__Bacteroides	s__	0.213519669180647	0.00704257905509501	0	0.675717544702307	0.428995370852629	10.2579592030841	0.620489156480118
NA	190309	Wang	k__Bacteria	p__Bacteroidetes	c__Bacteroidia	o__Bacteroidales	f__Bacteroidaceae	g__Bacteroides	s__	0.232453391285379	0.012325314247455	0	0.39040559077478	0.303933976719481	3.31893317814655	0.677809926908896
NA	190610	Wang	k__Bacteria	p__Firmicutes	c__Clostridia	o__Clostridiales	f__Lachnospiraceae	g__Blautia	s__	0.260148998271994	0.00159524337187967	0	0.0213630516155257	0.143640257132176	2.10336852904365	0.813798875878186
NA	190772	Wang	k__Bacteria	p__Firmicutes	c__Clostridia	o__Clostridiales	f__	g__	s__	0.37442135129455	0.00244599271301944	0	0.0560111249262281	0.651191137759922	2.06787699657431	0.962499899503985
[truncated: 298 more rows]
