# Supplementary material for: Analysing microbiome intervention design studies: Comparison of alternative multivariate statistical methods
Source: PLoS One. 2021 Nov 18;16(11):e0259973. doi: 10.1371/journal.pone.0259973 (PMC8601541; doi:10.1371/journal.pone.0259973)
Supplement: S2 File — (XLSX) [file pone.0259973.s006.xlsx]

## Sheet: README
S2 File. Filtered relative abundance data and metadata for five experimental data sets.

## Sheet: Moen
MouseNo	Feed_DosePct	Feed	DosePct	192180	262102	197853	181348	184451	272953	3957916	193680	4442899	10961	335965	1107652	190026	260679	178959	345536	197696	182061	187535	575041	325126	199307	269811	317389	187400	269726	1992	134762	264359	179457	197074	265912	207284	637934	175646	272576	136604	263207	263203	577294	245324	4401580	267478	276509	197126	460611
270	CE_0.05	CE	0.05	2.04e-05	0	6.13e-05	0.000684211	0.00669914	0.000694423	0.00671957	0	9.19e-05	0.00643363	9.19e-05	0.000428908	0.0227424	0.000122545	0.0021956	6.13e-05	0.000122545	9.19e-05	6.13e-05	0	4.08e-05	0.000122545	1.02e-05	1.02e-05	1.02e-05	0.00174627	0.000245091	3.06e-05	7.15e-05	0.000408484	7.15e-05	0.000735272	0.000510605	0.000714847	0.000336999	0.000132757	0.00222624	0.000142969	0.000214454	2.04e-05	0.000285939	0.000112333	0.000929302	1.02e-05	0.000408484	0.00993638
102	BSG_0.05	BSG	0.05	8.21e-05	4.1e-05	3.08e-05	0.000143596	0.00286166	0.000184623	0.000666694	2.05e-05	2.05e-05	0.00378477	1.03e-05	0.000410273	0.00113851	0.00704644	0	1.03e-05	0	3.08e-05	0	1.03e-05	0	0	0.000820546	0.000574383	0.000102568	0.00150775	0.00429761	0.000789776	0	0.000358989	9.23e-05	0.000461557	0.00815418	0.000256421	0.000707721	1.03e-05	0.000338475	4.1e-05	0	0.000143596	0.0019488	0.000369246	0.000174366	0.000358989	0.000123082	8.21e-05
96	CE_0.15	CE	0.15	0.000151319	0	5.04e-05	0.00047077	0.00790221	0.000319451	0.00285825	5.04e-05	8.41e-05	0.00507759	0.000117693	0.00149638	0.008642	3.36e-05	0.00166451	0.000117693	0	5.04e-05	1.68e-05	1.68e-05	0.000117693	0.000168132	0	1.68e-05	1.68e-05	0.00346352	0.000386704	6.73e-05	1.68e-05	0.000420331	0.000151319	0.00201759	0.00129462	6.73e-05	0.000218572	0.000100879	0.00122737	3.36e-05	3.36e-05	0.000100879	0.000117693	0.000117693	0.00151319	0	0.000168132	0.00490946
187	BSG_0.05	BSG	0.05	6.61e-05	0	9.44e-06	0.00264206	0.000528412	0.000679386	0.00135877	0.00200985	2.83e-05	0.00195324	6.61e-05	0.00189662	0.00786012	0.00618053	9.44e-06	9.44e-06	4.72e-05	0	0.000169847	0.000122667	1.89e-05	0.000188718	5.66e-05	7.55e-05	0.00269867	0.00118893	0.00124554	0.000169847	0.000122667	0.00025477	3.77e-05	0.000160411	0.0013399	1.89e-05	0.000490668	4.72e-05	0.000528412	3.77e-05	9.44e-06	0	0.00173621	0.000160411	0.000198154	4.72e-05	0.000103795	0.000245334
263	CE_0.05	CE	0.05	1.07e-05	0	3.22e-05	0.000418769	0.00716203	0.000472458	0.00257704	0	8.59e-05	2.15e-05	0.000150327	0.000719424	0.00503597	0.00198647	0.000869752	4.3e-05	6.44e-05	2.15e-05	3.22e-05	0.000161065	0.000150327	0.000236229	1.07e-05	0	1.07e-05	0.00293139	0.000193278	2.15e-05	0.000225491	0.000654998	0.00013959	0.00163213	0.000515409	0.00013959	0.000633523	1.07e-05	0.000107377	9.66e-05	8.59e-05	0.000150327	0.000697949	0.000118114	0.00140664	0	0.000107377	1.07e-05
250	IN_0.05	IN	0.05	1.05e-05	0.000147292	0	0.000189376	5.26e-05	0.000294585	0	0	0	1.05e-05	1.05e-05	0.000189376	0.000168334	2.1e-05	2.1e-05	7.36e-05	7.36e-05	1.05e-05	0	6.31e-05	5.26e-05	0.00011573	1.05e-05	4.21e-05	0	4.21e-05	0.0117729	0.000252501	0.000641774	0	2.1e-05	0	0.00114678	0.00131511	0.000683858	1.05e-05	0	0.000862713	0	1.05e-05	0.000273543	0.00322991	0.00047344	0.000189376	0	3.16e-05
248	BSG_0.15	BSG	0.15	0.000161081	1.07e-05	6.44e-05	0.000579891	0.00212627	0.00050472	0.0035223	0.00757079	8.59e-05	0.00738824	3.22e-05	0.000698017	9.66e-05	0.00684056	0.000289945	1.07e-05	9.66e-05	2.15e-05	0.000676539	0.000300684	0.000204036	0.000236252	6.44e-05	0.000107387	0.00492907	0.00320014	0.00749562	0.000139603	0.000268468	0.000408071	0.00024699	0.000300684	0.000515458	0.000107387	0.00125643	0.000161081	0.000655062	8.59e-05	0	0	0.000536936	8.59e-05	0.000386594	7.52e-05	0.000472504	0.000622846
256	BSG_0.15	BSG	0.15	0.000218469	0	0	0.00181726	0.000287981	0.000595823	0.00726904	0.00947359	0.000119165	9.93e-06	6.95e-05	0.000883805	4.97e-05	0.0100198	0.000556102	5.96e-05	5.96e-05	4.97e-05	0.00145977	9.93e-05	5.96e-05	0	0.000188677	0.000287981	0.00116186	0.00220455	0.00923526	0.000198608	7.94e-05	0.000297912	0.000158886	5.96e-05	0.000595823	0.000476659	0.0010129	3.97e-05	0.00357494	7.94e-05	9.93e-06	4.97e-05	0.000337633	0.000278051	0.000675266	4.97e-05	0.00110227	0.00376362
251	IN_0.05	IN	0.05	2e-05	0.000119866	0	0.000689228	8.99e-05	0.000239732	2e-05	9.99e-06	0	2e-05	0	0.000219754	2e-05	3e-05	0.000439508	9.99e-06	7.99e-05	2e-05	0	0.000159821	0	3e-05	2e-05	6.99e-05	9.99e-06	0.000159821	0.00532404	0.000119866	0.000619306	0	0	0	0.000499441	0.00107879	0.000849049	4e-05	9.99e-06	0.000299664	0	0	0.000639284	0.00157823	9.99e-06	0.000139843	0	3e-05
95	CE_0.15	CE	0.15	8.28e-05	0	5.17e-05	0.000599973	0.00673418	0.00101375	0.00665143	6.21e-05	9.31e-05	0.00333089	0.000196543	0.00107581	0.00410671	1.03e-05	0.000620662	4.14e-05	4.14e-05	5.17e-05	3.1e-05	0	0.000227576	0.00023792	0	0	2.07e-05	0.00262747	0.000248265	6.21e-05	2.07e-05	0.00023792	5.17e-05	0.0017482	0.000351708	7.24e-05	0.000196543	0.000124132	0.00159303	5.17e-05	1.03e-05	7.24e-05	0.000186199	7.24e-05	0.000382741	0	0.000206887	0.0017482
309	CE_0.15	CE	0.15	7.93e-05	0	1.13e-05	0.000906752	0.00554252	0.000510048	0.00604123	0.000510048	4.53e-05	0.00733336	0.000192685	0.000623392	0.00471511	2.27e-05	0.000136013	9.07e-05	5.67e-05	3.4e-05	0.000328698	7.93e-05	0.000328698	0.000170016	0.000226688	0.000192685	0	0.00345699	0.00066873	0.000136013	6.8e-05	0.00028336	0.000204019	0.00173416	0.00120145	0.000136013	0.000884083	3.4e-05	0.0014508	6.8e-05	5.67e-05	0.000759405	0.000249357	0.000192685	0.000702733	1.13e-05	0.00120145	0.000736736
302	BSG_0.05	BSG	0.05	9.91e-06	9.91e-06	0	0.000822833	0.00010905	0.00105085	9.91e-06	0.00175472	0	0.00868436	4.96e-05	0.000664215	0.00472881	0.00851583	0	1.98e-05	6.94e-05	9.91e-06	0.00122929	8.92e-05	4.96e-05	0.00010905	4.96e-05	1.98e-05	0.000436201	0.00149696	0.00338055	0.000158618	0.0002181	0.000257755	1.98e-05	1.98e-05	0.000812919	3.97e-05	0.000525424	6.94e-05	0.00394563	0.000128877	8.92e-05	3.97e-05	0.000237928	0.000465942	0.000555165	9.91e-06	0.000495683	0.00407451
65	IN_0.15	IN	0.15	0	4.42e-05	0	1.1e-05	8.84e-05	0.000176776	4.42e-05	1.1e-05	0	4.42e-05	5.52e-05	0.00029831	5.52e-05	0	3.31e-05	0	0	1.1e-05	0	0.000154679	0	3.31e-05	0	0	0	2.21e-05	0.0503591	0.00125953	0	9.94e-05	2.21e-05	2.21e-05	0.00213236	0	1.1e-05	1.1e-05	0.000452989	0	1.1e-05	6.63e-05	5.52e-05	0.00657386	0	0.000994365	0	0.0123522
313	CE_0.15	CE	0.15	5.65e-05	0	7.91e-05	0.000915213	0.00757028	0.00083612	0.00581895	1.13e-05	9.04e-05	0.00259875	0.000203381	0.00155925	0.00701663	1.13e-05	2.26e-05	9.04e-05	0.000124288	4.52e-05	0	0.000259875	7.91e-05	6.78e-05	0	1.13e-05	0	0.00290382	0.0010395	1.13e-05	4.52e-05	6.78e-05	4.52e-05	0.0021129	0.000858718	1.13e-05	0.000610142	0.00010169	6.78e-05	0.00010169	1.13e-05	0.000655338	0.00021468	0.00010169	0.0010847	1.13e-05	0.000305071	0
82	IN_0.15	IN	0.15	2.16e-05	8.63e-05	0	0	2.16e-05	0.000614873	0.000140234	0	1.08e-05	0.00722746	1.08e-05	0.000345192	6.47e-05	0	0	0	2.16e-05	0.000107873	0	0	0	0.00023732	0	0	0	5.39e-05	0.00824146	0.00106794	0	0.000129447	0	1.08e-05	0.00263209	0	0.000949278	1.08e-05	0	0.000215745	0	2.16e-05	0.000226532	0.00149943	0	0.000819831	0	5.39e-05
283	BSG_0.05	BSG	0.05	0.000116505	0	1.66e-05	0.00121498	0.00291261	0.000382801	0.00369486	0.0016061	4.99e-05	0.00591677	4.16e-05	0.000507627	0.00854644	0.00844658	0.000116505	0.000124826	0.000108183	8.32e-06	0.000357835	0.000116505	8.32e-06	2.5e-05	0.000208044	0.000257974	0.000466018	0.000607488	0.00341192	0.00014147	0.000257974	9.99e-05	5.83e-05	0.000424409	0.000407766	3.33e-05	0.000299583	4.99e-05	0.00564215	9.15e-05	4.99e-05	0	5.83e-05	0.000199722	0.00218862	3.33e-05	0.00099861	0.0100444
91	BSG_0.15	BSG	0.15	0.000199456	1.05e-05	2.1e-05	0.00113375	0.00445102	0.000503889	0.00291836	0.00441953	6.3e-05	0.00777879	5.25e-05	0.00209954	0.00388415	0.00647708	0.000199456	6.3e-05	2.1e-05	5.25e-05	0.000566876	0.000398912	0	0.000251945	8.4e-05	0.000167963	0.00179511	0.00384216	0.00816721	0.000440903	2.1e-05	0.000619364	0.000251945	0.00116524	0.00112325	0.000115475	0.00203655	0.000104977	0.00157465	3.15e-05	3.15e-05	0.000178461	0.00102877	3.15e-05	0.00081882	0.000115475	0.000188959	0.00054588
84	CE_0.05	CE	0.05	2.08e-05	0	3.12e-05	0.00117515	0.00327586	0.000571975	0	0	0	2.08e-05	9.36e-05	0.00177832	0.00441981	3.12e-05	6.24e-05	0	2.08e-05	0.000145594	6.24e-05	0.000166393	0.000124795	7.28e-05	3.12e-05	6.24e-05	0	0.00368144	0.000301587	5.2e-05	0.000405582	0.000738368	0.000322386	0.000852763	0.00115435	1.04e-05	0.000374384	8.32e-05	0.000384783	9.36e-05	5.2e-05	0.000187192	0.000322386	9.36e-05	0.000363984	2.08e-05	6.24e-05	0.00276628
284	BSG_0.05	BSG	0.05	8.98e-06	8.98e-06	8.98e-06	0.00208369	0.00158971	0.00082629	0.00352072	0.00334109	5.39e-05	0.00478709	2.69e-05	0.000359257	0.00768809	0.00762522	0	1.8e-05	6.29e-05	8.98e-06	0.00109573	4.49e-05	1.8e-05	0.000152684	1.8e-05	7.19e-05	0.00220045	0.00135619	0.00301776	0.000323331	0.000161666	8.98e-05	3.59e-05	0.000332312	0.000961012	4.49e-05	0.000556848	3.59e-05	0.00146397	8.08e-05	6.29e-05	1.8e-05	0.000350275	0.000260461	0.000233517	0.000116758	0.00031435	0.00433802
115	IN_0.15	IN	0.15	7.55e-05	5.39e-05	0	0.000140266	2.16e-05	0.0018882	6.47e-05	2.16e-05	0	0.00606381	0	0.000226584	2.16e-05	2.16e-05	0	0	2.16e-05	1.08e-05	1.08e-05	0.000161845	0	0.000625802	0	1.08e-05	1.08e-05	3.24e-05	0.00283769	9.71e-05	5.39e-05	2.16e-05	2.16e-05	0	0.00154293	0.000971073	6.47e-05	1.08e-05	0.000118687	3.24e-05	0	3.24e-05	0.000118687	0.000873966	0	0.000107897	0	1.08e-05
165	BSG_0.15	BSG	0.15	0.000206659	0	2.18e-05	0.000467701	0.00399178	0.00116381	0.00366547	0.00528611	5.44e-05	0.00767901	2.18e-05	0.0014031	0.0119862	0.0150426	2.18e-05	4.35e-05	5.44e-05	6.53e-05	0.000935403	0.000217536	4.35e-05	0.000293673	0.000108768	0.000119645	0.00773339	0.00340443	0.00845126	0.000402441	0.000108768	7.61e-05	1.09e-05	0.000848389	0.000891896	0.000271919	0.000445948	0.000119645	0.000968033	2.18e-05	6.53e-05	0.000239289	0.00113119	0.000195782	0.000696114	8.7e-05	0.000489455	0.00132697
166	BSG_0.15	BSG	0.15	9.86e-05	0	0	0.00146809	0.00200493	0.000996987	0.00421802	0.00721994	9.86e-05	0.00904958	0.000120515	0.000843604	0.0138921	0.00988222	0.000372501	7.67e-05	0.000131471	8.76e-05	0.000657354	0.000153383	8.76e-05	0.000175294	4.38e-05	0.000153383	0.00402082	0.00333059	0.00622295	0.000569707	0.000109559	0.00018625	5.48e-05	0.000361545	0.000887428	8.76e-05	0.000646398	2.19e-05	0.00184059	8.76e-05	1.1e-05	1.1e-05	0.00179677	3.29e-05	0.000416324	0.000109559	0.000328677	0.00222405
149	BSG_0.05	BSG	0.05	2.35e-05	0	0	0.000422258	0.000164211	0.000363611	0.00110256	0.000867974	0	1.17e-05	7.04e-05	0.00113775	0.00476213	0.00368302	0.000422258	2.35e-05	1.17e-05	0	1.17e-05	0	3.52e-05	0.000117294	0.000140753	4.69e-05	0.000246317	0.000457446	0.00209956	0.000269776	5.86e-05	9.38e-05	0	1.17e-05	0.00168903	5.86e-05	0.000738951	2.35e-05	0.000175941	3.52e-05	0	4.69e-05	0.00161865	0.000175941	0.000246317	8.21e-05	0.000164211	0.000422258
164	BSG_0.15	BSG	0.15	5.36e-05	0	0	0.00237886	0.000835816	0.000942972	0.00387904	0.00683654	0.000128587	0.0071473	0.000107156	0.00118943	0.0130087	0.00942972	0.000664366	5.36e-05	5.36e-05	5.36e-05	0.000471486	0.000225027	3.21e-05	0.000407192	0.000128587	0.000160734	0.00173592	0.00249673	0.00705086	0.000567926	0.000128587	0.000192881	8.57e-05	0.000139303	0.00167163	0.000289321	0.000717944	0.000139303	0.00205739	0	0	0.000257174	0.00108227	0.000150018	0.000964403	0.000225027	0.00046077	0.00215383
201	IN_0.15	IN	0.15	9.78e-06	0.000136926	9.78e-06	0.000195609	0	2.93e-05	1.96e-05	1.96e-05	0	9.78e-06	0	0.00022495	0	9.78e-06	1.96e-05	0	9.78e-06	3.91e-05	0	1.96e-05	0	0.000264072	0	0	0	2.93e-05	0.00781456	0.000557484	9.78e-06	3.91e-05	9.78e-06	0	0.00115409	0.000498802	0.000293413	0	0	3.91e-05	0	1.96e-05	0.000107585	0.00122255	0	0.000469461	0	0.00746247
190	IN_0.15	IN	0.15	0	0	0	0.00016174	0	5.39e-05	0	0	0	1.35e-05	0	0.000363916	1.35e-05	0	2.7e-05	1.35e-05	0	0	0	0	0	6.74e-05	0	0	0	2.7e-05	0.115847	0.000714353	2.7e-05	0.000121305	1.35e-05	0	0.00396264	1.35e-05	0.000107827	1.35e-05	0	0	0	8.09e-05	4.04e-05	0.00331568	2.7e-05	0.000336959	0	0
185	BSG_0.05	BSG	0.05	8.74e-05	1.25e-05	1.25e-05	0.00104839	0.000237135	0.000698925	0.00289555	0.00453053	3.74e-05	0.00680204	7.49e-05	0.00109831	0.00693933	0.0106461	3.74e-05	1.25e-05	6.24e-05	4.99e-05	0.000374424	0.000112327	2.5e-05	0.000262097	9.98e-05	0.000436828	0.00077381	0.00180972	0.00212174	0.000162251	2.5e-05	0.000574117	6.24e-05	1.25e-05	0.00185964	0.000524194	0.000449309	0.000112327	0.00204685	0.000137289	6.24e-05	0	0.000561636	0.000249616	0.000474271	3.74e-05	0.00046179	0.000761329
194	CE_0.15	CE	0.15	0.00011859	0	6.92e-05	0.0010179	0.00907213	0.000928955	0.00595915	9.88e-06	0.000108707	0.00281651	0.00019765	0.000820247	0.00325134	1.98e-05	0	7.91e-05	1.98e-05	9.88e-05	9.88e-06	0.000128472	0	0.000108707	7.91e-05	4.94e-05	1.98e-05	0.00224333	0.000256945	1.98e-05	0.000138355	0.000207532	0.00011859	0.00146261	0.000405182	0.000108707	0.000385417	0.000108707	0.00131437	0.000217415	9.88e-06	9.88e-06	0.000286592	0.00011859	0.0011266	0	9.88e-06	0.00485231
180	IN_0.05	IN	0.05	4.84e-05	1.21e-05	0	0.000266405	0.00036328	0.000726559	0.000217968	2.42e-05	0	0.00478318	3.63e-05	0.000496482	6.05e-05	0	1.21e-05	0	0	1.21e-05	2.42e-05	0	0	2.42e-05	1.21e-05	1.21e-05	0	3.63e-05	0.00108984	0.000678122	0	0	1.21e-05	3.63e-05	0.00145312	0.00135624	0.000217968	0	0.00819801	2.42e-05	1.21e-05	4.84e-05	0.00138046	0.000871871	1.21e-05	0.000157421	0	8.48e-05
146	IN_0.05	IN	0.05	0	4.45e-05	0	0.000823302	1.11e-05	0.000389399	0.000166885	0	3.34e-05	0.000990187	0.000111257	0.000389399	1.11e-05	1.11e-05	1.11e-05	0	0	1.11e-05	0	2.23e-05	0	0.000111257	0	0	1.11e-05	0	0.00576311	0.000823302	5.56e-05	0.000211388	7.79e-05	0	0.00146859	0.00095681	6.68e-05	0	0.000734296	3.34e-05	0	1.11e-05	0.000556285	0.00221401	0	0.000356022	0	0.0124385
123	IN_0.15	IN	0.15	0	0.000109239	0	0.00047337	0	0.000230616	4.86e-05	0	0	0.0105355	1.21e-05	0.000182065	1.21e-05	0	0	0	2.43e-05	6.07e-05	0	0.00015779	0	0.000218478	0	0	0	0.000121377	0.00682138	0.000279167	0	0.000182065	0.000121377	0	0.00127446	0.00063116	0.000351993	0	0.00617808	1.21e-05	0	8.5e-05	0.000534058	0.00094674	0	0.000303442	0	0.0101835
240	IN_0.15	IN	0.15	1.91e-05	7.66e-05	0	0.000287183	0	0.000268037	2.87e-05	0	0	0.00724658	0	0.000220174	9.57e-06	0	1.91e-05	0	9.57e-06	0.000134019	0	9.57e-05	0	0	0	0	0	0.000239319	0.00497784	0.000564793	3.83e-05	2.87e-05	1.91e-05	1.91e-05	0.000890267	0.00146463	0.00034462	1.91e-05	0.00341748	1.91e-05	0	1.91e-05	0.000641375	0.00145506	0	0.000411629	0.000430775	0.00248892
246	BSG_0.15	BSG	0.15	8.87e-05	0	0	0.00122631	0.000258171	0.000726105	0.00287215	0.00696254	7.26e-05	0.0104882	0.000104882	0.000903597	3.23e-05	0.0109561	0.000290442	8.07e-06	0.000129085	0	2.42e-05	0.00011295	0.000177492	0.000314646	3.23e-05	6.45e-05	0.00385643	0.00229126	0.00586532	0.000354985	9.68e-05	0.000201696	8.07e-05	1.61e-05	0.00133926	0.000266239	0.00157323	0.000153289	0.000572816	3.23e-05	1.61e-05	5.65e-05	0.000822919	6.45e-05	0.000137153	0.00011295	0.000653495	0.00212991
118	IN_0.15	IN	0.15	0	9.55e-05	1.06e-05	0.000159133	0.000297048	0.00091236	0.000201568	2.12e-05	0	0.00653505	0	0.000265221	4.24e-05	3.18e-05	1.06e-05	0	2.12e-05	0	0	0.000328874	0	0.000222786	0	0	0	0.000254612	0.00369188	0.000190959	0.000190959	0.000116697	2.12e-05	7.43e-05	0.00259917	0.00193081	6.37e-05	2.12e-05	9.55e-05	2.12e-05	1.06e-05	3.18e-05	0.000530442	0.000572877	0	0.000116697	0	0.0205069
129	BSG_0.15	BSG	0.15	5.97e-05	0	2.39e-05	0.000262567	0.00423688	0.00048933	0.00190958	0.00323435	8.35e-05	0.00597938	1.19e-05	0.000501265	1.19e-05	0.00421301	0.00144412	3.58e-05	5.97e-05	0	0.000954791	0	0.000214828	0.000131284	3.58e-05	2.39e-05	0.00152767	0.000763833	0.00301952	0.00156347	8.35e-05	0.000358046	0.000107414	0.000704158	0.00133671	0.000226763	0.00100253	3.58e-05	0.000871246	4.77e-05	8.35e-05	0	0.000751898	2.39e-05	0.000179023	0.000226763	0.000286437	0.00165895
226	IN_0.05	IN	0.05	1.29e-05	9.05e-05	0	0.000245662	0.000168085	0.000193944	0.000129296	6.46e-05	0	0.00526234	0.000387888	0.000271521	0	0.000103437	0.00160327	0	1.29e-05	0	0	0	0	0	0	0	3.88e-05	5.17e-05	0.01708	0.000168085	0	6.46e-05	3.88e-05	2.59e-05	0.000918001	0	6.46e-05	0	1.29e-05	1.29e-05	0	2.59e-05	0.000982648	0.00394352	1.29e-05	0.000129296	3.88e-05	5.17e-05
225	IN_0.05	IN	0.05	2.24e-05	3.37e-05	0	0.000560941	0.000493628	0.000336564	4.49e-05	7.85e-05	0	0.00145845	0	3.37e-05	2.24e-05	0.000112188	3.37e-05	0	3.37e-05	2.24e-05	1.12e-05	0	0	1.12e-05	0	0	7.85e-05	0.000134626	0.0035788	0.000448752	7.85e-05	5.61e-05	1.12e-05	0.000100969	0.000673129	0	0.000112188	0	1.12e-05	5.61e-05	2.24e-05	0	0.00047119	0.00161551	0	0.00038144	0.00169404	0.00112188
234	BSG_0.05	BSG	0.05	3.91e-05	9.79e-06	0	0.00203542	0.000528427	0.000420785	0.000753498	0.00289656	0	0.00696741	0.000107643	0.00159507	0.0049222	0.00562677	9.79e-06	0	1.96e-05	9.79e-06	0.000313142	0.000156571	6.85e-05	0.000185928	0.000117428	0.000283785	0.00192778	0.00196692	0.00340542	0.000107643	8.81e-05	0.00049907	0.000127214	0.000127214	0.00138957	0.000156571	0.00117428	1.96e-05	8.81e-05	9.79e-05	5.87e-05	5.87e-05	0.000381642	0.000225071	5.87e-05	5.87e-05	0.000107643	0.00248557
137	IN_0.05	IN	0.05	0	6.64e-05	0	0.000918467	3.32e-05	0.000177054	0.000387305	0	2.21e-05	5.53e-05	4.43e-05	7.75e-05	0.000387305	9.96e-05	0.00082994	0	0	0	0	0	1.11e-05	7.75e-05	0	2.21e-05	5.53e-05	0.000154922	0.00175947	0.00013279	0.000199186	8.85e-05	2.21e-05	1.11e-05	0.000841006	0.000531161	0.000818874	2.21e-05	0.000940598	7.75e-05	0	0	0.000464766	0.000387305	0.000287712	3.32e-05	1.11e-05	1.11e-05
348	BSG_0.15	BSG	0.15	0.000129704	0	8.65e-06	0.00273243	3.46e-05	0.000778224	0.00581074	0.00925221	0.000190232	0.0082924	8.65e-05	0.000899281	8.65e-06	0.00653708	9.51e-05	8.65e-06	0.000121057	5.19e-05	0.00194556	0	0	0.000138351	2.59e-05	0.000276702	0	0.0021185	0.00505845	0.000146998	0.000146998	0.000146998	0.00011241	0	0.000406406	7.78e-05	0.00108951	0.000103763	0.00146998	8.65e-05	8.65e-06	2.59e-05	0.000371818	0.000138351	0.000164292	3.46e-05	0.000363171	0.00719425
347	BSG_0.15	BSG	0.15	0.000184315	0	2.05e-05	0.00243705	0.00305143	0.000808937	0.00281592	0.0093079	8.19e-05	0.00362486	0	0.00070654	0	0.00630766	0.000112637	2.05e-05	5.12e-05	2.05e-05	0.00137212	0	0	8.19e-05	3.07e-05	0.000122877	0	0.00261113	0.00595951	0.000317431	6.14e-05	0.000296952	0.000184315	0.00034815	0.000778218	0.000102397	0.00138236	3.07e-05	0.000450547	9.22e-05	0	3.07e-05	0.000532465	0.000276472	0.000153596	6.14e-05	0.000235513	0.00425972
46	BSG_0.05	BSG	0.05	2.71e-05	0	0	0.000812986	0.00124658	0.00136853	0.00411913	0.0029132	0.000149047	1.35e-05	4.06e-05	0.00176147	0.00802146	0.0111515	0	2.71e-05	9.48e-05	0	0.000501341	0.000176147	5.42e-05	0.000108398	5.42e-05	0.000121948	0.00346874	0.00117883	0.00260156	0.000392943	0.000216796	0.000298095	0.000149047	0.000284545	0.00130078	0.000176147	0.000365844	6.77e-05	0.00153112	5.42e-05	5.42e-05	5.42e-05	0.00107043	0.000135498	0.000433593	9.48e-05	6.77e-05	0.00186987
17	BSG_0.15	BSG	0.15	3.98e-05	9.96e-06	9.96e-06	0.000338514	0.00213065	0.000836329	0.0022103	0.00607334	3.98e-05	0.00426129	2.99e-05	0.00604347	4.98e-05	0.00711875	0.000129432	9.96e-06	3.98e-05	1.99e-05	1.99e-05	0.000657115	0	0.000238951	3.98e-05	1.99e-05	0.00344488	0.003644	0.0164478	0.000866197	9.96e-05	0.000338514	0.000119476	0.000786547	0.000915979	0	0.00185187	3.98e-05	0.000238951	5.97e-05	2.99e-05	4.98e-05	0.00147353	0.000159301	0.000308645	0.000358427	0.000159301	0.00136401
336	CE_0.05	CE	0.05	0.000128265	0	0	0.000365061	0.000720255	0.000897852	0.00286129	4.93e-05	2.96e-05	0.0184504	2.96e-05	0.000966918	0.0139808	0.000147998	0.00307835	0.000128265	9.87e-05	1.97e-05	3.95e-05	0.000128265	9.87e-06	8.88e-05	6.91e-05	0.000167731	0	0.00210157	0.000680789	1.97e-05	2.96e-05	0.000276262	0.000157864	6.91e-05	0.000720255	9.87e-06	0.000503192	7.89e-05	0.0022101	0.000177597	0.000118398	6.91e-05	0.00101625	6.91e-05	0.00120371	9.87e-06	0.000414393	0.00367034
16	BSG_0.15	BSG	0.15	4.31e-05	8.63e-06	8.63e-06	0.000474445	0.00242398	0.000690101	0.00197541	0.00558982	0	0.00556394	8.63e-06	0.00339875	2.59e-05	0.00591762	6.9e-05	0	8.63e-05	1.73e-05	1.73e-05	0.000422687	0	0.000224283	3.45e-05	2.59e-05	0.00367479	0.0029243	0.0146474	0.0010179	2.59e-05	0.000353677	0.000224283	0.000905758	0.00141471	0	0.0020358	3.45e-05	0.000362303	4.31e-05	8.63e-06	6.9e-05	0.00120768	0.000258788	0.000120768	0.000301919	0.000284667	0.000319172
49	CE_0.05	CE	0.05	0.000129853	1.08e-05	4.33e-05	0.00119032	0.00915465	0.000248885	0.000313812	0	2.16e-05	0.00828897	0.000129853	0.00195862	0.0103017	0.00029217	5.41e-05	0.000173138	9.74e-05	0.000227243	1.08e-05	0	0.000183959	9.74e-05	0.00029217	0.000335454	0	0.00242393	0.000270528	3.25e-05	8.66e-05	0.000411202	0.000227243	0.00126607	0.000984721	0	0.000616803	5.41e-05	0.000898152	0.000140674	7.57e-05	7.57e-05	0.00119032	6.49e-05	0.0015366	0	0	0.00136346
51	CE_0.05	CE	0.05	1.14e-05	0	0.000102463	0.00166217	0.00923301	0.00125232	0.0100982	3.42e-05	0.00021631	0.00507759	2.28e-05	0.00195817	0.0194679	4.55e-05	7.97e-05	7.97e-05	0.000136617	9.11e-05	0	0	4.55e-05	0.000330157	1.14e-05	2.28e-05	1.14e-05	0.00220864	0.000421235	2.28e-05	0.000113847	0.000227694	0.000182156	0.00121817	0.00153694	1.14e-05	0.000888008	7.97e-05	0.000614775	0.000102463	2.28e-05	0	0.00154832	9.11e-05	0.000489543	2.28e-05	1.14e-05	0.000967702
47	BSG_0.05	BSG	0.05	6.98e-05	1.16e-05	0	0.00093085	0.00400265	0.000593417	0.00280418	0.00475897	3.49e-05	4.65e-05	2.33e-05	0.00141955	0.00868017	0.0106	2.33e-05	2.33e-05	0.000116356	1.16e-05	0.00123338	0.000174534	0	9.31e-05	0.000116356	0.000127992	0.00211768	0.00108211	0.00518949	6.98e-05	2.33e-05	0.00114029	0.000325797	0.00119847	0.00286236	4.65e-05	4.65e-05	4.65e-05	0.000197806	0.000116356	4.65e-05	8.14e-05	0.0008494	0.000104721	0.000570145	0	0.000314162	0.0031998
349	BSG_0.15	BSG	0.15	0.000216762	9.85e-06	1.97e-05	0.00155674	0.00151733	0.000650285	0.00363568	0.0103257	9.85e-05	0.00535992	9.85e-06	0.000729107	0	0.00333025	0.000157645	7.88e-05	6.9e-05	6.9e-05	0.0017735	0	0	0.000197056	8.87e-05	0.000305437	9.85e-06	0.00309378	0.00527125	0.00049264	9.85e-05	0.000620726	0.000285731	0.000275878	0.00189174	0.000147792	0.00211835	5.91e-05	0.00133998	8.87e-05	9.85e-06	1.97e-05	0.0012316	0.000364554	0.000433523	0.000197056	0.000334995	0.00221688
2	CE_0.15	CE	0.15	6.1e-05	0	8.14e-05	0.00114918	0.0122342	0.000793239	0.00364076	3.05e-05	7.12e-05	0.000823748	0.000244074	0.00237972	0.0092748	0.000132207	0.000213564	7.12e-05	0.000152546	4.07e-05	0	8.14e-05	4.07e-05	0.000152546	0.000244074	0.000203395	0.000966125	0.00153563	0.00036611	0	4.07e-05	0.000142376	7.12e-05	0.000650863	0.000488147	0	0.000630523	5.08e-05	0.00253226	0.000101697	7.12e-05	4.07e-05	0.0014441	1.02e-05	0.00161699	0	2.03e-05	0.00313228
40	CE_0.05	CE	0.05	7.98e-05	0	2e-05	0.000608552	0.0057563	0.000808077	0.00224466	0	2e-05	0.0021848	0.000179573	0.00241425	0.000139668	5.99e-05	0.000219478	7.98e-05	7.98e-05	5.99e-05	0	0.000139668	0.000289311	0.000119715	3.99e-05	7.98e-05	0	0.00210499	7.98e-05	0.000109739	9.98e-05	8.98e-05	2.99e-05	0.000518765	0.000259383	0.000289311	0.000468884	0.000119715	0.00193539	0.000219478	5.99e-05	9.98e-05	0.000169596	2e-05	0.0019753	9.98e-06	5.99e-05	0.00364133
1	CE_0.15	CE	0.15	4.16e-05	0	6.24e-05	0.000707736	0.011584	0.000353868	0.000645289	2.08e-05	1.04e-05	0.000728552	6.24e-05	0.00136343	0.00623432	0.000593249	0.00243545	0.000114487	7.29e-05	5.2e-05	2.08e-05	0.000208158	0.000135303	0.000166526	0.000249789	0.000281013	0.00054121	0.00116568	0.000478763	5.2e-05	3.12e-05	5.2e-05	2.08e-05	0.000926302	0.000353868	3.12e-05	0.000353868	2.08e-05	0.00332011	8.33e-05	0.000239381	9.37e-05	0.000676513	4.16e-05	0.00182138	4.16e-05	8.33e-05	3.12e-05
36	CE_0.05	CE	0.05	0	0	2.47e-05	0.000283852	0.00619539	0.000567705	0.00371477	2.47e-05	7.4e-05	0.00319643	0.000111073	0.00102434	3.7e-05	0.000333218	0.00657797	9.87e-05	3.7e-05	0.000222145	6.17e-05	0.000135756	4.94e-05	3.7e-05	9.87e-05	0.000111073	0	0.00120946	0.000617071	4.94e-05	7.4e-05	0.000468974	8.64e-05	0.00104902	0.00017278	3.7e-05	0.000382584	0.000185121	0.000925606	3.7e-05	9.87e-05	0.000148097	0.00034556	3.7e-05	0.00102434	4.94e-05	3.7e-05	0.0054549
37	CE_0.05	CE	0.05	8.51e-06	0	0	0.000417089	0.000876738	0.000697985	0.00707348	0	9.36e-05	0.0012768	0.000144704	0.00129383	6.81e-05	3.4e-05	0.00858011	0.00012768	8.51e-05	0.000229824	4.26e-05	0.000153216	5.96e-05	7.66e-05	1.7e-05	2.55e-05	0	0.000119168	9.36e-05	2.55e-05	0.000110656	0.000314945	6.81e-05	0.000161728	0.000195776	5.11e-05	0.00017024	0.000136192	0.000910786	0.000119168	0.00012768	0.000110656	0.000195776	3.4e-05	0.00157472	8.51e-06	5.96e-05	0.00407726
291	CE_0.15	CE	0.15	9.68e-05	0	2.15e-05	0.000752534	0.00461196	0.00043002	0.0011933	4.3e-05	0	5.38e-05	2.15e-05	0.00044077	0.00820262	1.08e-05	0.00448296	5.38e-05	4.3e-05	6.45e-05	0	0	0.000172008	4.3e-05	5.38e-05	9.68e-05	0	0.00228985	0.000537525	1.08e-05	1.08e-05	0.000204259	6.45e-05	0.000946043	0.000397768	4.3e-05	0.000537525	6.45e-05	0.00158032	8.6e-05	2.15e-05	7.53e-05	0.000462271	1.08e-05	0.000591277	0	0.000483772	0.00166633
342	IN_0.05	IN	0.05	0	7.81e-05	0	0.00101592	0	0.000507958	7.81e-05	0	0	0.00349058	0	0.00031259	0.000156295	0	0.000364688	0	1.3e-05	2.6e-05	0	1.3e-05	0	9.12e-05	1.3e-05	2.6e-05	0	2.6e-05	0.00363385	0.00031259	0.000156295	0.000130246	6.51e-05	0	0.00059913	0.000325614	0.00031259	0	0.00394644	9.12e-05	0	1.3e-05	0.00436323	0.001589	1.3e-05	9.12e-05	0	0
[truncated: 461 more columns]

## Sheet: Moen.taxonomy
OTU_ID	Kingdom	Phylum	Class	Order	Family	Genus	Species
1992	k__Bacteria	p__Bacteroidetes	c__Bacteroidia	o__Bacteroidales	f__Bacteroidaceae	g__Bacteroides	s__ovatus
10512	k__Bacteria	p__Proteobacteria	c__Deltaproteobacteria	o__Desulfovibrionales	f__Desulfovibrionaceae	g__Desulfovibrio	s__
10961	k__Bacteria	p__Proteobacteria	c__Epsilonproteobacteria	o__Campylobacterales	f__Helicobacteraceae	g__Helicobacter	s__
14035	k__Bacteria	p__Firmicutes	c__Clostridia	o__Clostridiales	f__Lachnospiraceae	g__	s__
38278	k__Bacteria	p__Bacteroidetes	c__Bacteroidia	o__Bacteroidales	f__S24-7	g__	s__
38415	k__Bacteria	p__Firmicutes	c__Clostridia	o__Clostridiales	f__Lachnospiraceae	g__Dorea	s__
113542	k__Bacteria	p__Proteobacteria	c__Deltaproteobacteria	o__Desulfovibrionales	f__Desulfovibrionaceae	g__Desulfovibrio
130076	k__Bacteria	p__Firmicutes	c__Clostridia	o__Clostridiales	f__Lachnospiraceae	g__	s__
134065	k__Bacteria	p__Firmicutes	c__Clostridia	o__Clostridiales	f__Lachnospiraceae	g__	s__
134762	k__Bacteria	p__Bacteroidetes	c__Bacteroidia	o__Bacteroidales	f__S24-7	g__	s__
135956	k__Bacteria	p__Firmicutes	c__Bacilli	o__Lactobacillales	f__Lactobacillaceae	g__	s__
136604	k__Bacteria	p__Firmicutes	c__Clostridia	o__Clostridiales	f__Lachnospiraceae
161993	k__Bacteria	p__Firmicutes	c__Clostridia	o__Clostridiales	f__	g__	s__
162005	k__Bacteria	p__Firmicutes	c__Clostridia	o__Clostridiales	f__Ruminococcaceae	g__Oscillospira	s__
162576	k__Bacteria	p__Firmicutes	c__Clostridia	o__Clostridiales	f__Lachnospiraceae	g__	s__
162639	k__Bacteria	p__Bacteroidetes	c__Bacteroidia	o__Bacteroidales	f__S24-7	g__	s__
165046	k__Bacteria	p__Firmicutes	c__Clostridia	o__Clostridiales	f__Ruminococcaceae	g__Oscillospira	s__
167034	k__Bacteria	p__Firmicutes	c__Clostridia	o__Clostridiales	f__Ruminococcaceae	g__Oscillospira	s__
168145	k__Bacteria	p__Firmicutes	c__Clostridia	o__Clostridiales	f__Ruminococcaceae	g__Oscillospira	s__
168984	k__Bacteria	p__Firmicutes	c__Clostridia	o__Clostridiales	f__Lachnospiraceae	g__	s__
170056	k__Bacteria	p__Firmicutes	c__Clostridia	o__Clostridiales	f__Lachnospiraceae	g__[Ruminococcus]	s__gnavus
170335	k__Bacteria	p__Bacteroidetes	c__Bacteroidia	o__Bacteroidales	f__[Odoribacteraceae]	g__Odoribacter	s__
171617	k__Bacteria	p__Bacteroidetes	c__Bacteroidia	o__Bacteroidales	f__S24-7	g__	s__
172464	k__Bacteria	p__Firmicutes	c__Clostridia	o__Clostridiales	f__Lachnospiraceae	g__	s__
173722	k__Bacteria	p__Firmicutes	c__Clostridia	o__Clostridiales	f__Lachnospiraceae	g__[Ruminococcus]	s__gnavus
173852	k__Bacteria	p__Bacteroidetes	c__Bacteroidia	o__Bacteroidales	f__S24-7	g__	s__
173892	k__Bacteria	p__Firmicutes	c__Clostridia	o__Clostridiales	f__Lachnospiraceae	g__	s__
174004	k__Bacteria	p__Bacteroidetes	c__Bacteroidia	o__Bacteroidales	f__S24-7	g__	s__
174056	k__Bacteria	p__Bacteroidetes	c__Bacteroidia	o__Bacteroidales	f__S24-7	g__	s__
174260	k__Bacteria	p__Firmicutes	c__Clostridia
174285	k__Bacteria	p__Firmicutes	c__Clostridia	o__Clostridiales	f__Lachnospiraceae	g__	s__
174320	k__Bacteria	p__Firmicutes	c__Clostridia	o__Clostridiales	f__Lachnospiraceae	g__	s__
174420	k__Bacteria	p__Bacteroidetes	c__Bacteroidia	o__Bacteroidales	f__S24-7	g__	s__
174422	k__Bacteria	p__Firmicutes	c__Clostridia	o__Clostridiales	f__Lachnospiraceae	g__	s__
174573	k__Bacteria	p__Bacteroidetes	c__Bacteroidia	o__Bacteroidales	f__S24-7	g__	s__
174651	k__Bacteria	p__Firmicutes	c__Clostridia	o__Clostridiales	f__Ruminococcaceae	g__Ruminococcus	s__
174667	k__Bacteria	p__Firmicutes	c__Clostridia	o__Clostridiales	f__Lachnospiraceae
174770	k__Bacteria	p__Firmicutes	c__Clostridia	o__Clostridiales	f__Ruminococcaceae
174824	k__Bacteria	p__Firmicutes	c__Clostridia	o__Clostridiales	f__Lachnospiraceae
175078	k__Bacteria	p__Firmicutes	c__Clostridia	o__Clostridiales	f__Lachnospiraceae	g__	s__
175213	k__Bacteria	p__Firmicutes	c__Clostridia	o__Clostridiales	f__Lachnospiraceae	g__	s__
175227	k__Bacteria	p__Firmicutes	c__Clostridia	o__Clostridiales	f__Lachnospiraceae	g__	s__
175416	k__Bacteria	p__Firmicutes	c__Clostridia	o__Clostridiales	f__Lachnospiraceae	g__	s__
175458	k__Bacteria	p__Bacteroidetes	c__Bacteroidia	o__Bacteroidales	f__S24-7	g__	s__
175529	k__Bacteria	p__Firmicutes	c__Clostridia	o__Clostridiales	f__Lachnospiraceae	g__	s__
175646	k__Bacteria	p__Bacteroidetes	c__Bacteroidia	o__Bacteroidales	f__S24-7	g__	s__
175706	k__Bacteria	p__Bacteroidetes	c__Bacteroidia	o__Bacteroidales	f__S24-7	g__	s__
176118	k__Bacteria	p__Firmicutes	c__Clostridia	o__Clostridiales	f__Ruminococcaceae	g__Oscillospira	s__
176139	k__Bacteria	p__Firmicutes	c__Clostridia	o__Clostridiales	f__Lachnospiraceae	g__	s__
176298	k__Bacteria	p__Firmicutes	c__Clostridia	o__Clostridiales	f__Lachnospiraceae	g__	s__
176444	k__Bacteria	p__Bacteroidetes	c__Bacteroidia	o__Bacteroidales	f__S24-7	g__	s__
176751	k__Bacteria	p__Bacteroidetes	c__Bacteroidia	o__Bacteroidales	f__Rikenellaceae	g__	s__
176798	k__Bacteria	p__Firmicutes	c__Clostridia	o__Clostridiales	f__Lachnospiraceae	g__	s__
176858	k__Bacteria	p__Firmicutes	c__Clostridia	o__Clostridiales	f__Lachnospiraceae	g__[Ruminococcus]	s__gnavus
176868	k__Bacteria	p__Firmicutes	c__Clostridia	o__Clostridiales	f__Dehalobacteriaceae	g__Dehalobacterium	s__
176952	k__Bacteria	p__Firmicutes	c__Clostridia	o__Clostridiales	f__Lachnospiraceae	g__	s__
177115	k__Bacteria	p__Bacteroidetes	c__Bacteroidia	o__Bacteroidales	f__S24-7	g__	s__
177271	k__Bacteria	p__Firmicutes	c__Clostridia	o__Clostridiales	f__Ruminococcaceae
177414	k__Bacteria	p__Bacteroidetes	c__Bacteroidia	o__Bacteroidales	f__S24-7	g__	s__
177512	k__Bacteria	p__Bacteroidetes	c__Bacteroidia	o__Bacteroidales	f__S24-7	g__	s__
178480	k__Bacteria	p__Firmicutes	c__Clostridia	o__Clostridiales	f__Ruminococcaceae	g__Ruminococcus	s__
178490	k__Bacteria	p__Firmicutes	c__Clostridia	o__Clostridiales	f__Lachnospiraceae	g__	s__
178735	k__Bacteria	p__Firmicutes	c__Clostridia	o__Coriobacteriales	f__Coriobacteriaceae	g__Adlercreutzia	s__
178787	k__Bacteria	p__Firmicutes	c__Clostridia	o__Clostridiales	f__Lachnospiraceae	g__	s__
178959	k__Bacteria	p__Firmicutes	c__Clostridia	o__Clostridiales	f__Ruminococcaceae	g__Oscillospira	s__
179457	k__Bacteria	p__Bacteroidetes	c__Bacteroidia	o__Bacteroidales	f__S24-7	g__	s__
179547	k__Bacteria	p__Firmicutes	c__Clostridia	o__Clostridiales	f__Ruminococcaceae	g__Oscillospira	s__
179703	k__Bacteria	p__Firmicutes	c__Clostridia	o__Clostridiales	f__Lachnospiraceae	g__	s__
180555	k__Bacteria	p__Firmicutes	c__Clostridia	o__	f__	g__	s__
180824	k__Bacteria	p__Firmicutes	c__Clostridia	o__Clostridiales	f__Lachnospiraceae	g__	s__
181348	k__Bacteria	p__Firmicutes	c__Clostridia	o__	f__	g__	s__
181419	k__Bacteria	p__Firmicutes	c__Clostridia	o__Clostridiales	f__Lachnospiraceae	g__	s__
181683	k__Bacteria	p__Firmicutes	c__Clostridia	o__Clostridiales	f__Lachnospiraceae
181719	k__Bacteria	p__Bacteroidetes	c__Bacteroidia	o__Bacteroidales	f__Bacteroidaceae	g__Bacteroides
182061	k__Bacteria	p__Firmicutes	c__Clostridia	o__Clostridiales	f__Ruminococcaceae	g__Oscillospira	s__
182470	k__Bacteria	p__Firmicutes	c__Clostridia	o__Clostridiales	f__Lachnospiraceae	g__	s__
182712	k__Bacteria	p__Firmicutes	c__Clostridia	o__Clostridiales	f__Lachnospiraceae	g__	s__
182806	k__Bacteria	p__Bacteroidetes	c__Bacteroidia	o__Bacteroidales	f__Rikenellaceae	g__	s__
182945	k__Bacteria	p__Bacteroidetes	c__Bacteroidia	o__Bacteroidales	f__S24-7	g__	s__
183174	k__Bacteria	p__Firmicutes	c__Clostridia	o__Clostridiales	f__Lachnospiraceae	g__[Ruminococcus]	s__gnavus
183545	k__Bacteria	p__Firmicutes	c__Clostridia	o__Clostridiales	f__Ruminococcaceae
183838	k__Bacteria	p__Firmicutes	c__Clostridia	o__Clostridiales	f__Lachnospiraceae	g__	s__
184451	k__Bacteria	p__Firmicutes	c__Clostridia	o__Clostridiales	f__Lachnospiraceae	g__	s__
184903	k__Bacteria	p__Firmicutes	c__Clostridia	o__Clostridiales	f__Lachnospiraceae	g__[Ruminococcus]	s__gnavus
185126	k__Bacteria	p__Firmicutes	c__Clostridia	o__Clostridiales	f__Lachnospiraceae	g__	s__
185222	k__Bacteria	p__Firmicutes	c__Clostridia	o__Clostridiales	f__Clostridiaceae	g__	s__
185550	k__Bacteria	p__Bacteroidetes	c__Bacteroidia	o__Bacteroidales	f__S24-7	g__	s__
185587	k__Bacteria	p__Firmicutes	c__Clostridia	o__Clostridiales	f__Lachnospiraceae	g__	s__
185743	k__Bacteria	p__Firmicutes	c__Clostridia	o__Clostridiales	f__Ruminococcaceae	g__	s__
186043	k__Bacteria	p__Firmicutes	c__Clostridia	o__Clostridiales	f__Lachnospiraceae	g__	s__
186393	k__Bacteria	p__Firmicutes	c__Clostridia	o__Clostridiales	f__Lachnospiraceae	g__	s__
186886	k__Bacteria	p__Firmicutes	c__Clostridia	o__Clostridiales	f__Ruminococcaceae	g__Oscillospira	s__
186940	k__Bacteria	p__Firmicutes	c__Clostridia	o__Clostridiales	f__Lachnospiraceae	g__	s__
187028	k__Bacteria	p__Bacteroidetes	c__Bacteroidia	o__Bacteroidales	f__S24-7	g__	s__
187400	k__Bacteria	p__Firmicutes	c__Clostridia	o__Clostridiales	f__Ruminococcaceae
187535	k__Bacteria	p__Firmicutes	c__Clostridia	o__Clostridiales	f__Lachnospiraceae	g__	s__
188116	k__Bacteria	p__Firmicutes	c__Clostridia	o__Clostridiales	f__Lachnospiraceae	g__	s__
188536	k__Bacteria	p__Firmicutes	c__Clostridia	o__Clostridiales	f__Lachnospiraceae	g__	s__
188548	k__Bacteria	p__Firmicutes	c__Clostridia	o__Clostridiales	f__Lachnospiraceae	g__	s__
188973	k__Bacteria	p__Firmicutes	c__Clostridia
189288	k__Bacteria	p__Firmicutes	c__Clostridia	o__Clostridiales	f__Lachnospiraceae	g__	s__
189585	k__Bacteria	p__Firmicutes	c__Clostridia	o__Clostridiales	f__Lachnospiraceae	g__	s__
189611	k__Bacteria	p__Firmicutes	c__Clostridia
189840	k__Bacteria	p__Firmicutes	c__Clostridia	o__Clostridiales	f__Ruminococcaceae	g__Oscillospira	s__
190026	k__Bacteria	p__Bacteroidetes	c__Bacteroidia	o__Bacteroidales	f__Rikenellaceae	g__AF12	s__
190114	k__Bacteria	p__Firmicutes	c__Clostridia	o__Clostridiales	f__Ruminococcaceae	g__Ruminococcus
190242	k__Bacteria	p__Firmicutes	c__Clostridia	o__Clostridiales	f__Ruminococcaceae
190273	k__Bacteria	p__Firmicutes	c__Clostridia	o__Clostridiales	f__Lachnospiraceae	g__	s__
190425	k__Bacteria	p__Firmicutes	c__Clostridia	o__Clostridiales	f__Lachnospiraceae	g__	s__
190673	k__Bacteria	p__Bacteroidetes	c__Bacteroidia	o__Bacteroidales	f__S24-7	g__	s__
190835	k__Bacteria	p__Bacteroidetes	c__Bacteroidia	o__Bacteroidales	f__S24-7	g__	s__
191067	k__Bacteria	p__Firmicutes	c__Clostridia	o__Clostridiales	f__Lachnospiraceae	g__	s__
191089	k__Bacteria	p__Firmicutes	c__Clostridia	o__Clostridiales	f__Lachnospiraceae	g__	s__
191098	k__Bacteria	p__Firmicutes	c__Clostridia	o__Clostridiales	f__Lachnospiraceae
191387	k__Bacteria	p__Firmicutes	c__Clostridia	o__Clostridiales	f__Lachnospiraceae
191445	k__Bacteria	p__Firmicutes	c__Clostridia	o__Clostridiales	f__Ruminococcaceae	g__Oscillospira	s__
191558	k__Bacteria	p__Firmicutes	c__Clostridia	o__Clostridiales	f__Ruminococcaceae	g__Oscillospira
191583	k__Bacteria	p__Firmicutes	c__Clostridia	o__Clostridiales	f__Lachnospiraceae	g__[Ruminococcus]	s__gnavus
191616	k__Bacteria	p__Firmicutes	c__Clostridia	o__Clostridiales	f__Ruminococcaceae	g__Ruminococcus	s__
191816	k__Bacteria	p__Firmicutes	c__Clostridia	o__Clostridiales	f__Ruminococcaceae	g__Oscillospira	s__
191878	k__Bacteria	p__Firmicutes	c__Clostridia	o__Clostridiales	f__Lachnospiraceae
191948	k__Bacteria	p__Firmicutes	c__Clostridia	o__Clostridiales	f__Lachnospiraceae	g__	s__
191994	k__Bacteria	p__Bacteroidetes	c__Bacteroidia	o__Bacteroidales	f__S24-7	g__	s__
192180	k__Bacteria	p__Firmicutes	c__Clostridia	o__Clostridiales	f__Lachnospiraceae
192878	k__Bacteria	p__Firmicutes	c__Clostridia
192971	k__Bacteria	p__Firmicutes	c__Clostridia	o__Clostridiales	f__Lachnospiraceae	g__	s__
193064	k__Bacteria	p__Firmicutes	c__Clostridia	o__Clostridiales	f__Lachnospiraceae
193620	k__Bacteria	p__Firmicutes	c__Clostridia	o__Clostridiales	f__Lachnospiraceae	g__	s__
193680	k__Bacteria	p__Firmicutes	c__Clostridia	o__Clostridiales	f__Lachnospiraceae	g__	s__
193756	k__Bacteria	p__Firmicutes	c__Clostridia	o__Clostridiales	f__Lachnospiraceae	g__	s__
193859	k__Bacteria	p__Bacteroidetes	c__Bacteroidia	o__Bacteroidales	f__Bacteroidaceae	g__Bacteroides	s__
194043	k__Bacteria	p__Bacteroidetes	c__Bacteroidia	o__Bacteroidales	f__S24-7	g__	s__
194225	k__Bacteria	p__Bacteroidetes	c__Bacteroidia	o__Bacteroidales	f__S24-7	g__	s__
194277	k__Bacteria	p__Firmicutes	c__Clostridia	o__Clostridiales	f__Lachnospiraceae	g__	s__
194662	k__Bacteria	p__Firmicutes	c__Clostridia	o__Clostridiales	f__Ruminococcaceae
194878	k__Bacteria	p__Firmicutes	c__Clostridia	o__Clostridiales	f__Lachnospiraceae	g__	s__
195189	k__Bacteria	p__Firmicutes	c__Clostridia	o__	f__	g__	s__
195445	k__Bacteria	p__Firmicutes	c__Clostridia	o__Clostridiales	f__Lachnospiraceae	g__	s__
195694	k__Bacteria	p__Firmicutes	c__Clostridia	o__Clostridiales	f__Lachnospiraceae
195931	k__Bacteria	p__Bacteroidetes	c__Bacteroidia	o__Bacteroidales	f__Rikenellaceae	g__	s__
196191	k__Bacteria	p__Firmicutes	c__Clostridia	o__Clostridiales	f__Ruminococcaceae	g__Oscillospira	s__
196578	k__Bacteria	p__Bacteroidetes	c__Bacteroidia	o__Bacteroidales	f__S24-7	g__	s__
196664	k__Bacteria	p__Bacteroidetes	c__Bacteroidia	o__Bacteroidales	f__Bacteroidaceae	g__Bacteroides
196733	k__Bacteria	p__Bacteroidetes	c__Bacteroidia	o__Bacteroidales	f__S24-7	g__	s__
197074	k__Bacteria	p__Bacteroidetes	c__Bacteroidia	o__Bacteroidales	f__S24-7	g__	s__
197126	k__Bacteria	p__Firmicutes	c__Clostridia	o__Clostridiales	f__Lachnospiraceae	g__	s__
197463	k__Bacteria	p__Firmicutes	c__Clostridia	o__Clostridiales	f__Ruminococcaceae	g__Oscillospira	s__
197600	k__Bacteria	p__Firmicutes	c__Clostridia	o__Clostridiales	f__Lachnospiraceae	g__	s__
197623	k__Bacteria	p__Bacteroidetes	c__Bacteroidia	o__Bacteroidales	f__S24-7	g__	s__
197696	k__Bacteria	p__Firmicutes	c__Clostridia	o__Clostridiales	f__Ruminococcaceae	g__Oscillospira	s__
197706	k__Bacteria	p__Firmicutes	c__Clostridia	o__Clostridiales	f__Lachnospiraceae	g__	s__
197790	k__Bacteria	p__Firmicutes	c__Clostridia	o__Clostridiales	f__Lachnospiraceae	g__	s__
197853	k__Bacteria	p__Firmicutes	c__Clostridia	o__Clostridiales	f__Lachnospiraceae	g__	s__
197875	k__Bacteria	p__Firmicutes	c__Clostridia	o__Clostridiales	f__Lachnospiraceae	g__	s__
197890	k__Bacteria	p__Firmicutes	c__Clostridia	o__Clostridiales	f__Ruminococcaceae	g__Oscillospira	s__
198194	k__Bacteria	p__Firmicutes	c__Clostridia	o__Clostridiales	f__Ruminococcaceae	g__Oscillospira	s__
198865	k__Bacteria	p__Bacteroidetes	c__Bacteroidia	o__Bacteroidales	f__S24-7	g__	s__
198888	k__Bacteria	p__Firmicutes	c__Clostridia	o__Clostridiales	f__Ruminococcaceae	g__Oscillospira	s__
199137	k__Bacteria	p__Firmicutes	c__Clostridia
199215	k__Bacteria	p__Firmicutes	c__Clostridia	o__Clostridiales	f__Lachnospiraceae
199307	k__Bacteria	p__Firmicutes	c__Clostridia	o__Clostridiales	f__Ruminococcaceae	g__	s__
199403	k__Bacteria	p__Firmicutes	c__Clostridia	o__Coriobacteriales	f__Coriobacteriaceae	g__Adlercreutzia	s__
199534	k__Bacteria	p__Bacteroidetes	c__Bacteroidia	o__Bacteroidales	f__Rikenellaceae	g__	s__
199698	k__Bacteria	p__Bacteroidetes	c__Bacteroidia	o__Bacteroidales	f__S24-7	g__	s__
203713	k__Bacteria	p__Bacteroidetes	c__Bacteroidia	o__Bacteroidales	f__S24-7	g__	s__
207284	k__Bacteria	p__Bacteroidetes	c__Bacteroidia	o__Bacteroidales	f__S24-7	g__	s__
209030	k__Bacteria	p__Bacteroidetes	c__Bacteroidia	o__Bacteroidales	f__S24-7	g__	s__
213896	k__Bacteria	p__Firmicutes	c__Clostridia	o__Clostridiales	f__Lachnospiraceae
214835	k__Bacteria	p__Firmicutes	c__Clostridia	o__Clostridiales	f__Lachnospiraceae	g__	s__
215495	k__Bacteria	p__Bacteroidetes	c__Bacteroidia	o__Bacteroidales	f__S24-7	g__	s__
228043	k__Bacteria	p__Firmicutes	c__Clostridia	o__Clostridiales	f__Lachnospiraceae	g__	s__
228374	k__Bacteria	p__Bacteroidetes	c__Bacteroidia	o__Bacteroidales	f__S24-7	g__	s__
228601	k__Bacteria	p__Bacteroidetes	c__Bacteroidia	o__Bacteroidales	f__Bacteroidaceae	g__Bacteroides
228730	k__Bacteria	p__Bacteroidetes	c__Bacteroidia	o__Bacteroidales	f__S24-7	g__	s__
228785	k__Bacteria	p__Firmicutes	c__Clostridia	o__Clostridiales	f__Dehalobacteriaceae	g__Dehalobacterium	s__
229452	k__Bacteria	p__Firmicutes	c__Clostridia	o__Clostridiales	f__	g__	s__
230268	k__Bacteria	p__Firmicutes	c__Clostridia	o__Clostridiales	f__Ruminococcaceae	g__Ruminococcus
233817	k__Bacteria	p__Firmicutes	c__Clostridia	o__Clostridiales	f__Lachnospiraceae	g__	s__
238487	k__Bacteria	p__Firmicutes	c__Clostridia	o__Clostridiales	f__Ruminococcaceae
242029	k__Bacteria	p__Bacteroidetes	c__Bacteroidia	o__Bacteroidales	f__S24-7	g__	s__
245324	k__Bacteria	p__Firmicutes	c__Clostridia	o__Coriobacteriales	f__Coriobacteriaceae	g__Adlercreutzia	s__
250270	k__Bacteria	p__Firmicutes	c__Clostridia	o__	f__	g__	s__
258179	k__Bacteria	p__Firmicutes	c__Clostridia	o__Clostridiales	f__Lachnospiraceae
258368	k__Bacteria	p__Firmicutes	c__Clostridia	o__Clostridiales	f__Lachnospiraceae	g__	s__
258522	k__Bacteria	p__Firmicutes	c__Clostridia	o__Clostridiales	f__Lachnospiraceae	g__	s__
258550	k__Bacteria	p__Firmicutes	c__Clostridia	o__Clostridiales	f__Ruminococcaceae	g__	s__
258725	k__Bacteria	p__Firmicutes	c__Clostridia	o__Clostridiales	f__Ruminococcaceae	g__Oscillospira	s__
258747	k__Bacteria	p__Firmicutes	c__Clostridia	o__Clostridiales	f__Lachnospiraceae
258849	k__Bacteria	p__Bacteroidetes	c__Bacteroidia	o__Bacteroidales	f__S24-7	g__	s__
259087	k__Bacteria	p__Firmicutes	c__Clostridia	o__Clostridiales	f__Lachnospiraceae	g__[Ruminococcus]	s__gnavus
259195	k__Bacteria	p__Firmicutes	c__Clostridia	o__Clostridiales	f__Ruminococcaceae
259511	k__Bacteria	p__Firmicutes	c__Clostridia	o__Clostridiales	f__Lachnospiraceae	g__	s__
259556	k__Bacteria	p__Firmicutes	c__Clostridia	o__Clostridiales	f__Lachnospiraceae	g__Dorea	s__
259595	k__Bacteria	p__Firmicutes	c__Clostridia	o__Clostridiales	f__Lachnospiraceae	g__	s__
259631	k__Bacteria	p__Firmicutes	c__Clostridia	o__Clostridiales	f__Lachnospiraceae	g__[Ruminococcus]	s__gnavus
259699	k__Bacteria	p__Firmicutes	c__Clostridia	o__Clostridiales	f__Ruminococcaceae	g__Oscillospira	s__
259820	k__Bacteria	p__Firmicutes	c__Clostridia	o__Clostridiales	f__Lachnospiraceae	g__	s__
259846	k__Bacteria	p__Firmicutes	c__Clostridia	o__Clostridiales	f__Lachnospiraceae	g__	s__
259911	k__Bacteria	p__Firmicutes	c__Clostridia	o__Clostridiales	f__Lachnospiraceae
259912	k__Bacteria	p__Firmicutes	c__Clostridia	o__Clostridiales	f__Lachnospiraceae
259983	k__Bacteria	p__Firmicutes	c__Clostridia	o__Clostridiales	f__Lachnospiraceae	g__[Ruminococcus]	s__gnavus
260001	k__Bacteria	p__Firmicutes	c__Clostridia	o__Clostridiales	f__Lachnospiraceae	g__[Ruminococcus]	s__gnavus
260018	k__Bacteria	p__Firmicutes	c__Clostridia	o__Clostridiales	f__Lachnospiraceae	g__	s__
260156	k__Bacteria	p__Firmicutes	c__Clostridia	o__Clostridiales	f__Lachnospiraceae	g__	s__
260200	k__Bacteria	p__Firmicutes	c__Clostridia	o__Clostridiales	f__Ruminococcaceae
260346	k__Bacteria	p__Firmicutes	c__Clostridia	o__Clostridiales	f__Lachnospiraceae	g__	s__
260397	k__Bacteria	p__Firmicutes	c__Erysipelotrichi	o__Erysipelotrichales	f__Erysipelotrichaceae	g__Allobaculum	s__
260553	k__Bacteria	p__Firmicutes	c__Clostridia	o__Clostridiales	f__Lachnospiraceae	g__	s__
260679	k__Bacteria	p__Firmicutes	c__Clostridia	o__Clostridiales	f__Lachnospiraceae
260828	k__Bacteria	p__Firmicutes	c__Clostridia	o__Clostridiales	f__Lachnospiraceae	g__[Ruminococcus]	s__gnavus
261016	k__Bacteria	p__Firmicutes	c__Clostridia	o__Clostridiales	f__Lachnospiraceae	g__[Ruminococcus]	s__gnavus
261064	k__Bacteria	p__Firmicutes	c__Clostridia	o__Clostridiales	f__Lachnospiraceae	g__	s__
261114	k__Bacteria	p__Firmicutes	c__Clostridia	o__Clostridiales	f__Lachnospiraceae	g__	s__
261132	k__Bacteria	p__Firmicutes	c__Clostridia	o__Clostridiales	f__Ruminococcaceae
261142	k__Bacteria	p__Firmicutes	c__Clostridia	o__Clostridiales	f__Lachnospiraceae	g__	s__
261277	k__Bacteria	p__Firmicutes	c__Clostridia	o__Clostridiales	f__Lachnospiraceae
261350	k__Bacteria	p__Bacteroidetes	c__Bacteroidia	o__Bacteroidales	f__S24-7	g__	s__
261799	k__Bacteria	p__Firmicutes	c__Clostridia	o__Clostridiales	f__Ruminococcaceae	g__Oscillospira	s__
262102	k__Bacteria	p__Bacteroidetes	c__Bacteroidia	o__Bacteroidales	f__S24-7	g__	s__
262166	k__Bacteria	p__Bacteroidetes	c__Bacteroidia	o__Bacteroidales	f__S24-7	g__	s__
263138	k__Bacteria	p__Firmicutes	c__Clostridia	o__Clostridiales	f__Lachnospiraceae	g__[Ruminococcus]	s__
263203	k__Bacteria	p__Firmicutes	c__Clostridia	o__Clostridiales	f__Ruminococcaceae	g__Oscillospira	s__
263207	k__Bacteria	p__Firmicutes	c__Clostridia	o__Clostridiales	f__Lachnospiraceae	g__[Ruminococcus]	s__gnavus
263252	k__Bacteria	p__Firmicutes	c__Clostridia	o__Clostridiales	f__Ruminococcaceae	g__Ruminococcus	s__
263337	k__Bacteria	p__Firmicutes	c__Clostridia	o__Clostridiales	f__Ruminococcaceae	g__Oscillospira	s__
263366	k__Bacteria	p__Firmicutes	c__Clostridia	o__Clostridiales	f__Lachnospiraceae	g__	s__
263420	k__Bacteria	p__Bacteroidetes	c__Bacteroidia	o__Bacteroidales	f__S24-7	g__	s__
263546	k__Bacteria	p__Firmicutes	c__Clostridia	o__Clostridiales	f__Ruminococcaceae	g__Oscillospira	s__
263687	k__Bacteria	p__Firmicutes	c__Clostridia
263705	k__Bacteria	p__Firmicutes	c__Clostridia	o__Clostridiales	f__Peptococcaceae	g__	s__
263933	k__Bacteria	p__Firmicutes	c__Clostridia	o__Clostridiales	f__Lachnospiraceae	g__	s__
263946	k__Bacteria	p__Firmicutes	c__Clostridia	o__Clostridiales	f__Lachnospiraceae	g__[Ruminococcus]	s__gnavus
263977	k__Bacteria	p__Firmicutes	c__Clostridia	o__Clostridiales	f__Ruminococcaceae	g__Oscillospira	s__
264325	k__Bacteria	p__Bacteroidetes	c__Bacteroidia	o__Bacteroidales	f__Rikenellaceae	g__	s__
264359	k__Bacteria	p__Firmicutes	c__Clostridia	o__Clostridiales	f__Lachnospiraceae
264657	k__Bacteria	p__Bacteroidetes	c__Bacteroidia	o__Bacteroidales	f__S24-7	g__	s__
264734	k__Bacteria	p__Bacteroidetes	c__Bacteroidia	o__Bacteroidales	f__S24-7	g__	s__
264846	k__Bacteria	p__Firmicutes	c__Clostridia	o__Clostridiales	f__Lachnospiraceae	g__[Ruminococcus]	s__gnavus
265106	k__Bacteria	p__Firmicutes	c__Clostridia	o__Coriobacteriales	f__Coriobacteriaceae	g__Adlercreutzia	s__
265280	k__Bacteria	p__Firmicutes	c__Clostridia	o__Clostridiales	f__Lachnospiraceae	g__	s__
265563	k__Bacteria	p__Firmicutes	c__Clostridia	o__Clostridiales	f__Lachnospiraceae	g__[Ruminococcus]
265912	k__Bacteria	p__Firmicutes	c__Clostridia	o__Clostridiales	f__Lachnospiraceae	g__	s__
265992	k__Bacteria	p__Firmicutes	c__Clostridia	o__Clostridiales	f__Lachnospiraceae	g__	s__
266343	k__Bacteria	p__Firmicutes	c__Clostridia	o__Clostridiales	f__Lachnospiraceae
266411	k__Bacteria	p__Firmicutes	c__Clostridia	o__Clostridiales	f__Ruminococcaceae	g__Oscillospira	s__
266413	k__Bacteria	p__Firmicutes	c__Clostridia	o__Clostridiales	f__Lachnospiraceae	g__	s__
266583	k__Bacteria	p__Firmicutes	c__Clostridia	o__Clostridiales	f__Lachnospiraceae
266896	k__Bacteria	p__Firmicutes	c__Clostridia	o__Clostridiales	f__Lachnospiraceae	g__[Ruminococcus]	s__gnavus
267124	k__Bacteria	p__Firmicutes	c__Clostridia	o__Clostridiales	f__Lachnospiraceae	g__	s__
267411	k__Bacteria	p__Firmicutes	c__Clostridia	o__Clostridiales	f__Lachnospiraceae	g__	s__
267478	k__Bacteria	p__Firmicutes	c__Clostridia	o__Clostridiales	f__Lachnospiraceae
267536	k__Bacteria	p__Firmicutes	c__Clostridia	o__Clostridiales	f__Clostridiaceae	g__	s__
267689	k__Bacteria	p__Firmicutes	c__Clostridia	o__Clostridiales	f__Ruminococcaceae	g__Oscillospira	s__
267717	k__Bacteria	p__Firmicutes	c__Clostridia	o__Clostridiales	f__Lachnospiraceae	g__	s__
267996	k__Bacteria	p__Firmicutes	c__Clostridia	o__Clostridiales	f__Lachnospiraceae	g__[Ruminococcus]	s__gnavus
268063	k__Bacteria	p__Firmicutes	c__Clostridia	o__Clostridiales	f__Lachnospiraceae	g__	s__
268720	k__Bacteria	p__Firmicutes	c__Clostridia	o__Clostridiales	f__Ruminococcaceae	g__Ruminococcus
269091	k__Bacteria	p__Firmicutes	c__Clostridia	o__Clostridiales	f__Lachnospiraceae	g__[Ruminococcus]	s__gnavus
269107	k__Bacteria	p__Firmicutes	c__Clostridia	o__Clostridiales	f__Lachnospiraceae	g__[Ruminococcus]	s__gnavus
269125	k__Bacteria	p__Firmicutes	c__Bacilli	o__Lactobacillales	f__Lactobacillaceae	g__	s__
269726	k__Bacteria	p__Bacteroidetes	c__Bacteroidia	o__Bacteroidales	f__S24-7	g__	s__
269811	k__Bacteria	p__Firmicutes	c__Clostridia	o__Clostridiales	f__Lachnospiraceae	g__	s__
270030	k__Bacteria	p__Firmicutes	c__Clostridia	o__Clostridiales	f__Ruminococcaceae	g__Ruminococcus	s__
270391	k__Bacteria	p__Bacteroidetes	c__Bacteroidia	o__Bacteroidales	f__Rikenellaceae	g__	s__
271191	k__Bacteria	p__Firmicutes	c__Clostridia	o__Clostridiales	f__Lachnospiraceae
271418	k__Bacteria	p__Bacteroidetes	c__Bacteroidia	o__Bacteroidales	f__S24-7	g__	s__
271439	k__Bacteria	p__Firmicutes	c__Clostridia	o__Clostridiales	f__Lachnospiraceae
271822	k__Bacteria	p__Firmicutes	c__Clostridia	o__Clostridiales	f__Lachnospiraceae	g__	s__
271866	k__Bacteria	p__Firmicutes	c__Clostridia	o__Clostridiales	f__Lachnospiraceae	g__	s__
272092	k__Bacteria	p__Firmicutes	c__Clostridia	o__Clostridiales	f__Lachnospiraceae	g__	s__
272576	k__Bacteria	p__Firmicutes	c__Clostridia	o__Clostridiales	f__Ruminococcaceae	g__Oscillospira	s__
272953	k__Bacteria	p__Firmicutes	c__Clostridia	o__Clostridiales	f__Ruminococcaceae	g__Oscillospira	s__
273043	k__Bacteria	p__Firmicutes	c__Clostridia	o__Clostridiales	f__Lachnospiraceae	g__[Ruminococcus]	s__gnavus
273208	k__Bacteria	p__Bacteroidetes	c__Bacteroidia	o__Bacteroidales	f__S24-7	g__	s__
273364	k__Bacteria	p__Firmicutes	c__Clostridia	o__Clostridiales	f__Lachnospiraceae	g__	s__
273737	k__Bacteria	p__Firmicutes	c__Clostridia	o__Clostridiales	f__Ruminococcaceae	g__	s__
273967	k__Bacteria	p__Firmicutes	c__Clostridia	o__Clostridiales	f__Lachnospiraceae
274095	k__Bacteria	p__Firmicutes	c__Clostridia	o__Clostridiales	f__Lachnospiraceae
274619	k__Bacteria	p__Firmicutes	c__Clostridia	o__Clostridiales
275218	k__Bacteria	p__Firmicutes	c__Clostridia	o__Clostridiales	f__Ruminococcaceae	g__Oscillospira	s__
275339	k__Bacteria	p__Bacteroidetes	c__Bacteroidia	o__Bacteroidales	f__S24-7	g__	s__
275470	k__Bacteria	p__Firmicutes	c__Clostridia	o__Clostridiales	f__Lachnospiraceae
275974	k__Bacteria	p__Firmicutes	c__Clostridia	o__Coriobacteriales	f__Coriobacteriaceae	g__Adlercreutzia	s__
276218	k__Bacteria	p__Bacteroidetes	c__Bacteroidia	o__Bacteroidales	f__S24-7	g__	s__
276509	k__Bacteria	p__Bacteroidetes	c__Bacteroidia	o__Bacteroidales	f__S24-7	g__	s__
276761	k__Bacteria	p__Firmicutes	c__Clostridia	o__Clostridiales	f__Ruminococcaceae
276837	k__Bacteria	p__Firmicutes	c__Clostridia	o__Clostridiales	f__Lachnospiraceae
277067	k__Bacteria	p__Firmicutes	c__Clostridia	o__Clostridiales	f__Lachnospiraceae	g__	s__
277208	k__Bacteria	p__Firmicutes	c__Clostridia	o__Clostridiales	f__Lachnospiraceae	g__	s__
277364	k__Bacteria	p__Bacteroidetes	c__Bacteroidia	o__Bacteroidales	f__S24-7	g__	s__
277588	k__Bacteria	p__Firmicutes	c__Clostridia	o__Clostridiales	f__Ruminococcaceae	g__Oscillospira	s__
278098	k__Bacteria	p__Firmicutes	c__Clostridia	o__Clostridiales	f__Ruminococcaceae	g__Ruminococcus	s__
278440	k__Bacteria	p__Firmicutes	c__Clostridia	o__Clostridiales	f__Lachnospiraceae	g__	s__
287507	k__Bacteria	p__Firmicutes	c__Clostridia	o__Clostridiales	f__Lachnospiraceae
289177	k__Bacteria	p__Firmicutes	c__Clostridia	o__Clostridiales	f__Lachnospiraceae	g__	s__
289315	k__Bacteria	p__Firmicutes	c__Clostridia	o__Clostridiales	f__Lachnospiraceae	g__	s__
293580	k__Bacteria	p__Firmicutes	c__Clostridia	o__Clostridiales	f__Lachnospiraceae	g__	s__
303508	k__Bacteria	p__Firmicutes	c__Clostridia	o__Clostridiales	f__Lachnospiraceae	g__	s__
304047	k__Bacteria	p__Bacteroidetes	c__Bacteroidia	o__Bacteroidales	f__Bacteroidaceae	g__Bacteroides
305057	k__Bacteria	p__Firmicutes	c__Clostridia	o__Clostridiales	f__Lachnospiraceae	g__	s__
305177	k__Bacteria	p__Firmicutes	c__Clostridia	o__Clostridiales	f__Lachnospiraceae
305553	k__Bacteria	p__Firmicutes	c__Clostridia	o__Clostridiales	f__Lachnospiraceae
306066	k__Bacteria	p__Firmicutes	c__Clostridia	o__Clostridiales	f__Lachnospiraceae
307373	k__Bacteria	p__Firmicutes	c__Clostridia	o__Clostridiales	f__Lachnospiraceae	g__	s__
307416	k__Bacteria	p__Firmicutes	c__Clostridia	o__Clostridiales	f__Lachnospiraceae	g__	s__
307445	k__Bacteria	p__Firmicutes	c__Clostridia	o__Clostridiales	f__Lachnospiraceae
307608	k__Bacteria	p__Firmicutes	c__Clostridia	o__Clostridiales	f__Ruminococcaceae	g__Oscillospira	s__
307640	k__Bacteria	p__Firmicutes	c__Clostridia	o__Clostridiales	f__Lachnospiraceae
308734	k__Bacteria	p__Firmicutes	c__Clostridia	o__Clostridiales	f__Ruminococcaceae	g__	s__
309480	k__Bacteria	p__Firmicutes	c__Clostridia	o__Clostridiales	f__Lachnospiraceae	g__Dorea
309916	k__Bacteria	p__Firmicutes	c__Clostridia	o__Clostridiales	f__Lachnospiraceae	g__[Ruminococcus]	s__gnavus
310407	k__Bacteria	p__Firmicutes	c__Clostridia	o__Clostridiales	f__Lachnospiraceae	g__	s__
310751	k__Bacteria	p__Firmicutes	c__Clostridia	o__Clostridiales	f__Lachnospiraceae	g__	s__
311545	k__Bacteria	p__Firmicutes	c__Clostridia	o__Clostridiales	f__Lachnospiraceae	g__	s__
312322	k__Bacteria	p__Bacteroidetes	c__Bacteroidia	o__Bacteroidales	f__S24-7	g__	s__
313499	k__Bacteria	p__Bacteroidetes	c__Bacteroidia	o__Bacteroidales	f__S24-7	g__	s__
313724	k__Bacteria	p__Firmicutes	c__Clostridia	o__Clostridiales	f__Lachnospiraceae	g__	s__
313878	k__Bacteria	p__Bacteroidetes	c__Bacteroidia	o__Bacteroidales	f__S24-7	g__	s__
315147	k__Bacteria	p__Bacteroidetes	c__Bacteroidia	o__Bacteroidales	f__S24-7	g__	s__
316550	k__Bacteria	p__Firmicutes	c__Clostridia	o__Clostridiales	f__Lachnospiraceae	g__	s__
316629	k__Bacteria	p__Bacteroidetes	c__Bacteroidia	o__Bacteroidales	f__S24-7	g__	s__
317389	k__Bacteria	p__Firmicutes	c__Clostridia	o__Clostridiales	f__Lachnospiraceae	g__	s__
317633	k__Bacteria	p__Firmicutes	c__Clostridia	o__Clostridiales	f__Ruminococcaceae	g__Oscillospira	s__
318370	k__Bacteria	p__Firmicutes	c__Clostridia	o__Clostridiales	f__Ruminococcaceae	g__Oscillospira	s__
318503	k__Bacteria	p__Firmicutes	c__Clostridia	o__Clostridiales	f__Lachnospiraceae	g__	s__
320224	k__Bacteria	p__Firmicutes	c__Clostridia	o__Clostridiales	f__Ruminococcaceae	g__Ruminococcus	s__
321484	k__Bacteria	p__Firmicutes	c__Clostridia	o__Clostridiales	f__Ruminococcaceae	g__Oscillospira	s__
324013	k__Bacteria	p__Bacteroidetes	c__Bacteroidia	o__Bacteroidales	f__S24-7	g__	s__
324524	k__Bacteria	p__Firmicutes	c__Clostridia	o__Clostridiales	f__Lachnospiraceae	g__	s__
325126	k__Bacteria	p__Firmicutes	c__Clostridia	o__	f__	g__	s__
326076	k__Bacteria	p__Firmicutes	c__Clostridia	o__Clostridiales	f__Lachnospiraceae	g__	s__
328143	k__Bacteria	p__Bacteroidetes	c__Bacteroidia	o__Bacteroidales	f__S24-7	g__	s__
331013	k__Bacteria	p__Firmicutes	c__Clostridia	o__Clostridiales	f__Ruminococcaceae
335267	k__Bacteria	p__Firmicutes	c__Clostridia	o__Clostridiales	f__Lachnospiraceae	g__	s__
335965	k__Bacteria	p__Firmicutes	c__Clostridia
336214	k__Bacteria	p__Bacteroidetes	c__Bacteroidia	o__Bacteroidales	f__Rikenellaceae	g__	s__
336789	k__Bacteria	p__Firmicutes	c__Clostridia	o__Clostridiales	f__Lachnospiraceae	g__	s__
337727	k__Bacteria	p__Firmicutes	c__Clostridia	o__Clostridiales	f__Ruminococcaceae	g__Oscillospira	s__
337784	k__Bacteria	p__Firmicutes	c__Clostridia	o__Clostridiales	f__Clostridiaceae	g__	s__
339549	k__Bacteria	p__Bacteroidetes	c__Bacteroidia	o__Bacteroidales	f__S24-7	g__	s__
339905	k__Bacteria	p__Bacteroidetes	c__Bacteroidia	o__Bacteroidales	f__S24-7	g__	s__
340139	k__Bacteria	p__Firmicutes	c__Clostridia	o__Clostridiales	f__Lachnospiraceae	g__	s__
342962	k__Bacteria	p__Bacteroidetes	c__Bacteroidia	o__Bacteroidales	f__S24-7	g__	s__
345536	k__Bacteria	p__Firmicutes	c__Clostridia	o__Clostridiales	f__Lachnospiraceae
346604	k__Bacteria	p__Firmicutes	c__Clostridia	o__Clostridiales	f__Lachnospiraceae
346648	k__Bacteria	p__Firmicutes	c__Clostridia	o__Clostridiales	f__Lachnospiraceae	g__	s__
346804	k__Bacteria	p__Firmicutes	c__Clostridia	o__Clostridiales	f__Ruminococcaceae
348393	k__Bacteria	p__Firmicutes	c__Clostridia	o__Clostridiales	f__Lachnospiraceae	g__	s__
349459	k__Bacteria	p__Firmicutes	c__Clostridia	o__Clostridiales	f__Ruminococcaceae
351309	k__Bacteria	p__Firmicutes	c__Clostridia	o__Clostridiales	f__Lachnospiraceae	g__	s__
352008	k__Bacteria	p__Firmicutes	c__Clostridia	o__Clostridiales	f__Lachnospiraceae	g__[Ruminococcus]	s__gnavus
375106	k__Bacteria	p__Firmicutes	c__Clostridia	o__Clostridiales	f__Ruminococcaceae	g__Oscillospira	s__
389282	k__Bacteria	p__Bacteroidetes	c__Bacteroidia	o__Bacteroidales	f__S24-7	g__	s__
389529	k__Bacteria	p__Firmicutes	c__Clostridia	o__Clostridiales	f__Ruminococcaceae	g__	s__
401717	k__Bacteria	p__TM7	c__TM7-3	o__CW040	f__F16	g__	s__
406247	k__Bacteria	p__Firmicutes	c__Clostridia	o__Clostridiales	f__Lachnospiraceae	g__	s__
414089	k__Bacteria	p__Firmicutes	c__Clostridia	o__Clostridiales	f__Ruminococcaceae	g__Oscillospira	s__
417981	k__Bacteria	p__Firmicutes	c__Clostridia	o__Clostridiales	f__Clostridiaceae	g__	s__
460611	k__Bacteria	p__Firmicutes	c__Clostridia	o__Clostridiales	f__Lachnospiraceae	g__	s__
460953	k__Bacteria	p__Bacteroidetes	c__Bacteroidia	o__Bacteroidales	f__S24-7	g__	s__
463794	k__Bacteria	p__Firmicutes	c__Bacilli	o__Lactobacillales	f__Lactobacillaceae	g__	s__
465433	k__Bacteria	p__Bacteroidetes	c__Bacteroidia	o__Bacteroidales	f__Rikenellaceae	g__	s__
519763	k__Bacteria	p__Firmicutes	c__Clostridia	o__Clostridiales	f__Ruminococcaceae	g__Oscillospira	s__
521982	k__Bacteria	p__Bacteroidetes	c__Bacteroidia	o__Bacteroidales	f__Rikenellaceae	g__	s__
575041	k__Bacteria	p__Bacteroidetes	c__Bacteroidia	o__Bacteroidales	f__Rikenellaceae	g__	s__
577294	k__Bacteria	p__Bacteroidetes	c__Bacteroidia	o__Bacteroidales	f__Porphyromonadaceae	g__Parabacteroides	s__distasonis
578016	k__Bacteria	p__Bacteroidetes	c__Bacteroidia	o__Bacteroidales	f__Porphyromonadaceae	g__Parabacteroides	s__distasonis
637934	k__Bacteria	p__Firmicutes	c__Clostridia	o__Clostridiales	f__	g__	s__
661055	k__Bacteria	p__Firmicutes	c__Clostridia	o__Clostridiales	f__	g__	s__
665703	k__Bacteria	p__Firmicutes	c__Clostridia	o__Clostridiales	f__Ruminococcaceae	g__	s__
724472	k__Bacteria	p__Firmicutes	c__Clostridia	o__Clostridiales	f__Lachnospiraceae
771177	k__Bacteria	p__Firmicutes	c__Clostridia	o__Clostridiales	f__	g__	s__
786449	k__Bacteria	p__Firmicutes	c__Clostridia	o__Clostridiales	f__Lachnospiraceae
790663	k__Bacteria	p__Firmicutes	c__Clostridia	o__Clostridiales	f__Lachnospiraceae	g__	s__
797021	k__Bacteria	p__Firmicutes	c__Clostridia	o__Clostridiales	f__Lachnospiraceae	g__	s__
830014	k__Bacteria	p__Firmicutes	c__Clostridia	o__Clostridiales	f__Lachnospiraceae	g__	s__
833795	k__Bacteria	p__Firmicutes	c__Clostridia	o__Clostridiales	f__Lachnospiraceae	g__	s__
1105328	k__Bacteria	p__Firmicutes	c__Clostridia
1105376	k__Bacteria	p__Proteobacteria	c__Betaproteobacteria	o__Burkholderiales	f__Alcaligenaceae	g__Sutterella	s__
1107303	k__Bacteria	p__Firmicutes	c__Clostridia	o__Clostridiales	f__Lachnospiraceae
1107652	k__Bacteria	p__Bacteroidetes	c__Bacteroidia	o__Bacteroidales	f__Rikenellaceae	g__	s__
1108078	k__Bacteria	p__Firmicutes	c__Clostridia	o__Clostridiales	f__	g__	s__
1108378	k__Bacteria	p__Firmicutes	c__Clostridia	o__Clostridiales	f__Lachnospiraceae	g__	s__
1108453	k__Bacteria	p__Firmicutes	c__Clostridia	o__Clostridiales	f__Lachnospiraceae
1110253	k__Bacteria	p__Firmicutes	c__Clostridia	o__Clostridiales	f__Ruminococcaceae	g__Oscillospira	s__
1111448	k__Bacteria	p__Bacteroidetes	c__Bacteroidia	o__Bacteroidales	f__S24-7	g__	s__
1136443	k__Bacteria	p__Deferribacteres	c__Deferribacteres	o__Deferribacterales	f__Deferribacteraceae	g__Mucispirillum	s__schaedleri
1517779	k__Bacteria	p__Bacteroidetes	c__Bacteroidia	o__Bacteroidales	f__Rikenellaceae	g__	s__
1571092	k__Bacteria	p__Firmicutes	c__Clostridia	o__Clostridiales	f__	g__	s__
1684221	k__Bacteria	p__Proteobacteria	c__Deltaproteobacteria	o__Desulfovibrionales	f__Desulfovibrionaceae	g__Desulfovibrio	s__C21_c20
1902400	k__Bacteria	p__Firmicutes	c__Clostridia
2212505	k__Bacteria	p__Bacteroidetes	c__Bacteroidia	o__Bacteroidales	f__S24-7	g__	s__
2315700	k__Bacteria	p__Firmicutes	c__Clostridia	o__Clostridiales	f__Ruminococcaceae
2435303	k__Bacteria	p__Bacteroidetes	c__Bacteroidia	o__Bacteroidales	f__S24-7	g__	s__
2497335	k__Bacteria	p__Bacteroidetes	c__Bacteroidia	o__Bacteroidales	f__Porphyromonadaceae	g__Parabacteroides	s__distasonis
2797559	k__Bacteria	p__Firmicutes	c__Clostridia	o__Clostridiales	f__Lachnospiraceae
2797565	k__Bacteria	p__Firmicutes	c__Clostridia	o__Clostridiales	f__Clostridiaceae	g__	s__
2897325	k__Bacteria	p__Proteobacteria	c__Deltaproteobacteria	o__Desulfovibrionales	f__Desulfovibrionaceae	g__Bilophila	s__
2897332	k__Bacteria	p__Firmicutes	c__Clostridia	o__Clostridiales	f__Lachnospiraceae	g__[Ruminococcus]	s__gnavus
2901246	k__Bacteria	p__Firmicutes	c__Clostridia	o__Clostridiales	f__Lachnospiraceae
3013444	k__Bacteria	p__Bacteroidetes	c__Bacteroidia	o__Bacteroidales	f__	g__	s__
3150250	k__Bacteria	p__Firmicutes	c__Clostridia	o__Clostridiales	f__Lachnospiraceae
3172949	k__Bacteria	p__Bacteroidetes	c__Bacteroidia	o__Bacteroidales	f__S24-7	g__	s__
3231096	k__Bacteria	p__Bacteroidetes	c__Bacteroidia	o__Bacteroidales	f__S24-7	g__	s__
3750373	k__Bacteria	p__Firmicutes	c__Clostridia	o__Clostridiales	f__Lachnospiraceae	g__[Ruminococcus]	s__gnavus
3919797	k__Bacteria	p__Firmicutes	c__Clostridia	o__Clostridiales	f__Lachnospiraceae	g__	s__
3957916	k__Bacteria	p__Firmicutes	c__Clostridia	o__	f__	g__	s__
4340358	k__Bacteria	p__Bacteroidetes	c__Bacteroidia	o__Bacteroidales	f__Bacteroidaceae	g__Bacteroides	s__ovatus
4342104	k__Bacteria	p__Firmicutes	c__Clostridia	o__Clostridiales	f__Ruminococcaceae	g__Anaerotruncus	s__
4345268	k__Bacteria	p__Firmicutes	c__Clostridia	o__Clostridiales	f__Lachnospiraceae
4354103	k__Bacteria	p__Firmicutes	c__Bacilli	o__Lactobacillales	f__Lactobacillaceae	g__Lactobacillus	s__
4357315	k__Bacteria	p__Firmicutes	c__Clostridia	o__Clostridiales	f__Ruminococcaceae	g__Oscillospira	s__
4363614	k__Bacteria	p__Firmicutes	c__Clostridia	o__Clostridiales	f__Ruminococcaceae
4372003	k__Bacteria	p__Bacteroidetes	c__Bacteroidia	o__Bacteroidales	f__Porphyromonadaceae	g__Parabacteroides	s__
4387250	k__Bacteria	p__Bacteroidetes	c__Bacteroidia	o__Bacteroidales	f__Bacteroidaceae	g__Bacteroides	s__ovatus
4393892	k__Bacteria	p__Firmicutes	c__Clostridia	o__Clostridiales	f__Lachnospiraceae	g__	s__
4401580	k__Bacteria	p__Bacteroidetes	c__Bacteroidia	o__Bacteroidales	f__Bacteroidaceae	g__Bacteroides	s__
4410988	k__Bacteria	p__Firmicutes	c__Clostridia	o__Clostridiales	f__Ruminococcaceae	g__Oscillospira	s__
4418586	k__Bacteria	p__Firmicutes	c__Clostridia	o__Clostridiales	f__Lachnospiraceae
4420206	k__Bacteria	p__Firmicutes	c__Clostridia	o__Clostridiales	f__Ruminococcaceae	g__Oscillospira	s__
4428313	k__Bacteria	p__Firmicutes	c__Bacilli	o__Lactobacillales	f__Lactobacillaceae	g__Lactobacillus	s__
4432841	k__Bacteria	p__Tenericutes	c__Mollicutes	o__RF39	f__	g__	s__
4435934	k__Bacteria	p__Firmicutes	c__Clostridia	o__Clostridiales	f__Lachnospiraceae
4440624	k__Bacteria	p__Firmicutes	c__Clostridia	o__Clostridiales	f__Lachnospiraceae
4442899	k__Bacteria	p__Firmicutes	c__Clostridia	o__	f__	g__	s__
4446120	k__Bacteria	p__Firmicutes	c__Clostridia	o__Clostridiales	f__Ruminococcaceae	g__Oscillospira	s__
4446902	k__Bacteria	p__Firmicutes	c__Bacilli	o__Gemellales	f__Gemellaceae
4449518	k__Bacteria	p__Bacteroidetes	c__Bacteroidia	o__Bacteroidales	f__Rikenellaceae	g__	s__
4449524	k__Bacteria	p__Bacteroidetes	c__Bacteroidia	o__Bacteroidales	f__Prevotellaceae	g__Prevotella	s__
4462541	k__Bacteria	p__Firmicutes	c__Clostridia	o__Clostridiales	f__Lachnospiraceae	g__	s__
4471135	k__Bacteria	p__Firmicutes	c__Clostridia	o__Clostridiales	f__Lachnospiraceae	g__	s__
4480555	k__Bacteria	p__Firmicutes	c__Clostridia	o__	f__	g__	s__
4480557	k__Bacteria	p__Firmicutes	c__Clostridia	o__Clostridiales	f__Lachnospiraceae	g__	s__
4481359	k__Bacteria	p__Firmicutes	c__Clostridia	o__Clostridiales	f__Lachnospiraceae	g__	s__
New.CleanUp.ReferenceOTU10091	k__Bacteria	p__Firmicutes	c__Clostridia	o__Clostridiales	f__Lachnospiraceae	g__	s__
New.CleanUp.ReferenceOTU1056	k__Bacteria	p__Firmicutes	c__Clostridia
New.CleanUp.ReferenceOTU1191	k__Bacteria	p__Firmicutes	c__Clostridia
New.CleanUp.ReferenceOTU14272	k__Bacteria
New.CleanUp.ReferenceOTU14431	k__Bacteria	p__Proteobacteria	c__Deltaproteobacteria	o__Desulfovibrionales	f__Desulfovibrionaceae
New.CleanUp.ReferenceOTU15726	k__Bacteria	p__Firmicutes	c__Clostridia
New.CleanUp.ReferenceOTU16408	k__Bacteria	p__Firmicutes	c__Clostridia	o__Clostridiales	f__Lachnospiraceae	g__	s__
New.CleanUp.ReferenceOTU18955	k__Bacteria	p__Bacteroidetes	c__Bacteroidia	o__Bacteroidales
New.CleanUp.ReferenceOTU21	k__Bacteria	p__Bacteroidetes	c__Bacteroidia	o__Bacteroidales	f__S24-7	g__	s__
New.CleanUp.ReferenceOTU22334	k__Bacteria	p__Firmicutes	c__Clostridia	o__Clostridiales	f__Lachnospiraceae
New.CleanUp.ReferenceOTU22356	k__Bacteria	p__Bacteroidetes	c__Bacteroidia	o__Bacteroidales	f__Bacteroidaceae	g__Bacteroides
New.CleanUp.ReferenceOTU22521	k__Bacteria	p__Firmicutes	c__Clostridia
New.CleanUp.ReferenceOTU24224	k__Bacteria	p__Bacteroidetes	c__Bacteroidia	o__Bacteroidales
New.CleanUp.ReferenceOTU269	k__Bacteria	p__Proteobacteria	c__Deltaproteobacteria	o__Desulfovibrionales	f__Desulfovibrionaceae	g__Desulfovibrio	s__C21_c20
New.CleanUp.ReferenceOTU27065	k__Bacteria	p__Firmicutes	c__Clostridia	o__Clostridiales	f__Lachnospiraceae	g__	s__
New.CleanUp.ReferenceOTU27461	k__Bacteria	p__Bacteroidetes	c__Bacteroidia	o__Bacteroidales	f__S24-7	g__	s__
New.CleanUp.ReferenceOTU28208	k__Bacteria	p__Firmicutes	c__Clostridia	o__Clostridiales	f__Lachnospiraceae
New.CleanUp.ReferenceOTU29406	k__Bacteria	p__Firmicutes	c__Clostridia	o__Clostridiales	f__Ruminococcaceae
New.CleanUp.ReferenceOTU30086	k__Bacteria	p__Proteobacteria	c__Deltaproteobacteria	o__Desulfovibrionales	f__Desulfovibrionaceae	g__Bilophila	s__
New.CleanUp.ReferenceOTU30087	k__Bacteria	p__Proteobacteria	c__Deltaproteobacteria	o__Desulfovibrionales	f__Desulfovibrionaceae	g__Desulfovibrio
New.CleanUp.ReferenceOTU30119	k__Bacteria	p__Bacteroidetes	c__Bacteroidia	o__Bacteroidales
New.CleanUp.ReferenceOTU3083	k__Bacteria	p__Firmicutes	c__Clostridia	o__Clostridiales	f__Lachnospiraceae
New.CleanUp.ReferenceOTU32500	k__Bacteria	p__Firmicutes	c__Clostridia	o__Clostridiales	f__Lachnospiraceae	g__	s__
New.CleanUp.ReferenceOTU35	k__Bacteria	p__Bacteroidetes	c__Bacteroidia	o__Bacteroidales
New.CleanUp.ReferenceOTU36025	k__Bacteria	p__Firmicutes	c__Clostridia	o__Clostridiales	f__Ruminococcaceae	g__Oscillospira	s__
New.CleanUp.ReferenceOTU37004	k__Bacteria	p__Bacteroidetes	c__Bacteroidia	o__Bacteroidales	f__S24-7	g__	s__
New.CleanUp.ReferenceOTU38181	k__Bacteria	p__Bacteroidetes	c__Bacteroidia	o__Bacteroidales	f__Bacteroidaceae	g__Bacteroides
New.CleanUp.ReferenceOTU38437	k__Bacteria	p__Bacteroidetes	c__Bacteroidia	o__Bacteroidales	f__S24-7	g__	s__
New.CleanUp.ReferenceOTU39534	k__Bacteria	p__Bacteroidetes	c__Bacteroidia	o__Bacteroidales	f__Bacteroidaceae	g__Bacteroides
New.CleanUp.ReferenceOTU41408	k__Bacteria	p__Bacteroidetes	c__Bacteroidia	o__Bacteroidales
New.CleanUp.ReferenceOTU43995	k__Bacteria	p__Firmicutes	c__Clostridia	o__Clostridiales	f__Lachnospiraceae
New.CleanUp.ReferenceOTU44629	k__Bacteria	p__Proteobacteria	c__Deltaproteobacteria	o__Desulfovibrionales	f__Desulfovibrionaceae	g__Desulfovibrio	s__
New.CleanUp.ReferenceOTU44922	k__Bacteria	p__Firmicutes	c__Clostridia	o__Clostridiales	f__Lachnospiraceae	g__	s__
New.CleanUp.ReferenceOTU45689	k__Bacteria	p__Firmicutes	c__Clostridia	o__Clostridiales	f__Lachnospiraceae	g__	s__
New.CleanUp.ReferenceOTU47374	k__Bacteria	p__Firmicutes	c__Clostridia	o__Clostridiales	f__Clostridiaceae	g__	s__
New.CleanUp.ReferenceOTU50607	k__Bacteria	p__Proteobacteria	c__Deltaproteobacteria	o__Desulfovibrionales	f__Desulfovibrionaceae
New.CleanUp.ReferenceOTU50994	k__Bacteria	p__Firmicutes	c__Clostridia	o__Clostridiales	f__Lachnospiraceae	g__	s__
New.CleanUp.ReferenceOTU51201	k__Bacteria	p__Firmicutes	c__Clostridia
New.CleanUp.ReferenceOTU54730	k__Bacteria	p__Firmicutes	c__Clostridia	o__Clostridiales	f__Lachnospiraceae	g__	s__
New.CleanUp.ReferenceOTU54940	k__Bacteria	p__Bacteroidetes	c__Bacteroidia	o__Bacteroidales
New.CleanUp.ReferenceOTU9869	k__Bacteria	p__Proteobacteria	c__Deltaproteobacteria	o__Desulfovibrionales	f__Desulfovibrionaceae	g__Desulfovibrio	s__C21_c20
New.ReferenceOTU1	k__Bacteria	p__Bacteroidetes	c__Bacteroidia	o__Bacteroidales	f__Bacteroidaceae	g__Bacteroides
New.ReferenceOTU118	k__Bacteria	p__Firmicutes	c__Clostridia	o__Clostridiales	f__Ruminococcaceae	g__	s__
New.ReferenceOTU130	k__Bacteria	p__Firmicutes	c__Clostridia	o__Clostridiales	f__Lachnospiraceae	g__	s__
New.ReferenceOTU143	k__Bacteria	p__Bacteroidetes	c__Bacteroidia	o__Bacteroidales	f__S24-7	g__	s__
New.ReferenceOTU150	k__Bacteria	p__Proteobacteria	c__Epsilonproteobacteria	o__Campylobacterales	f__Helicobacteraceae	g__Helicobacter
New.ReferenceOTU171	k__Bacteria	p__Firmicutes	c__Clostridia	o__Clostridiales	f__Lachnospiraceae
New.ReferenceOTU194	k__Bacteria
New.ReferenceOTU195	k__Bacteria	p__Bacteroidetes	c__Bacteroidia	o__Bacteroidales	f__Rikenellaceae	g__	s__
New.ReferenceOTU204	k__Bacteria	p__Bacteroidetes	c__Bacteroidia	o__Bacteroidales	f__Porphyromonadaceae	g__Parabacteroides	s__distasonis
New.ReferenceOTU213	k__Bacteria	p__Bacteroidetes	c__Bacteroidia	o__Bacteroidales	f__S24-7	g__	s__
New.ReferenceOTU220	k__Bacteria	p__Bacteroidetes	c__Bacteroidia	o__Bacteroidales
New.ReferenceOTU225	k__Bacteria	p__Bacteroidetes	c__Bacteroidia	o__Bacteroidales	f__S24-7	g__	s__
New.ReferenceOTU233	k__Bacteria	p__Bacteroidetes	c__Bacteroidia	o__Bacteroidales	f__Porphyromonadaceae	g__Parabacteroides
New.ReferenceOTU236	k__Bacteria	p__Firmicutes	c__Clostridia	o__Clostridiales	f__Lachnospiraceae	g__	s__
New.ReferenceOTU241	k__Bacteria	p__Bacteroidetes	c__Bacteroidia	o__Bacteroidales	f__Bacteroidaceae
New.ReferenceOTU25	k__Bacteria	p__Firmicutes	c__Clostridia	o__Clostridiales	f__Lachnospiraceae	g__	s__
New.ReferenceOTU255	k__Bacteria	p__Deferribacteres	c__Deferribacteres	o__Deferribacterales	f__Deferribacteraceae	g__Mucispirillum	s__schaedleri
New.ReferenceOTU26	k__Bacteria	p__Bacteroidetes	c__Bacteroidia	o__Bacteroidales	f__Bacteroidaceae	g__Bacteroides
New.ReferenceOTU260	k__Bacteria	p__Firmicutes	c__Clostridia	o__Clostridiales	f__Lachnospiraceae	g__	s__
New.ReferenceOTU283	k__Bacteria	p__Bacteroidetes	c__Bacteroidia	o__Bacteroidales
New.ReferenceOTU291	k__Bacteria	p__Firmicutes	c__Clostridia	o__Clostridiales	f__Ruminococcaceae
New.ReferenceOTU30	k__Bacteria
New.ReferenceOTU306	k__Bacteria	p__Tenericutes	c__Mollicutes	o__RF39	f__	g__	s__
New.ReferenceOTU308	k__Bacteria	p__Bacteroidetes	c__Bacteroidia	o__Bacteroidales	f__Rikenellaceae	g__	s__
New.ReferenceOTU32	k__Bacteria	p__Bacteroidetes	c__Bacteroidia	o__Bacteroidales	f__Bacteroidaceae	g__Bacteroides
New.ReferenceOTU34	k__Bacteria	p__Bacteroidetes	c__Bacteroidia	o__Bacteroidales	f__	g__	s__
New.ReferenceOTU43	k__Bacteria	p__Bacteroidetes	c__Bacteroidia	o__Bacteroidales	f__	g__	s__
New.ReferenceOTU5	k__Bacteria	p__Bacteroidetes	c__Bacteroidia	o__Bacteroidales
New.ReferenceOTU63	k__Bacteria	p__Firmicutes	c__Clostridia	o__Clostridiales	f__Lachnospiraceae	g__	s__
New.ReferenceOTU69	k__Bacteria	p__Proteobacteria	c__Deltaproteobacteria	o__Desulfovibrionales	f__Desulfovibrionaceae	g__Bilophila	s__
New.ReferenceOTU75	k__Bacteria	p__Bacteroidetes	c__Bacteroidia	o__Bacteroidales	f__Bacteroidaceae	g__Bacteroides	s__
New.ReferenceOTU86	k__Bacteria

## Sheet: Lai
SampleIND	MouseNo	Diet	Stage	Group	Exercise	401717	74305	1141335	4449236	1105376	437137	588216	4449891	114111	52441	3013444	3940440	205904	193591	184753	589071	228601	181719	260410	339013	193859	321972	356164	4378740	323619	339457	299830	432904	198201	180471	189127	276414	265322	174590	266546	177917	179548	268155	187028	192283	276542	259623	134762	211761
BAFI-0101-ST04-D	BAFI-0101	N	After	NE	exercise	0.000819625	0	0.00874588	0.000134997	0.00100283	0.0142518	1.92853e-05	0.000231423	0.000163925	0	0.017511	0.010308	8.67838e-05	0.000298922	0.000163925	1.92853e-05	0.00485989	0.000106069	0.000231423	0.00238173	0.000106069	2.89279e-05	3.85706e-05	0.000154282	0.000829267	0.0228916	0.000289279	0.000809982	0.000231423	7.71411e-05	0.000231423	0.00109926	0.00146568	0.00324957	0.00363528	0.00296029	0.000221781	9.64264e-06	0.000597844	0.0292365	0.000212138	0.00069427	5.78559e-05	0.000115712
BAFI-0102-ST04-D	BAFI-0102	N	After	NE	exercise	0.00177228	3.10926e-05	0.0678985	5.4412e-05	0.000186556	0.00308594	2.33194e-05	2.33194e-05	0.0335411	0	0.0521734	1.55463e-05	0.00279833	3.88657e-05	7.77315e-06	0.000116597	0.0405292	0.000769542	0.00012437	0.00585318	0.000318699	0.000139917	2.33194e-05	0.0177306	0.00233972	0.181215	0.002433	0.00748554	3.10926e-05	7.77315e-06	5.4412e-05	0.000139917	4.66389e-05	6.21852e-05	7.77315e-05	0.000256514	2.33194e-05	3.10926e-05	3.10926e-05	0.00984081	7.77315e-06	1.55463e-05	7.77315e-06	6.21852e-05
BAFI-0103-ST04-D	BAFI-0103	N	After	NE	exercise	0.000521392	3.06701e-05	0.0369882	6.13403e-05	3.06701e-05	0.00165619	0.00312835	0.000184021	0.000276031	3.06701e-05	0.0505751	6.13403e-05	0.00199356	0	0	0	0.0235853	0.000306701	0.000674743	0.00460052	3.06701e-05	0.000122681	3.06701e-05	0.000705413	0.000429382	0.0376323	0.000368042	0.00168686	9.20104e-05	6.13403e-05	0.000490722	0.000153351	0.000122681	0.000736083	0.00260696	0.00193222	6.13403e-05	3.06701e-05	0.000122681	0.011624	0.00128815	0.000184021	0	9.20104e-05
BAFI-0104-ST04-D	BAFI-0104	N	After	NE	exercise	0.000223975	0	0.00533808	3.73292e-05	0.000248861	0.00470348	0.00426797	0.000223975	0.000398178	0	0.0189508	4.97723e-05	0.00385735	2.48861e-05	1.24431e-05	0.000223975	0.0366697	0.000261305	1.24431e-05	0.00959361	0.000248861	3.73292e-05	0	0.000522609	0.000373292	0.0272254	0.000248861	0.00119454	0	2.48861e-05	3.73292e-05	0.000124431	4.97723e-05	9.95446e-05	4.97723e-05	0.000273748	3.73292e-05	1.24431e-05	0.000174203	0.0043053	2.48861e-05	1.24431e-05	2.48861e-05	0.000261305
BAFI-0106-ST04-D	BAFI-0106	N	After	NE	exercise	0.00120013	1.88997e-05	0.011198	0.000604789	0.00156867	0.011869	0.00398783	1.88997e-05	0.00584945	0	0.0404358	0.00120958	0	1.88997e-05	9.44983e-06	0.000463042	0.022604	0.000217346	0.000529191	0.00729527	0.000160647	2.83495e-05	9.44983e-06	0.005651	0.000765436	0.0671883	0.000737087	0.0141747	1.88997e-05	9.44983e-05	0.000349644	6.61488e-05	0.000784336	0.00131353	7.55986e-05	0.000689838	6.61488e-05	1.88997e-05	0.000463042	0.0055187	6.61488e-05	0	0.000444142	1.88997e-05
BAFI-0107-ST04-D	BAFI-0107	N	After	NE	exercise	0.00140308	1.06294e-05	0.0176341	0.000148811	0.000393286	0.00476196	0.0022428	7.44056e-05	0.00110545	0	0.0382976	2.12587e-05	0.00113734	3.18881e-05	0	1.06294e-05	0.0214713	0.000457063	0.000733426	0.00599496	0.000701538	7.44056e-05	1.06294e-05	0.00167944	0.000531468	0.0494584	0.000850349	0.00289119	5.31468e-05	3.18881e-05	0.000244475	0.000488951	0.00359273	0.000616503	0.00367776	0.000924755	0.000244475	0	0.000233846	0.01672	0.000425175	0.000116923	8.50349e-05	0.00175385
BAFI-0201-ST04-D	BAFI-0201	H	After	HE	exercise	0.000801076	0	0.00057361	0	0	0.000118678	7.91186e-05	0.000534051	0.000227466	0	0.0781395	0.00373835	0	0.000187907	0	9.88983e-06	0.000632949	0	0	0.00125601	9.88983e-06	2.96695e-05	0	0.000128568	9.88983e-06	0.00135491	1.97797e-05	3.95593e-05	5.9339e-05	0	0	0	9.88983e-06	0	0	9.88983e-06	0.000158237	0	9.88983e-06	0.000158237	0	9.88983e-06	0	9.88983e-06
BAFI-0202-ST04-D	BAFI-0202	H	After	HE	exercise	2.60482e-05	0.000338627	5.20964e-05	0	0	7.81447e-05	0.81761	0.000164972	6.94619e-05	0	0.00224883	0.0101762	4.34137e-05	6.94619e-05	0.000147607	8.68274e-06	0.000243117	0	0	0.000112876	0	0	0	3.4731e-05	1.73655e-05	0.000373358	0	3.4731e-05	0	8.68274e-06	0	0	0	0	0	0	0	0	0	1.73655e-05	0	8.68274e-06	0	0
BAFI-0203-ST04-D	BAFI-0203	H	After	HE	exercise	0.000199428	0.000332381	0.000313387	0	0	2.84898e-05	0.00243113	0.000351374	0.000189932	0	0.0718417	0	0.00216522	2.84898e-05	9.49659e-06	0	0.00036087	9.49659e-06	2.84898e-05	0.00131053	0	1.89932e-05	0	0.000104462	0	0.000845196	0	2.84898e-05	1.89932e-05	0	0	9.49659e-06	1.89932e-05	0	9.49659e-06	0	3.79863e-05	0	0	0.000123456	0	0	0	7.59727e-05
BAFI-0204-ST04-D	BAFI-0204	H	After	HE	exercise	0.000120928	0.000692589	6.59609e-05	0	2.1987e-05	2.1987e-05	0.00179194	4.39739e-05	0.000428746	0	0.229511	7.69544e-05	0.000142915	0.000175896	0.00668404	0	0.000593648	1.09935e-05	0	0.00292427	2.1987e-05	3.29804e-05	4.39739e-05	0.000120928	1.09935e-05	0.00152809	0	5.49674e-05	2.1987e-05	0	2.1987e-05	1.09935e-05	7.69544e-05	0	0	0	0.000131922	0	1.09935e-05	0.000230863	0	2.1987e-05	1.09935e-05	0
BAFI-0205-ST04-D	BAFI-0205	H	After	HE	exercise	0.0039785	0	0.000423245	0	0	4.23245e-05	0.0038092	4.23245e-05	0.00038092	0	0.0893893	0	0.00842257	0.000211622	0	0	0.000677191	0	0	0.00431709	0	0	0	0.000169298	0	0.00131206	0	0.000211622	0	0	0	4.23245e-05	0	0	8.46489e-05	0	0	0	0	0.000169298	4.23245e-05	0	0	0
BAFI-0206-ST04-D	BAFI-0206	H	After	HE	exercise	0.000592337	0.000116673	0.000538488	0	8.97481e-06	5.38488e-05	0.00342838	9.87229e-05	0.00022437	0	0.19715	2.69244e-05	0.00741319	5.38488e-05	0.000116673	8.97481e-06	0.000565413	8.97481e-06	0	0.00451433	1.79496e-05	4.4874e-05	2.69244e-05	7.17985e-05	1.79496e-05	0.00145392	8.97481e-06	0.000107698	8.97481e-06	0	0	8.97481e-06	0	8.97481e-06	0	0	0.000430791	0	8.97481e-06	0.000161547	0	0	8.97481e-06	0
BAFI-0207-ST04-D	BAFI-0207	H	After	HE	exercise	0.00423253	8.25055e-06	0.000577539	0	1.65011e-05	7.4255e-05	0.00865483	4.95033e-05	0.000379525	0	0.101589	0	0.0014686	5.77539e-05	1.65011e-05	0	0.000495033	2.47517e-05	0	0.00301145	0	8.25055e-06	0	9.90066e-05	1.65011e-05	0.00121283	0	0.000115508	8.25055e-06	0	0	0	8.25055e-06	0	0	0	7.4255e-05	0	0	0.000165011	0	8.25055e-06	0	8.25055e-06
BAFI-0301-ST04-D	BAFI-0301	N	After	N	non-exercise	0.00137026	1.30501e-05	0.000809104	0.000443702	0.000378452	0.00535052	0	0	0.00382367	0.00324946	0.032064	0	0.000548103	1.30501e-05	0	0.000965704	0.000495902	1.30501e-05	0	0.00343217	1.30501e-05	2.61001e-05	3.91502e-05	0.0104531	0.000978755	0.0800752	0.000691653	0.00839119	1.30501e-05	3.91502e-05	0.00215326	0.000247951	1.30501e-05	0.00113536	3.91502e-05	0.000430652	5.22002e-05	0.000417602	6.52503e-05	0.00600303	0.0001044	1.30501e-05	1.30501e-05	1.30501e-05
BAFI-0302-ST04-D	BAFI-0302	N	After	N	non-exercise	0.00113056	0	0.000239816	0.000342595	0.000171297	0.00116482	0	0.000411114	0.000376854	0	0.00774264	0.000171297	0	0	0	0.000548152	3.42595e-05	0	0	0.00198705	3.42595e-05	3.42595e-05	0.000137038	0.00260372	0.000479633	0.0268937	0.000137038	0.0016102	0	3.42595e-05	6.8519e-05	3.42595e-05	0.000102778	0.000411114	0.000239816	0.000102778	3.42595e-05	0	6.8519e-05	0.000445373	3.42595e-05	3.42595e-05	0	3.42595e-05
BAFI-0303-ST04-D	BAFI-0303	N	After	N	non-exercise	0.000429802	9.34352e-05	7.47482e-05	0.000560611	0.000392428	0.00553137	0.000168183	3.73741e-05	0.000691421	0.00106516	0.0122961	0.000112122	0	0	0	0.000672734	0	1.8687e-05	0.000112122	0.00222376	0.000280306	1.8687e-05	3.73741e-05	0.0057743	0.000467176	0.0248538	0.00031768	0.00278437	0	1.8687e-05	0.00745613	3.73741e-05	0.000261619	0.00192477	3.73741e-05	0.000261619	9.34352e-05	0.00136415	0.000654047	0.00949302	5.60611e-05	3.73741e-05	0	1.8687e-05
BAFI-0304-ST04-D	BAFI-0304	N	After	N	non-exercise	0.000988163	8.23469e-05	0	0.000699949	0.000452908	0.0037262	0.000113227	1.02934e-05	0.00321153	0.00233659	0.0204529	0	0.000247041	1.02934e-05	0	0.00104992	0.000205867	0	0.000267627	0.00532167	0	4.11734e-05	9.26402e-05	0.00808029	0.000864642	0.0708595	0.000473495	0.00941843	1.02934e-05	2.05867e-05	0.000658775	0.000174987	3.08801e-05	0.000545548	8.23469e-05	0.000236747	2.05867e-05	0.000174987	3.08801e-05	0.00253217	2.05867e-05	1.02934e-05	0	0
BAFI-0305-ST04-D	BAFI-0305	N	After	N	non-exercise	0.0012918	0.000246057	1.23028e-05	1.23028e-05	0.000295268	0.00343249	0	1.23028e-05	0.000848896	0.00205458	0.0246549	1.23028e-05	0.00107035	1.23028e-05	0	0.00147634	1.23028e-05	0	0	0.00242366	0	3.69085e-05	3.69085e-05	0.00722177	0.000738171	0.047206	0.000565931	0.00294038	2.46057e-05	1.23028e-05	0.00139022	0.000123028	0.000123028	0.00234984	0.00102114	0.00190694	0.000295268	3.69085e-05	0.000110726	0.00465048	2.46057e-05	2.46057e-05	1.23028e-05	0.00212839
BAFI-0306-ST04-D	BAFI-0306	N	After	N	non-exercise	0.00119877	3.82585e-05	0.000535619	2.55056e-05	0.000306068	0.00280562	1.27528e-05	0	0.000446349	0.00145382	0.0101385	0.0006759	1.27528e-05	0	1.27528e-05	0.000816181	0	1.27528e-05	2.55056e-05	0.00247405	0	1.27528e-05	0	0.00585355	0.000930956	0.047568	0.000382585	0.00479506	0	0.000382585	0.000395338	0.00177264	5.10113e-05	0.00322646	0.000127528	0.00121152	3.82585e-05	2.55056e-05	0.000114775	0.0029204	1.27528e-05	1.27528e-05	1.27528e-05	6.37641e-05
BAFI-0307-ST04-D	BAFI-0307	N	After	N	non-exercise	0.000973818	8.62877e-05	1.23268e-05	1.23268e-05	0.000382131	0.00440067	0	4.93072e-05	0.000665648	0.00197229	0.0141265	0	0.000690301	0	0	0.0010108	3.69804e-05	1.23268e-05	6.1634e-05	0.00191066	0	1.23268e-05	2.46536e-05	0.00400621	0.00061634	0.0381515	0.000184902	0.00399389	0	0	0.000197229	0.000135595	0.000295843	0.00162714	0.00110941	0.00219417	1.23268e-05	0.000443765	1.23268e-05	0.0051033	3.69804e-05	0	2.46536e-05	1.23268e-05
BAFI-0401-ST04-D	BAFI-0401	H	After	H	non-exercise	8.71807e-05	0.00246597	0	0	2.49088e-05	9.96351e-05	0	0	0.00501912	0	0.00031136	0.00364914	4.98175e-05	7.47263e-05	3.73632e-05	0.000236633	0	0	0	0.00773417	0	3.73632e-05	1.24544e-05	0.000161907	1.24544e-05	0.00145716	4.98175e-05	2.49088e-05	4.98175e-05	0	0.000174361	0	0.000622719	0.000149453	0	4.98175e-05	0.000136998	0	0	0.000323814	1.24544e-05	2.49088e-05	1.24544e-05	2.49088e-05
BAFI-0402-ST04-D	BAFI-0402	H	After	H	non-exercise	0.000439399	0.00137679	0	0	0	2.92933e-05	0	0	0.000205053	0	0.000102527	0	0.00279751	4.39399e-05	0	0	0	1.46466e-05	0	0.00500915	0	7.32332e-05	1.46466e-05	4.39399e-05	1.46466e-05	1.46466e-05	1.46466e-05	1.46466e-05	0	0	0	0	0	0	0	0	0	0	0	0	0	0	0	1.46466e-05
BAFI-0403-ST04-D	BAFI-0403	H	After	H	non-exercise	0.000255964	0.00133101	0	0	0	0	0.000102386	0	0.000614314	0	0.000204771	0.0243678	0.000102386	0.000204771	0.000153578	0.000972663	0	0	0	0.0209379	0	0.000255964	0.000204771	5.11928e-05	5.11928e-05	0.000204771	0	5.11928e-05	0	0	0	0	5.11928e-05	0	0	0.000102386	0.000102386	0	0	0	5.11928e-05	0	0	5.11928e-05
BAFI-0404-ST04-D	BAFI-0404	H	After	H	non-exercise	0.000195729	0.000875022	0	0	0	3.45403e-05	0.000472051	0	0.000725347	1.15134e-05	0.000115134	0.00621726	4.60538e-05	0.000103621	9.21075e-05	0.000851995	0	0	0	0.011099	0	9.21075e-05	3.45403e-05	5.75672e-05	0	2.30269e-05	0.000253296	4.60538e-05	0	0	1.15134e-05	0	0	1.15134e-05	0	1.15134e-05	6.90807e-05	0.000425997	0	0	3.45403e-05	0	0	3.45403e-05
BAFI-0405-ST04-D	BAFI-0405	H	After	H	non-exercise	2.99531e-05	0.000868641	0	0	0	4.49297e-05	0.0012131	0	0.000164742	0	0.000209672	0.0252505	0.000134789	0.000389391	0.000194695	0.000254602	0	0	0	0.0117716	0	0.000149766	7.48828e-05	4.49297e-05	0	0.00047925	0	5.99062e-05	0	0	0	1.49766e-05	4.49297e-05	0	0	0	2.99531e-05	1.49766e-05	0	2.99531e-05	7.48828e-05	1.49766e-05	0	0
BAFI-0407-ST04-D	BAFI-0407	H	After	H	non-exercise	0.000491021	0.00457117	8.18369e-05	0	1.1691e-05	7.01459e-05	0.000245511	0	0.000175365	0	0.000257202	0.00231481	0	7.01459e-05	1.1691e-05	0.000455948	2.3382e-05	0	0	0.0110597	0	9.35279e-05	7.01459e-05	7.01459e-05	2.3382e-05	0.00127432	1.1691e-05	5.84549e-05	0	0	1.1691e-05	0	0	1.1691e-05	0	2.3382e-05	0.000222129	1.1691e-05	0	0.000175365	0	0	3.5073e-05	0
[truncated: 517 more columns]

## Sheet: Lai.taxonomy
OTU_ID	Kingdom	Phylum	Class	Order	Family	Genus	Species
10512	Bacteria	Proteobacteria	Deltaproteobacteria	Desulfovibrionales	Desulfovibrionaceae	Desulfovibrio
51677	Bacteria	Firmicutes	Clostridia	Clostridiales
52441	Bacteria	Bacteroidetes	Bacteroidia	Bacteroidales
74305	Bacteria	Proteobacteria	Epsilonproteobacteria	Campylobacterales	Helicobacteraceae	Flexispira
95503	Bacteria	Firmicutes	Clostridia	Clostridiales	Ruminococcaceae	Ruminococcus
97263	Bacteria	Firmicutes	Clostridia	Clostridiales	Ruminococcaceae
112158	Bacteria	Actinobacteria	Actinobacteria	Actinomycetales	Corynebacteriaceae	Corynebacterium
114111	Bacteria	Proteobacteria	Alphaproteobacteria	RF32
133719	Bacteria	Firmicutes	Clostridia	Clostridiales
134101	Bacteria	Firmicutes	Erysipelotrichi	Erysipelotrichales	Erysipelotrichaceae	Allobaculum
134762	Bacteria	Bacteroidetes	Bacteroidia	Bacteroidales	S24-7
137043	Bacteria	Firmicutes	Bacilli	Lactobacillales	Lactobacillaceae	Lactobacillus
146574	Bacteria	Proteobacteria	Deltaproteobacteria	Desulfovibrionales	Desulfovibrionaceae
157453	Bacteria	Firmicutes	Clostridia	Clostridiales	Ruminococcaceae
157772	Bacteria	Firmicutes	Clostridia	Clostridiales	Ruminococcaceae	Oscillospira
161993	Bacteria	Firmicutes	Clostridia	Clostridiales
162539	Bacteria	Bacteroidetes	Bacteroidia	Bacteroidales	Rikenellaceae
162639	Bacteria	Bacteroidetes	Bacteroidia	Bacteroidales	S24-7
164071	Bacteria	Firmicutes	Clostridia	Clostridiales	Lachnospiraceae
164242	Bacteria	Firmicutes	Clostridia	Clostridiales	Ruminococcaceae
166535	Bacteria	Bacteroidetes	Bacteroidia	Bacteroidales	S24-7
167204	Bacteria	Firmicutes	Clostridia	Clostridiales
167509	Bacteria	Firmicutes	Clostridia	Clostridiales	Ruminococcaceae	Oscillospira
170185	Bacteria	Firmicutes	Clostridia	Clostridiales	Ruminococcaceae
170926	Bacteria	Firmicutes	Clostridia	Clostridiales	Ruminococcaceae
171322	Bacteria	Firmicutes	Clostridia	Clostridiales
171396	Bacteria	Firmicutes	Clostridia	Clostridiales	Ruminococcaceae
173132	Bacteria	Firmicutes	Clostridia	Clostridiales
173883	Bacteria	Firmicutes	Clostridia	Clostridiales	Peptostreptococcaceae
174500	Bacteria	Bacteroidetes	Bacteroidia	Bacteroidales	S24-7
174590	Bacteria	Bacteroidetes	Bacteroidia	Bacteroidales	S24-7
174727	Bacteria	Bacteroidetes	Bacteroidia	Bacteroidales	S24-7
174757	Bacteria	Bacteroidetes	Bacteroidia	Bacteroidales	S24-7
174805	Bacteria	Bacteroidetes	Bacteroidia	Bacteroidales	S24-7
175272	Bacteria	Bacteroidetes	Bacteroidia	Bacteroidales	S24-7
175377	Bacteria	Firmicutes	Clostridia	Clostridiales	Ruminococcaceae	Oscillospira
175458	Bacteria	Bacteroidetes	Bacteroidia	Bacteroidales	S24-7
175646	Bacteria	Bacteroidetes	Bacteroidia	Bacteroidales	S24-7
175712	Bacteria	Bacteroidetes	Bacteroidia	Bacteroidales	S24-7
176100	Bacteria	Bacteroidetes	Bacteroidia	Bacteroidales	S24-7
176444	Bacteria	Bacteroidetes	Bacteroidia	Bacteroidales	S24-7
176480	Bacteria	Firmicutes	Clostridia	Clostridiales
176582	Bacteria	Firmicutes	Clostridia	Clostridiales	Ruminococcaceae
176836	Bacteria	Firmicutes	Clostridia	Clostridiales	Ruminococcaceae	Oscillospira
177115	Bacteria	Bacteroidetes	Bacteroidia	Bacteroidales	S24-7
177237	Bacteria	Firmicutes	Clostridia	Clostridiales	Lachnospiraceae	Roseburia
177269	Bacteria	Bacteroidetes	Bacteroidia	Bacteroidales	S24-7
177271	Bacteria	Firmicutes	Clostridia	Clostridiales	Ruminococcaceae	Ruminococcus
177371	Bacteria	Bacteroidetes	Bacteroidia	Bacteroidales	S24-7
177414	Bacteria	Bacteroidetes	Bacteroidia	Bacteroidales	S24-7
177512	Bacteria	Bacteroidetes	Bacteroidia	Bacteroidales	S24-7
177917	Bacteria	Bacteroidetes	Bacteroidia	Bacteroidales	S24-7
178068	Bacteria	Bacteroidetes	Bacteroidia	Bacteroidales	S24-7
179338	Bacteria	Bacteroidetes	Bacteroidia	Bacteroidales	S24-7
179548	Bacteria	Bacteroidetes	Bacteroidia	Bacteroidales	S24-7
180077	Bacteria	Bacteroidetes	Bacteroidia	Bacteroidales	S24-7
180082	Bacteria	Bacteroidetes	Bacteroidia	Bacteroidales	Porphyromonadaceae	Parabacteroides
180235	Bacteria	Firmicutes	Clostridia	Clostridiales	Ruminococcaceae	Oscillospira
180471	Bacteria	Bacteroidetes	Bacteroidia	Bacteroidales	S24-7
180731	Bacteria	Bacteroidetes	Bacteroidia	Bacteroidales	Porphyromonadaceae	Parabacteroides
181237	Bacteria	Firmicutes	Clostridia	Clostridiales	Lachnospiraceae	[Ruminococcus]	gnavus
181597	Bacteria	Firmicutes	Clostridia	Clostridiales
181605	Bacteria	Bacteroidetes	Bacteroidia	Bacteroidales	S24-7
181719	Bacteria	Bacteroidetes	Bacteroidia	Bacteroidales	Bacteroidaceae	Bacteroides
182837	Bacteria	Firmicutes	Clostridia	Clostridiales	Ruminococcaceae
182995	Bacteria	Bacteroidetes	Bacteroidia	Bacteroidales	S24-7
183312	Bacteria	Bacteroidetes	Bacteroidia	Bacteroidales	S24-7
183773	Bacteria	Bacteroidetes	Bacteroidia	Bacteroidales	S24-7
184456	Bacteria	Bacteroidetes	Bacteroidia	Bacteroidales	S24-7
184725	Bacteria	Bacteroidetes	Bacteroidia	Bacteroidales	Rikenellaceae
184753	Bacteria	Bacteroidetes	Bacteroidia	Bacteroidales	Bacteroidaceae	Bacteroides
185420	Bacteria	Bacteroidetes	Bacteroidia	Bacteroidales	Bacteroidaceae	Bacteroides
185614	Bacteria	Bacteroidetes	Bacteroidia	Bacteroidales	S24-7
186190	Bacteria	Bacteroidetes	Bacteroidia	Bacteroidales	S24-7
186707	Bacteria	Firmicutes	Clostridia	Clostridiales
186773	Bacteria	Bacteroidetes	Bacteroidia	Bacteroidales	S24-7
186779	Bacteria	Bacteroidetes	Bacteroidia	Bacteroidales	S24-7
186886	Bacteria	Firmicutes	Clostridia	Clostridiales	Ruminococcaceae
187028	Bacteria	Bacteroidetes	Bacteroidia	Bacteroidales	S24-7
187673	Bacteria	Bacteroidetes	Bacteroidia	Bacteroidales	S24-7
187959	Bacteria	Bacteroidetes	Bacteroidia	Bacteroidales	S24-7
188029	Bacteria	Bacteroidetes	Bacteroidia	Bacteroidales	S24-7
188410	Bacteria	Bacteroidetes	Bacteroidia	Bacteroidales	S24-7
188427	Bacteria	Bacteroidetes	Bacteroidia	Bacteroidales	S24-7
188697	Bacteria	Firmicutes	Clostridia	Clostridiales
188741	Bacteria	Firmicutes	Clostridia	Clostridiales	Dehalobacteriaceae	Dehalobacterium
189127	Bacteria	Bacteroidetes	Bacteroidia	Bacteroidales	S24-7
189222	Bacteria	Bacteroidetes	Bacteroidia	Bacteroidales	S24-7
189327	Bacteria	Bacteroidetes	Bacteroidia	Bacteroidales	S24-7
189840	Bacteria	Firmicutes	Clostridia	Clostridiales	Ruminococcaceae
190026	Bacteria	Bacteroidetes	Bacteroidia	Bacteroidales	Rikenellaceae	AF12
190257	Bacteria	Bacteroidetes	Bacteroidia	Bacteroidales	S24-7
190658	Bacteria	Firmicutes	Clostridia	Clostridiales	Ruminococcaceae	Oscillospira
190971	Bacteria	Firmicutes	Clostridia	Clostridiales
190976	Bacteria	Bacteroidetes	Bacteroidia	Bacteroidales	S24-7
191199	Bacteria	Bacteroidetes	Bacteroidia	Bacteroidales	S24-7
191445	Bacteria	Firmicutes	Clostridia	Clostridiales	Ruminococcaceae	Oscillospira
191656	Bacteria	Firmicutes	Clostridia	Clostridiales
191994	Bacteria	Bacteroidetes	Bacteroidia	Bacteroidales	S24-7
192283	Bacteria	Bacteroidetes	Bacteroidia	Bacteroidales	S24-7
192494	Bacteria	Bacteroidetes	Bacteroidia	Bacteroidales	S24-7
192557	Bacteria	Firmicutes	Clostridia	Clostridiales	Ruminococcaceae	Oscillospira
192906	Bacteria	Bacteroidetes	Bacteroidia	Bacteroidales	S24-7
193279	Bacteria	Actinobacteria	Coriobacteriia	Coriobacteriales	Coriobacteriaceae	Adlercreutzia
193359	Bacteria	Bacteroidetes	Bacteroidia	Bacteroidales	S24-7
193509	Bacteria	Firmicutes	Clostridia	Clostridiales	Lachnospiraceae	Dorea
193591	Bacteria	Bacteroidetes	Bacteroidia	Bacteroidales	Bacteroidaceae	Bacteroides
193723	Bacteria	Bacteroidetes	Bacteroidia	Bacteroidales	S24-7
193859	Bacteria	Bacteroidetes	Bacteroidia	Bacteroidales	Bacteroidaceae	Bacteroides
194225	Bacteria	Bacteroidetes	Bacteroidia	Bacteroidales	S24-7
194656	Bacteria	Firmicutes	Clostridia	Clostridiales
194665	Bacteria	Firmicutes	Clostridia	Clostridiales	Ruminococcaceae	Oscillospira
194787	Bacteria	Firmicutes	Clostridia	Clostridiales
194830	Bacteria	Bacteroidetes	Bacteroidia	Bacteroidales	S24-7
194978	Bacteria	Bacteroidetes	Bacteroidia	Bacteroidales	S24-7
195622	Bacteria	Firmicutes	Clostridia	Clostridiales
195711	Bacteria	Firmicutes	Clostridia	Clostridiales
195931	Bacteria	Bacteroidetes	Bacteroidia	Bacteroidales
196165	Bacteria	Firmicutes	Clostridia	Clostridiales	Lachnospiraceae
196349	Bacteria	Firmicutes	Clostridia	Clostridiales	Ruminococcaceae
196385	Bacteria	Bacteroidetes	Bacteroidia	Bacteroidales	S24-7
196578	Bacteria	Bacteroidetes	Bacteroidia	Bacteroidales	S24-7
196672	Bacteria	Bacteroidetes	Bacteroidia	Bacteroidales	S24-7
196697	Bacteria	Firmicutes	Clostridia	Clostridiales
196974	Bacteria	Firmicutes	Clostridia	Clostridiales
197623	Bacteria	Bacteroidetes	Bacteroidia	Bacteroidales	S24-7
197644	Bacteria	Bacteroidetes	Bacteroidia	Bacteroidales	S24-7
197891	Bacteria	Bacteroidetes	Bacteroidia	Bacteroidales	S24-7
197980	Bacteria	Bacteroidetes	Bacteroidia	Bacteroidales	S24-7
198201	Bacteria	Bacteroidetes	Bacteroidia	Bacteroidales	S24-7
198339	Bacteria	Bacteroidetes	Bacteroidia	Bacteroidales	S24-7
198641	Bacteria	Firmicutes	Bacilli	Lactobacillales	Lactobacillaceae	Lactobacillus
198753	Bacteria	Firmicutes	Clostridia	Clostridiales	Ruminococcaceae
199118	Bacteria	Bacteroidetes	Bacteroidia	Bacteroidales	S24-7
199307	Bacteria	Firmicutes	Clostridia	Clostridiales	Ruminococcaceae
199354	Bacteria	Bacteroidetes	Bacteroidia	Bacteroidales	[Barnesiellaceae]
204088	Bacteria	Bacteroidetes	Bacteroidia	Bacteroidales	S24-7
204369	Bacteria	Firmicutes	Clostridia	Clostridiales	Christensenellaceae
205160	Bacteria	Bacteroidetes	Bacteroidia	Bacteroidales	S24-7
205904	Bacteria	Bacteroidetes	Bacteroidia	Bacteroidales	Bacteroidaceae	Bacteroides
206633	Bacteria	Bacteroidetes	Bacteroidia	Bacteroidales	S24-7
207284	Bacteria	Bacteroidetes	Bacteroidia	Bacteroidales	S24-7
207288	Bacteria	Bacteroidetes	Bacteroidia	Bacteroidales	S24-7
208409	Bacteria	Bacteroidetes	Bacteroidia	Bacteroidales	S24-7
209028	Bacteria	Bacteroidetes	Bacteroidia	Bacteroidales	S24-7
210068	Bacteria	Bacteroidetes	Bacteroidia	Bacteroidales	S24-7
210218	Bacteria	Firmicutes	Clostridia	Clostridiales
210890	Bacteria	Firmicutes	Clostridia	Clostridiales	Ruminococcaceae
211335	Bacteria	Bacteroidetes	Bacteroidia	Bacteroidales	S24-7
211494	Bacteria	Bacteroidetes	Bacteroidia	Bacteroidales	S24-7
211761	Bacteria	Bacteroidetes	Bacteroidia	Bacteroidales	S24-7
211820	Bacteria	Bacteroidetes	Bacteroidia	Bacteroidales	S24-7
211876	Bacteria	Bacteroidetes	Bacteroidia	Bacteroidales	S24-7
212170	Bacteria	Bacteroidetes	Bacteroidia	Bacteroidales	S24-7
213870	Bacteria	Firmicutes	Clostridia	Clostridiales	Ruminococcaceae
214116	Bacteria	Firmicutes	Clostridia	Clostridiales
214120	Bacteria	Bacteroidetes	Bacteroidia	Bacteroidales	S24-7
214603	Bacteria	Bacteroidetes	Bacteroidia	Bacteroidales	S24-7
214699	Bacteria	Bacteroidetes	Bacteroidia	Bacteroidales	S24-7
214715	Bacteria	Bacteroidetes	Bacteroidia	Bacteroidales	S24-7
214835	Bacteria	Firmicutes	Clostridia	Clostridiales	Lachnospiraceae
214904	Bacteria	Bacteroidetes	Bacteroidia	Bacteroidales	S24-7
214919	Bacteria	Firmicutes	Bacilli	Turicibacterales	Turicibacteraceae	Turicibacter
215495	Bacteria	Bacteroidetes	Bacteroidia	Bacteroidales	S24-7
215751	Bacteria	Firmicutes	Clostridia	Clostridiales
216279	Bacteria	Bacteroidetes	Bacteroidia	Bacteroidales	S24-7
216495	Bacteria	Bacteroidetes	Bacteroidia	Bacteroidales	S24-7
217096	Bacteria	Bacteroidetes	Bacteroidia	Bacteroidales	S24-7
227788	Bacteria	Firmicutes	Clostridia	Clostridiales
227967	Bacteria	Firmicutes	Clostridia	Clostridiales
228374	Bacteria	Bacteroidetes	Bacteroidia	Bacteroidales	S24-7
228601	Bacteria	Bacteroidetes	Bacteroidia	Bacteroidales	Bacteroidaceae	Bacteroides
228730	Bacteria	Bacteroidetes	Bacteroidia	Bacteroidales	S24-7
228785	Bacteria	Firmicutes	Clostridia	Clostridiales	Dehalobacteriaceae	Dehalobacterium
228972	Bacteria	Firmicutes	Clostridia	Clostridiales	Ruminococcaceae
229088	Bacteria	Firmicutes	Clostridia	Clostridiales
229459	Bacteria	Firmicutes	Clostridia	Clostridiales
229958	Bacteria	Firmicutes	Clostridia	Clostridiales	Ruminococcaceae	Oscillospira
230725	Bacteria	Firmicutes	Clostridia	Clostridiales	Ruminococcaceae	Oscillospira
230759	Bacteria	Firmicutes	Erysipelotrichi	Erysipelotrichales	Erysipelotrichaceae	Allobaculum
231169	Bacteria	Firmicutes	Clostridia	Clostridiales	Lachnospiraceae
231563	Bacteria	Firmicutes	Clostridia	Clostridiales
233415	Bacteria	Firmicutes	Clostridia	Clostridiales
233435	Bacteria	Bacteroidetes	Bacteroidia	Bacteroidales	S24-7
233817	Bacteria	Firmicutes	Clostridia	Clostridiales
234054	Bacteria	Firmicutes	Clostridia	Clostridiales
235017	Bacteria	Bacteroidetes	Bacteroidia	Bacteroidales	S24-7
238487	Bacteria	Firmicutes	Clostridia	Clostridiales	Ruminococcaceae	Ruminococcus
242029	Bacteria	Bacteroidetes	Bacteroidia	Bacteroidales	S24-7
245324	Bacteria	Actinobacteria	Coriobacteriia	Coriobacteriales	Coriobacteriaceae	Adlercreutzia
252684	Bacteria	Tenericutes	Mollicutes	Anaeroplasmatales	Anaeroplasmataceae	Anaeroplasma
258725	Bacteria	Firmicutes	Clostridia	Clostridiales	Ruminococcaceae	Oscillospira
258957	Bacteria	Firmicutes	Clostridia	Clostridiales
258995	Bacteria	Firmicutes	Clostridia	Clostridiales	Ruminococcaceae	Oscillospira
259012	Bacteria	Bacteroidetes	Bacteroidia	Bacteroidales	S24-7
259120	Bacteria	Firmicutes	Clostridia	Clostridiales	Ruminococcaceae
259511	Bacteria	Firmicutes	Clostridia	Clostridiales
259623	Bacteria	Bacteroidetes	Bacteroidia	Bacteroidales	S24-7
259870	Bacteria	Firmicutes	Clostridia	Clostridiales
259912	Bacteria	Firmicutes	Clostridia	Clostridiales	Lachnospiraceae
259916	Bacteria	Firmicutes	Clostridia	Clostridiales
260387	Bacteria	Bacteroidetes	Bacteroidia	Bacteroidales	S24-7
260410	Bacteria	Bacteroidetes	Bacteroidia	Bacteroidales	Bacteroidaceae	Bacteroides
260456	Bacteria	Firmicutes	Clostridia	Clostridiales
260667	Bacteria	Firmicutes	Clostridia	Clostridiales	Lachnospiraceae
260859	Bacteria	Firmicutes	Clostridia	Clostridiales	Ruminococcaceae
261177	Bacteria	Bacteroidetes	Bacteroidia	Bacteroidales	S24-7
261178	Bacteria	Firmicutes	Clostridia	Clostridiales	Lachnospiraceae
261365	Bacteria	Firmicutes	Clostridia	Clostridiales	Ruminococcaceae	Ruminococcus
261373	Bacteria	Firmicutes	Clostridia	Clostridiales
261519	Bacteria	Firmicutes	Clostridia	Clostridiales	Ruminococcaceae	Ruminococcus
261590	Bacteria	Firmicutes	Clostridia	Clostridiales	Peptostreptococcaceae
262166	Bacteria	Bacteroidetes	Bacteroidia	Bacteroidales	S24-7
262416	Bacteria	Firmicutes	Clostridia	Clostridiales
262677	Bacteria	Firmicutes	Clostridia	Clostridiales	Ruminococcaceae	Oscillospira
262752	Bacteria	Bacteroidetes	Bacteroidia	Bacteroidales	S24-7
262825	Bacteria	Firmicutes	Clostridia	Clostridiales	Lachnospiraceae	[Ruminococcus]	gnavus
262944	Bacteria	Firmicutes	Clostridia	Clostridiales	Ruminococcaceae
263057	Bacteria	Bacteroidetes	Bacteroidia	Bacteroidales	S24-7
263111	Bacteria	Bacteroidetes	Bacteroidia	Bacteroidales	S24-7
263138	Bacteria	Firmicutes	Clostridia	Clostridiales	Lachnospiraceae	[Ruminococcus]	gnavus
263252	Bacteria	Firmicutes	Clostridia	Clostridiales	Ruminococcaceae
263337	Bacteria	Firmicutes	Clostridia	Clostridiales	Ruminococcaceae	Oscillospira
263403	Bacteria	Firmicutes	Clostridia	Clostridiales	Ruminococcaceae	Oscillospira
263479	Bacteria	Bacteroidetes	Bacteroidia	Bacteroidales	S24-7
263546	Bacteria	Firmicutes	Clostridia	Clostridiales	Ruminococcaceae	Oscillospira
263705	Bacteria	Firmicutes	Clostridia	Clostridiales	Peptococcaceae
263850	Bacteria	Bacteroidetes	Bacteroidia	Bacteroidales	S24-7
263933	Bacteria	Firmicutes	Clostridia	Clostridiales	Lachnospiraceae
264014	Bacteria	Firmicutes	Clostridia	Clostridiales
264123	Bacteria	Firmicutes	Bacilli	Lactobacillales	Lactobacillaceae	Lactobacillus
264155	Bacteria	Firmicutes	Clostridia	Clostridiales
264325	Bacteria	Bacteroidetes	Bacteroidia	Bacteroidales	Rikenellaceae
264352	Bacteria	Bacteroidetes	Bacteroidia	Bacteroidales	S24-7
264437	Bacteria	Firmicutes	Clostridia	Clostridiales	Lachnospiraceae	Dorea
264496	Bacteria	Bacteroidetes	Bacteroidia	Bacteroidales	S24-7
264534	Bacteria	Bacteroidetes	Bacteroidia	Bacteroidales	S24-7
264734	Bacteria	Bacteroidetes	Bacteroidia	Bacteroidales	S24-7
265018	Bacteria	Firmicutes	Clostridia	Clostridiales	Lachnospiraceae
265211	Bacteria	Bacteroidetes	Bacteroidia	Bacteroidales	S24-7
265322	Bacteria	Bacteroidetes	Bacteroidia	Bacteroidales	S24-7
265793	Bacteria	Firmicutes	Clostridia	Clostridiales	Ruminococcaceae
265828	Bacteria	Firmicutes	Clostridia	Clostridiales
265940	Bacteria	Firmicutes	Clostridia	Clostridiales	Ruminococcaceae	Ruminococcus
266060	Bacteria	Bacteroidetes	Bacteroidia	Bacteroidales	S24-7
266411	Bacteria	Firmicutes	Clostridia	Clostridiales
266546	Bacteria	Bacteroidetes	Bacteroidia	Bacteroidales	S24-7
266556	Bacteria	Firmicutes	Clostridia	Clostridiales	Ruminococcaceae
266621	Bacteria	Firmicutes	Clostridia	Clostridiales	Lachnospiraceae	Coprococcus
266697	Bacteria	Firmicutes	Clostridia	Clostridiales
266860	Bacteria	Bacteroidetes	Bacteroidia	Bacteroidales	S24-7
266976	Bacteria	Bacteroidetes	Bacteroidia	Bacteroidales	S24-7
267042	Bacteria	Firmicutes	Clostridia	Clostridiales	Ruminococcaceae	Ruminococcus
267045	Bacteria	Bacteroidetes	Bacteroidia	Bacteroidales	S24-7
267298	Bacteria	Firmicutes	Clostridia	Clostridiales	Lachnospiraceae	[Ruminococcus]	gnavus
267335	Bacteria	Firmicutes	Clostridia	Clostridiales	Lachnospiraceae	[Ruminococcus]	gnavus
267514	Bacteria	Firmicutes	Clostridia	Clostridiales	Lachnospiraceae	Coprococcus
267914	Bacteria	Firmicutes	Clostridia	Clostridiales
268099	Bacteria	Bacteroidetes	Bacteroidia	Bacteroidales	S24-7
268125	Bacteria	Firmicutes	Clostridia	Clostridiales	Lachnospiraceae	[Ruminococcus]	gnavus
268155	Bacteria	Bacteroidetes	Bacteroidia	Bacteroidales	S24-7
268257	Bacteria	Firmicutes	Clostridia	Clostridiales
268352	Bacteria	Firmicutes	Erysipelotrichi	Erysipelotrichales	Erysipelotrichaceae	Allobaculum
268581	Bacteria	Firmicutes	Clostridia	Clostridiales
268734	Bacteria	Bacteroidetes	Bacteroidia	Bacteroidales	S24-7
268927	Bacteria	Firmicutes	Clostridia	Clostridiales
268962	Bacteria	Firmicutes	Clostridia	Clostridiales	Ruminococcaceae
269019	Bacteria	Firmicutes	Clostridia	Clostridiales	Ruminococcaceae	Oscillospira
269070	Bacteria	Firmicutes	Clostridia	Clostridiales	Ruminococcaceae
269156	Bacteria	Firmicutes	Clostridia	Clostridiales	Ruminococcaceae
269418	Bacteria	Firmicutes	Clostridia	Clostridiales	Ruminococcaceae
269532	Bacteria	Firmicutes	Clostridia	Clostridiales	Ruminococcaceae
269657	Bacteria	Firmicutes	Clostridia	Clostridiales	Lachnospiraceae
269673	Bacteria	Bacteroidetes	Bacteroidia	Bacteroidales	S24-7
269715	Bacteria	Firmicutes	Clostridia	Clostridiales
269726	Bacteria	Bacteroidetes	Bacteroidia	Bacteroidales	S24-7
269775	Bacteria	Firmicutes	Clostridia	Clostridiales
270303	Bacteria	Firmicutes	Clostridia	Clostridiales	Ruminococcaceae	Oscillospira
270385	Bacteria	Firmicutes	Clostridia	Clostridiales	Ruminococcaceae	Oscillospira
270391	Bacteria	Bacteroidetes	Bacteroidia	Bacteroidales	Rikenellaceae
270519	Bacteria	Firmicutes	Clostridia	Clostridiales	Ruminococcaceae	Oscillospira
270571	Bacteria	Firmicutes	Clostridia	Clostridiales
270707	Bacteria	Bacteroidetes	Bacteroidia	Bacteroidales	S24-7
270866	Bacteria	Firmicutes	Clostridia	Clostridiales	Ruminococcaceae	Oscillospira
271325	Bacteria	Bacteroidetes	Bacteroidia	Bacteroidales	S24-7
271482	Bacteria	Firmicutes	Clostridia	Clostridiales
271500	Bacteria	Firmicutes	Clostridia	Clostridiales
271692	Bacteria	Firmicutes	Clostridia	Clostridiales
271737	Bacteria	Firmicutes	Clostridia	Clostridiales
271846	Bacteria	Bacteroidetes	Bacteroidia	Bacteroidales	S24-7
272213	Bacteria	Firmicutes	Clostridia	Clostridiales	Ruminococcaceae
272595	Bacteria	Firmicutes	Clostridia	Clostridiales	Ruminococcaceae	Oscillospira
272953	Bacteria	Firmicutes	Clostridia	Clostridiales	Ruminococcaceae	Oscillospira
273078	Bacteria	Firmicutes	Clostridia	Clostridiales
273208	Bacteria	Bacteroidetes	Bacteroidia	Bacteroidales	S24-7
273686	Bacteria	Firmicutes	Clostridia	Clostridiales	Lachnospiraceae
273737	Bacteria	Firmicutes	Clostridia	Clostridiales	Ruminococcaceae
273806	Bacteria	Firmicutes	Clostridia	Clostridiales
274075	Bacteria	Firmicutes	Clostridia	Clostridiales
274297	Bacteria	Firmicutes	Clostridia	Clostridiales	Ruminococcaceae	Oscillospira
275218	Bacteria	Firmicutes	Clostridia	Clostridiales	Ruminococcaceae
275423	Bacteria	Firmicutes	Clostridia	Clostridiales	Ruminococcaceae	Oscillospira
275470	Bacteria	Firmicutes	Clostridia	Clostridiales
275476	Bacteria	Firmicutes	Clostridia	Clostridiales	Ruminococcaceae	Oscillospira
275628	Bacteria	Firmicutes	Clostridia	Clostridiales
276115	Bacteria	Firmicutes	Clostridia	Clostridiales
276149	Bacteria	Bacteroidetes	Bacteroidia	Bacteroidales	Porphyromonadaceae	Parabacteroides
276305	Bacteria	Firmicutes	Clostridia	Clostridiales
276312	Bacteria	Firmicutes	Clostridia	Clostridiales
276414	Bacteria	Bacteroidetes	Bacteroidia	Bacteroidales	S24-7
276478	Bacteria	Firmicutes	Clostridia	Clostridiales	Peptostreptococcaceae
276509	Bacteria	Bacteroidetes	Bacteroidia	Bacteroidales	S24-7
276542	Bacteria	Bacteroidetes	Bacteroidia	Bacteroidales	S24-7
276580	Bacteria	Firmicutes	Clostridia	Clostridiales
276597	Bacteria	Firmicutes	Clostridia	Clostridiales
276629	Bacteria	Bacteroidetes	Bacteroidia	Bacteroidales	S24-7
276643	Bacteria	Firmicutes	Clostridia	Clostridiales	Lachnospiraceae	Roseburia
276663	Bacteria	Firmicutes	Clostridia	Clostridiales
276985	Bacteria	Firmicutes	Clostridia	Clostridiales	Ruminococcaceae	Oscillospira
277090	Bacteria	Firmicutes	Clostridia	Clostridiales
277143	Bacteria	Firmicutes	Erysipelotrichi	Erysipelotrichales	Erysipelotrichaceae	Allobaculum
277202	Bacteria	Firmicutes	Clostridia	Clostridiales
277442	Bacteria	Firmicutes	Clostridia	Clostridiales
277574	Bacteria	Firmicutes	Clostridia	Clostridiales
278098	Bacteria	Firmicutes	Clostridia	Clostridiales	Ruminococcaceae	Ruminococcus
278684	Bacteria	Bacteroidetes	Bacteroidia	Bacteroidales	S24-7
278731	Bacteria	Bacteroidetes	Bacteroidia	Bacteroidales	S24-7
278912	Bacteria	Bacteroidetes	Bacteroidia	Bacteroidales	S24-7
279115	Bacteria	Firmicutes	Clostridia	Clostridiales
279492	Bacteria	Firmicutes	Clostridia	Clostridiales	Ruminococcaceae	Ruminococcus
279659	Bacteria	Firmicutes	Clostridia	Clostridiales	Ruminococcaceae	Ruminococcus
290178	Bacteria	Bacteroidetes	Bacteroidia	Bacteroidales	S24-7
290607	Bacteria	Firmicutes	Clostridia	Clostridiales	Lachnospiraceae
291206	Bacteria	Firmicutes	Clostridia	Clostridiales	Ruminococcaceae
292367	Bacteria	Firmicutes	Clostridia	Clostridiales
292591	Bacteria	Bacteroidetes	Bacteroidia	Bacteroidales	S24-7
299830	Bacteria	Bacteroidetes	Bacteroidia	Bacteroidales	Prevotellaceae	Prevotella	copri
300300	Bacteria	Firmicutes	Clostridia	Clostridiales
303251	Bacteria	Proteobacteria	Deltaproteobacteria	Desulfovibrionales	Desulfovibrionaceae
306275	Bacteria	Bacteroidetes	Bacteroidia	Bacteroidales	S24-7
306914	Bacteria	Firmicutes	Clostridia	Clostridiales	Lachnospiraceae	[Ruminococcus]	gnavus
307608	Bacteria	Firmicutes	Clostridia	Clostridiales	Ruminococcaceae	Oscillospira
308117	Bacteria	Firmicutes	Clostridia	Clostridiales
309361	Bacteria	Firmicutes	Clostridia	Clostridiales	Ruminococcaceae
309382	Bacteria	Bacteroidetes	Bacteroidia	Bacteroidales	S24-7
309441	Bacteria	Firmicutes	Clostridia	Clostridiales
311961	Bacteria	Firmicutes	Clostridia	Clostridiales	Ruminococcaceae	Anaerotruncus
312322	Bacteria	Bacteroidetes	Bacteroidia	Bacteroidales	S24-7
312515	Bacteria	Firmicutes	Clostridia	Clostridiales	Ruminococcaceae	Oscillospira
313431	Bacteria	Firmicutes	Clostridia	Clostridiales	Ruminococcaceae
313499	Bacteria	Bacteroidetes	Bacteroidia	Bacteroidales	S24-7
313524	Bacteria	Firmicutes	Clostridia	Clostridiales	Ruminococcaceae
314374	Bacteria	Firmicutes	Clostridia	Clostridiales	Dehalobacteriaceae	Dehalobacterium
315147	Bacteria	Bacteroidetes	Bacteroidia	Bacteroidales	S24-7
315430	Bacteria	Bacteroidetes	Bacteroidia	Bacteroidales	S24-7
317653	Bacteria	Firmicutes	Clostridia	Clostridiales
318231	Bacteria	Firmicutes	Clostridia	Clostridiales
318320	Bacteria	Firmicutes	Bacilli	Lactobacillales	Lactobacillaceae	Lactobacillus
318583	Bacteria	Firmicutes	Bacilli	Lactobacillales	Lactobacillaceae	Lactobacillus
320123	Bacteria	Bacteroidetes	Bacteroidia	Bacteroidales	S24-7
320169	Bacteria	Bacteroidetes	Bacteroidia	Bacteroidales	S24-7
321735	Bacteria	Bacteroidetes	Bacteroidia	Bacteroidales	S24-7
321768	Bacteria	Firmicutes	Clostridia	Clostridiales
321821	Bacteria	Firmicutes	Clostridia	Clostridiales
321972	Bacteria	Bacteroidetes	Bacteroidia	Bacteroidales	Bacteroidaceae	Bacteroides	acidifaciens
322062	Bacteria	Firmicutes	Clostridia	Clostridiales	Lachnospiraceae
322223	Bacteria	Bacteroidetes	Bacteroidia	Bacteroidales	Rikenellaceae
322464	Bacteria	Firmicutes	Clostridia	Clostridiales	Ruminococcaceae	Oscillospira
322678	Bacteria	Firmicutes	Clostridia	Clostridiales
322839	Bacteria	Firmicutes	Clostridia	Clostridiales
322991	Bacteria	Bacteroidetes	Bacteroidia	Bacteroidales	S24-7
323403	Bacteria	Firmicutes	Clostridia	Clostridiales	Ruminococcaceae	Oscillospira
323583	Bacteria	Firmicutes	Clostridia	Clostridiales	Ruminococcaceae	Ruminococcus
323614	Bacteria	Firmicutes	Clostridia	Clostridiales
323619	Bacteria	Bacteroidetes	Bacteroidia	Bacteroidales	Prevotellaceae	Prevotella	copri
324567	Bacteria	Firmicutes	Clostridia	Clostridiales
324849	Bacteria	Firmicutes	Clostridia	Clostridiales
325419	Bacteria	Firmicutes	Clostridia	Clostridiales	Clostridiaceae
326964	Bacteria	Firmicutes	Clostridia	Clostridiales
326968	Bacteria	Firmicutes	Bacilli	Lactobacillales	Lactobacillaceae	Lactobacillus
327284	Bacteria	Firmicutes	Clostridia	Clostridiales
327739	Bacteria	Firmicutes	Clostridia	Clostridiales
327808	Bacteria	Firmicutes	Clostridia	Clostridiales	Ruminococcaceae	Oscillospira
329712	Bacteria	Firmicutes	Clostridia	Clostridiales
330772	Bacteria	Bacteroidetes	Bacteroidia	Bacteroidales	S24-7
331013	Bacteria	Firmicutes	Clostridia	Clostridiales	Ruminococcaceae	Ruminococcus
331720	Bacteria	Bacteroidetes	Bacteroidia	Bacteroidales	S24-7
331737	Bacteria	Firmicutes	Clostridia	Clostridiales	Ruminococcaceae
333178	Bacteria	Firmicutes	Bacilli	Lactobacillales	Lactobacillaceae	Lactobacillus
333695	Bacteria	Bacteroidetes	Bacteroidia	Bacteroidales	S24-7
335330	Bacteria	Firmicutes	Clostridia	Clostridiales	Ruminococcaceae	Oscillospira
335881	Bacteria	Bacteroidetes	Bacteroidia	Bacteroidales	S24-7
336277	Bacteria	Firmicutes	Clostridia	Clostridiales
337727	Bacteria	Firmicutes	Clostridia	Clostridiales	Ruminococcaceae	Oscillospira
338258	Bacteria	Bacteroidetes	Bacteroidia	Bacteroidales	S24-7
338553	Bacteria	Actinobacteria	Coriobacteriia	Coriobacteriales	Coriobacteriaceae	Adlercreutzia
338852	Bacteria	Firmicutes	Bacilli	Lactobacillales	Lactobacillaceae	Lactobacillus	reuteri
339013	Bacteria	Bacteroidetes	Bacteroidia	Bacteroidales	Bacteroidaceae	Bacteroides
339092	Bacteria	Firmicutes	Clostridia	Clostridiales	Lachnospiraceae	[Ruminococcus]	gnavus
339351	Bacteria	Firmicutes	Clostridia	Clostridiales
339457	Bacteria	Bacteroidetes	Bacteroidia	Bacteroidales	Prevotellaceae	Prevotella	copri
341448	Bacteria	Bacteroidetes	Bacteroidia	Bacteroidales	S24-7
341453	Bacteria	Bacteroidetes	Bacteroidia	Bacteroidales	S24-7
341749	Bacteria	Firmicutes	Clostridia	Clostridiales	Lachnospiraceae
341750	Bacteria	Firmicutes	Clostridia	Clostridiales
341913	Bacteria	Bacteroidetes	Bacteroidia	Bacteroidales	S24-7
342014	Bacteria	Firmicutes	Bacilli	Lactobacillales	Lactobacillaceae	Lactobacillus
342612	Bacteria	Firmicutes	Clostridia	Clostridiales	Ruminococcaceae	Ruminococcus	flavefaciens
342962	Bacteria	Bacteroidetes	Bacteroidia	Bacteroidales	S24-7
344329	Bacteria	Firmicutes	Clostridia	Clostridiales	Ruminococcaceae
344527	Bacteria	Firmicutes	Clostridia	Clostridiales	Ruminococcaceae
344906	Bacteria	Firmicutes	Clostridia	Clostridiales	Ruminococcaceae
345126	Bacteria	Bacteroidetes	Bacteroidia	Bacteroidales	S24-7
345330	Bacteria	Bacteroidetes	Bacteroidia	Bacteroidales	S24-7
346804	Bacteria	Firmicutes	Clostridia	Clostridiales	Ruminococcaceae
346870	Bacteria	Bacteroidetes	Bacteroidia	Bacteroidales	S24-7
348038	Bacteria	Bacteroidetes	Bacteroidia	Bacteroidales	S24-7
348821	Bacteria	Bacteroidetes	Bacteroidia	Bacteroidales	S24-7
349459	Bacteria	Firmicutes	Clostridia	Clostridiales	Ruminococcaceae
349874	Bacteria	Firmicutes	Clostridia	Clostridiales
351972	Bacteria	Firmicutes	Clostridia	Clostridiales	Dehalobacteriaceae	Dehalobacterium
352789	Bacteria	Bacteroidetes	Bacteroidia	Bacteroidales	S24-7
353453	Bacteria	Bacteroidetes	Bacteroidia	Bacteroidales	S24-7
353593	Bacteria	Firmicutes	Clostridia	Clostridiales
353982	Bacteria	Firmicutes	Clostridia	Clostridiales	Ruminococcaceae
354905	Bacteria	Firmicutes	Bacilli	Lactobacillales	Lactobacillaceae	Lactobacillus
355045	Bacteria	Bacteroidetes	Bacteroidia	Bacteroidales	S24-7
355822	Bacteria	Firmicutes	Clostridia	Clostridiales	Lachnospiraceae
356012	Bacteria	Firmicutes	Clostridia	Clostridiales
356164	Bacteria	Bacteroidetes	Bacteroidia	Bacteroidales	Bacteroidaceae	Bacteroides	acidifaciens
356627	Bacteria	Firmicutes	Clostridia	Clostridiales
372368	Bacteria	Bacteroidetes	Bacteroidia	Bacteroidales	S24-7
375106	Bacteria	Firmicutes	Clostridia	Clostridiales	Ruminococcaceae
383971	Bacteria	Firmicutes	Clostridia	Clostridiales	Lachnospiraceae	[Ruminococcus]	gnavus
390820	Bacteria	Firmicutes	Clostridia	Clostridiales
401717	Bacteria	TM7	TM7-3	CW040	F16
402704	Bacteria	Bacteroidetes	Bacteroidia	Bacteroidales	S24-7
413695	Bacteria	Firmicutes	Clostridia	Clostridiales
415491	Bacteria	Firmicutes	Clostridia	Clostridiales
416078	Bacteria	Bacteroidetes	Bacteroidia	Bacteroidales	S24-7
418334	Bacteria	Firmicutes	Clostridia	Clostridiales
418501	Bacteria	Bacteroidetes	Bacteroidia	Bacteroidales	Rikenellaceae	AF12
422727	Bacteria	Firmicutes	Clostridia	Clostridiales
428953	Bacteria	Firmicutes	Erysipelotrichi	Erysipelotrichales	Erysipelotrichaceae	Allobaculum
430219	Bacteria	Bacteroidetes	Bacteroidia	Bacteroidales	S24-7
432904	Bacteria	Bacteroidetes	Bacteroidia	Bacteroidales	Prevotellaceae	Prevotella
437137	Bacteria	Proteobacteria	Betaproteobacteria	Burkholderiales	Alcaligenaceae	Sutterella
443853	Bacteria	Firmicutes	Clostridia	Clostridiales
450047	Bacteria	Firmicutes	Clostridia	Clostridiales	Lachnospiraceae
450849	Bacteria	Bacteroidetes	Bacteroidia	Bacteroidales	S24-7
550807	Bacteria	Firmicutes	Clostridia	Clostridiales	Ruminococcaceae
561961	Bacteria	Firmicutes	Clostridia	Clostridiales	Christensenellaceae
564140	Bacteria	Bacteroidetes	Bacteroidia	Bacteroidales	Porphyromonadaceae	Parabacteroides	distasonis
575041	Bacteria	Bacteroidetes	Bacteroidia	Bacteroidales	Rikenellaceae
584954	Bacteria	Actinobacteria	Coriobacteriia	Coriobacteriales	Coriobacteriaceae
586453	Bacteria	Firmicutes	Clostridia	Clostridiales	Christensenellaceae
588216	Bacteria	Proteobacteria	Gammaproteobacteria	Enterobacteriales	Enterobacteriaceae
589071	Bacteria	Bacteroidetes	Bacteroidia	Bacteroidales	Bacteroidaceae	Bacteroides	uniformis
591805	Bacteria	Firmicutes	Clostridia	Clostridiales	Ruminococcaceae
610842	Bacteria	Firmicutes	Clostridia	Clostridiales
628218	Bacteria	Firmicutes	Clostridia	Clostridiales
637934	Bacteria	Firmicutes	Clostridia	Clostridiales
665703	Bacteria	Firmicutes	Clostridia	Clostridiales
681370	Bacteria	Actinobacteria	Actinobacteria	Bifidobacteriales	Bifidobacteriaceae	Bifidobacterium	pseudolongum
688923	Bacteria	Firmicutes	Clostridia	Clostridiales	Ruminococcaceae
694337	Bacteria	Firmicutes	Clostridia	Clostridiales	Ruminococcaceae
694641	Bacteria	Firmicutes	Clostridia	Clostridiales	Lachnospiraceae
716006	Bacteria	Firmicutes	Bacilli	Lactobacillales	Streptococcaceae	Lactococcus
732765	Bacteria	Bacteroidetes	Bacteroidia	Bacteroidales	Bacteroidaceae	Bacteroides
766113	Bacteria	Firmicutes	Clostridia	Clostridiales	Ruminococcaceae
772282	Bacteria	Bacteroidetes	Bacteroidia	Bacteroidales	Rikenellaceae
826302	Bacteria	Firmicutes	Clostridia	Clostridiales	Lachnospiraceae	Coprococcus
827522	Bacteria	Firmicutes	Clostridia	Clostridiales
827592	Bacteria	Firmicutes	Clostridia	Clostridiales	Ruminococcaceae	Ruminococcus
827794	Bacteria	Firmicutes	Clostridia	Clostridiales	Ruminococcaceae
828230	Bacteria	Firmicutes	Clostridia	Clostridiales	Lachnospiraceae	Coprococcus
832848	Bacteria	Firmicutes	Clostridia	Clostridiales
837859	Bacteria	Firmicutes	Clostridia	Clostridiales	Ruminococcaceae
838200	Bacteria	Firmicutes	Clostridia	Clostridiales	Lachnospiraceae
953855	Bacteria	Bacteroidetes	Bacteroidia	Bacteroidales	Rikenellaceae
1028915	Bacteria	Bacteroidetes	Bacteroidia	Bacteroidales	S24-7
1104817	Bacteria	Firmicutes	Clostridia	Clostridiales
1105038	Bacteria	Bacteroidetes	Bacteroidia	Bacteroidales	S24-7
1105328	Bacteria	Firmicutes	Clostridia	Clostridiales	Lachnospiraceae	Coprococcus
1105343	Bacteria	Firmicutes	Clostridia	Clostridiales	Clostridiaceae	Clostridium
1105376	Bacteria	Proteobacteria	Betaproteobacteria	Burkholderiales	Alcaligenaceae	Sutterella
1106101	Bacteria	Bacteroidetes	Bacteroidia	Bacteroidales	S24-7
1106683	Bacteria	Firmicutes	Clostridia	Clostridiales
1107461	Bacteria	Firmicutes	Clostridia	Clostridiales
1107652	Bacteria	Bacteroidetes	Bacteroidia	Bacteroidales	Rikenellaceae
1108078	Bacteria	Firmicutes	Clostridia	Clostridiales
1108377	Bacteria	Bacteroidetes	Bacteroidia	Bacteroidales	S24-7
1108378	Bacteria	Firmicutes	Clostridia	Clostridiales
1108422	Bacteria	Bacteroidetes	Bacteroidia	Bacteroidales	S24-7
1108599	Bacteria	Proteobacteria	Deltaproteobacteria	Desulfovibrionales	Desulfovibrionaceae
1110253	Bacteria	Firmicutes	Clostridia	Clostridiales	Ruminococcaceae
1110378	Bacteria	Firmicutes	Clostridia	Clostridiales	Ruminococcaceae	Oscillospira
1110752	Bacteria	Bacteroidetes	Bacteroidia	Bacteroidales	S24-7
1111033	Bacteria	Bacteroidetes	Bacteroidia	Bacteroidales	S24-7
1111350	Bacteria	Firmicutes	Clostridia	Clostridiales	Ruminococcaceae
1111448	Bacteria	Bacteroidetes	Bacteroidia	Bacteroidales	S24-7
1112121	Bacteria	Firmicutes	Clostridia	Clostridiales
1112139	Bacteria	Firmicutes	Clostridia	Clostridiales
1113282	Bacteria	Tenericutes	Mollicutes	RF39
1136443	Bacteria	Deferribacteres	Deferribacteres	Deferribacterales	Deferribacteraceae	Mucispirillum	schaedleri
1141335	Bacteria	Proteobacteria	Epsilonproteobacteria	Campylobacterales	Helicobacteraceae	Helicobacter
1571092	Bacteria	Firmicutes	Clostridia	Clostridiales
1737536	Bacteria	Firmicutes	Clostridia	Clostridiales	Ruminococcaceae	Oscillospira
1802717	Bacteria	Bacteroidetes	Bacteroidia	Bacteroidales	S24-7
1844565	Bacteria	Firmicutes	Clostridia	Clostridiales
2120775	Bacteria	Firmicutes	Clostridia	Clostridiales
2122024	Bacteria	Firmicutes	Clostridia	Clostridiales
2154095	Bacteria	Firmicutes	Clostridia	Clostridiales
2283112	Bacteria	Firmicutes	Clostridia	Clostridiales	Ruminococcaceae
2497335	Bacteria	Bacteroidetes	Bacteroidia	Bacteroidales	Porphyromonadaceae	Parabacteroides	distasonis
2797565	Bacteria	Firmicutes	Clostridia	Clostridiales	[Mogibacteriaceae]
2883968	Bacteria	Firmicutes	Clostridia	Clostridiales
2897325	Bacteria	Proteobacteria	Deltaproteobacteria	Desulfovibrionales	Desulfovibrionaceae	Bilophila
2901239	Bacteria	Firmicutes	Clostridia	Clostridiales	Lachnospiraceae	[Ruminococcus]	gnavus
2901246	Bacteria	Firmicutes	Clostridia	Clostridiales
2937207	Bacteria	Deferribacteres	Deferribacteres	Deferribacterales	Deferribacteraceae	Mucispirillum	schaedleri
3013444	Bacteria	Bacteroidetes	Bacteroidia	Bacteroidales
3016478	Bacteria	Firmicutes	Clostridia	Clostridiales	Ruminococcaceae	Ruminococcus
3172943	Bacteria	Bacteroidetes	Bacteroidia	Bacteroidales	S24-7
3176547	Bacteria	Firmicutes	Clostridia	Clostridiales
3297758	Bacteria	Proteobacteria	Deltaproteobacteria	Desulfovibrionales	Desulfovibrionaceae
3412718	Bacteria	Firmicutes	Clostridia	Clostridiales	Ruminococcaceae
3589405	Bacteria	Firmicutes	Clostridia	Clostridiales	Ruminococcaceae
3694603	Bacteria	Firmicutes	Clostridia	Clostridiales	Lachnospiraceae
3919797	Bacteria	Firmicutes	Clostridia	Clostridiales
3940440	Bacteria	Bacteroidetes	Bacteroidia	Bacteroidales	Bacteroidaceae	Bacteroides
3998909	Bacteria	Firmicutes	Clostridia	Clostridiales
4056429	Bacteria	Firmicutes	Clostridia	Clostridiales	Ruminococcaceae
4295826	Bacteria	Firmicutes	Erysipelotrichi	Erysipelotrichales	Erysipelotrichaceae	PSB-M-3
4338227	Bacteria	Firmicutes	Clostridia	Clostridiales	Ruminococcaceae
4343528	Bacteria	Firmicutes	Clostridia	Clostridiales	Ruminococcaceae	Oscillospira
4357315	Bacteria	Firmicutes	Clostridia	Clostridiales	Ruminococcaceae	Oscillospira
4364242	Bacteria	Firmicutes	Clostridia	Clostridiales
4365109	Bacteria	Firmicutes	Clostridia	Clostridiales
4376828	Bacteria	Actinobacteria	Actinobacteria	Bifidobacteriales	Bifidobacteriaceae	Bifidobacterium
4378740	Bacteria	Bacteroidetes	Bacteroidia	Bacteroidales	Prevotellaceae	Prevotella
4379961	Bacteria	Firmicutes	Erysipelotrichi	Erysipelotrichales	Erysipelotrichaceae	Allobaculum
4387771	Bacteria	Firmicutes	Clostridia	Clostridiales	Ruminococcaceae
4397402	Bacteria	Firmicutes	Bacilli	Lactobacillales	Lactobacillaceae	Lactobacillus
4399086	Bacteria	Firmicutes	Clostridia	Clostridiales
4402042	Bacteria	Firmicutes	Clostridia	Clostridiales
4405146	Bacteria	Firmicutes	Clostridia	Clostridiales
4418586	Bacteria	Firmicutes	Clostridia	Clostridiales
4426641	Bacteria	Firmicutes	Erysipelotrichi	Erysipelotrichales	Erysipelotrichaceae	Allobaculum
4430503	Bacteria	Firmicutes	Clostridia	Clostridiales
4432234	Bacteria	Firmicutes	Clostridia	Clostridiales	Ruminococcaceae
4440360	Bacteria	Firmicutes	Clostridia	Clostridiales	Lachnospiraceae
4440624	Bacteria	Firmicutes	Clostridia	Clostridiales	Lachnospiraceae
4448604	Bacteria	Proteobacteria	Deltaproteobacteria	Desulfovibrionales	Desulfovibrionaceae	Desulfovibrio
4449236	Bacteria	Proteobacteria	Betaproteobacteria	Burkholderiales	Alcaligenaceae	Sutterella
4449891	Bacteria	Proteobacteria	Alphaproteobacteria	Rickettsiales
4460604	Bacteria	Firmicutes	Clostridia	Clostridiales
4466275	Bacteria	Firmicutes	Clostridia	Clostridiales	Ruminococcaceae
4466511	Bacteria	Bacteroidetes	Bacteroidia	Bacteroidales	[Odoribacteraceae]	Odoribacter
4473596	Bacteria	Firmicutes	Clostridia	Clostridiales	Ruminococcaceae
4476330	Bacteria	Firmicutes	Clostridia	Clostridiales	Lachnospiraceae	Coprococcus

## Sheet: Le Sciellour
SampleIND	PigNo.	Diet_Period	Diet	Breed	Period	Replicate	OTU1	OTU10	OTU100	OTU1001	OTU1008	OTU101	OTU1012	OTU1021	OTU1024	OTU1028	OTU1029	OTU103	OTU1033	OTU1039	OTU105	OTU1051	OTU1054	OTU106	OTU1060	OTU107	OTU108	OTU109	OTU1092	OTU11	OTU111	OTU1111	OTU112	OTU1122	OTU113	OTU1131	OTU115	OTU1153	OTU1156	OTU1157	OTU116	OTU1165	OTU117	OTU119	OTU12	OTU120	OTU1204	OTU1205	OTU121
ML113435	563393	LF_per1	LF	lw	per1	rep1	0.000284131	0	0.00149169	0	7.10328e-05	0.00490126	0.000284131	7.10328e-05	0.000213098	0	0	0.000781361	0.000213098	0	0.00177582	0.00049723	0	0.000142066	0	0.00120756	0	0.000852394	0.0045461	0.00170479	0.000213098	0	0.00305441	0.000568263	0	0.000568263	0.000426197	0.000284131	0	0.000142066	0.00049723	7.10328e-05	0	0.000781361	0.00234408	0	0.000923427	0.000781361	7.10328e-05
ML113436	563391	LF_per1	LF	lw	per1	rep1	0.000354534	0.000212721	0.00560165	0.000212721	0.000425441	0.00432532	7.09069e-05	7.09069e-05	0	0	0	0.000212721	0	0	0.000850883	0.000212721	0	0.00226902	0.000425441	0.00212721	0	0.00155995	0.000141814	0.0010636	0.000141814	0	7.09069e-05	0	7.09069e-05	0.000709069	0.000496348	0.000425441	0	0	7.09069e-05	7.09069e-05	0.000141814	0.00673616	0.00446713	7.09069e-05	0.000354534	0.000425441	0.000992697
ML113437	563390	LF_per1	LF	lw	per1	rep1	0.0003884	0	0.001942	0.000258933	0.000258933	0.0125583	0.000258933	0.000129467	0	0	0	0.00245987	0	0.000517866	0.000258933	0.000906266	0	0.0015536	0.000129467	0.00103573	0.000129467	0.0007768	0.0007768	0.0046608	0.000517866	0.000129467	0.0042724	0.000258933	0.000129467	0.000258933	0.00142413	0	0.0007768	0.000258933	0.0011652	0	0	0.000906266	0.0023304	0.000129467	0.00142413	0.000647333	0.000517866
ML113438	563395	LF_per1	LF	lw	per1	rep1	0.000120395	0	0.00517698	0.00048158	0.000361185	0.00541777	0.000120395	0	0.000361185	0	0	0.00264869	0.00024079	0	0.000722369	0.00024079	0	0.00048158	0.000120395	0.00048158	0	0.000963159	0.00048158	0.00421382	0.000361185	0	0.00108355	0.00048158	0.00024079	0.000120395	0.00120395	0.00024079	0	0.000361185	0.00144474	0.000361185	0	0.00204671	0.00156513	0.00144474	0.00108355	0.00108355	0.00589935
ML113439	563399	LF_per1	LF	lw	per1	rep1	5.16422e-05	5.16422e-05	0.00686842	0.000309853	0.000206569	0.00790126	0.000309853	0.000361496	0.000258211	5.16422e-05	0	0.00258211	0.000722991	0	0.00103284	0.000309853	0	0.000103284	0.000361496	0.00258211	0	0.00175584	0.00092956	0.00046478	0.000154927	0	0.000516422	0.000413138	0.000206569	0.000361496	0.000619707	0.000309853	5.16422e-05	0.000258211	0.000206569	0.000258211	0.000154927	0.00299525	0.00382152	0.000154927	0.000516422	0.0013427	0.000206569
ML113440	563262	LF_per1	LF	duroc	per1	rep1	0.0234691	0.00035968	0.0008992	0	0	0.00323712	0.00098912	0	0	0.0004496	0	0.00026976	0	8.992e-05	8.992e-05	0	0.00071936	0.00017984	0	8.992e-05	0	0.00026976	0.00071936	0.0187034	0	0	0	0.00017984	8.992e-05	0.00053952	0.00296736	0.00026976	0	0.0040464	0.00251776	0.00017984	0	8.992e-05	0.00161856	0	0.00242784	0.00035968	0
ML113441	2964	LF_per1	LF	duroc	per1	rep1	0.000525624	0.000131406	6.5703e-05	0.000525624	0.000394218	0	0.000328515	0.000131406	0.000591327	0.000722733	0	0.000328515	6.5703e-05	0.000131406	0	6.5703e-05	0.000131406	0.00985545	0	0.00111695	0	0.00341656	0.000197109	0.0126807	0.000328515	0.000591327	0.00124836	0.000788436	0.000131406	0	0.000131406	0	0.000394218	0.000131406	0.00177398	0.000131406	0.000459921	0.000854139	0.00302234	0	0.00111695	0.000788436	0.000262812
ML113442	2962	LF_per1	LF	duroc	per1	rep1	0.0392944	0.000157493	0.000157493	0.000393732	7.87464e-05	0.00897708	0.000472478	0	0.000314985	0.000157493	0	0	0.000157493	0.000944956	0	0	0.0010237	0.0011812	0	0.000393732	0.000393732	0.000551225	0.000236239	0.00251988	0	0	0	0.000551225	0.00125994	7.87464e-05	0.00551225	7.87464e-05	0.00385857	7.87464e-05	0.00307111	7.87464e-05	0	0.000708717	0.00314985	0	0.000236239	7.87464e-05	7.87464e-05
ML113443	3029	LF_per1	LF	duroc	per1	rep1	0.0055917	0	0.000483897	5.37663e-05	0	0.00408624	0.000483897	0.000107533	0.000268832	0.000215065	0.000107533	5.37663e-05	5.37663e-05	5.37663e-05	0.000752729	0	0.00107533	0	5.37663e-05	0.000430131	5.37663e-05	0.000107533	0.00059143	0.0150546	0.000107533	0.000107533	0	0.000483897	0	0.000268832	0.0111296	0.000161299	0.00209689	0.00500027	0.00376364	0	0	0.000430131	0.00123663	0	0.00193559	0	0
ML113444	2975	LF_per1	LF	duroc	per1	rep1	0.0264383	0	0.000315681	0	7.89204e-05	0.00576119	0.000473522	7.89204e-05	0	0.000394602	0.000236761	0	7.89204e-05	7.89204e-05	0.000236761	0	0.000315681	0.00102596	0	7.89204e-05	0	0.000552443	0.000868124	0.00552443	0	0	0	0.000315681	0.000394602	7.89204e-05	0.00923368	0	0.00315681	0.00118381	0.00260437	7.89204e-05	0	7.89204e-05	0.00213085	0	0.000947044	0.000236761	0
ML113445	2492	LF_per1	LF	pietrain	per1	rep1	0.000182615	0.000182615	0.00319576	0	0.000273923	0.00292184	0.000639153	0	0.000456538	0	0	0.000182615	0	0.000182615	0	0.000273923	9.13075e-05	0.00036523	0	0.001187	0	0.000547845	0.00127831	0.00785245	0	0	9.13075e-05	0.000182615	0.000273923	0.000273923	0.00803506	0	0	0	0.000547845	0	0	0.00264792	0.00328707	0	0.00228269	0	9.13075e-05
ML113446	2564	LF_per1	LF	pietrain	per1	rep1	0.000419903	0.000104976	0.00125971	0.000104976	0.000367415	0.000157464	0.000629855	0.000997271	0.00152215	0	0.000104976	0.00225698	0.000209952	0.000104976	0.000577367	0.000104976	0.000209952	0.00026244	0.000157464	0.00944783	0.000104976	0.00992022	0.00115473	0.0264539	0	0.000209952	0.00225698	0	0.00251942	0.000734831	0.00110225	0.000157464	0	0.000157464	0.00026244	0.00026244	0.00188957	0.00393659	0.00104976	0.000734831	0.00351669	5.24879e-05	0.000419903
ML113447	2454	LF_per1	LF	pietrain	per1	rep1	0.000887933	0.0037854	0.00158893	0	0.0004206	0.0137396	0.000514067	0.0001402	0.00149547	0.0002804	0	0.00116833	0.001402	9.34667e-05	0.00116833	0.000186933	0.000233667	0.0001402	0.000607533	0.000607533	4.67333e-05	0.000747733	0.000887933	0.0136929	0	4.67333e-05	4.67333e-05	0.00107487	0.00920647	0.0004206	0.00621553	0.000233667	0	0.000327133	0.000654267	0.000373867	0.0005608	0.0030844	0.00205627	0.000373867	0.00261707	0.000747733	0.000794467
ML113448	2414	LF_per1	LF	pietrain	per1	rep1	0.0121581	0.000202634	0.00253293	0	0	0.0118541	0.000405268	0	0.000101317	0	0	0.00101317	0	0	0.000202634	0	0.000810537	0.00182371	0.00070922	0.000202634	0	0.00374873	0	0.000202634	0	0	0	0	0.000101317	0.00162107	0.00445795	0	0	0	0	0	0	0.00303951	0.00607903	0	0.000202634	0	0.000405268
ML113449	2516	LF_per1	LF	pietrain	per1	rep1	0.00153911	0.00951448	0.00279838	0.000839513	0.000559675	0.00559675	0.000139919	0	0	0	0	0.00237862	0	0	0.000559675	0.000419757	0	0.000419757	0.000139919	0.00265846	0	0.00125927	0.00125927	0.00979432	0	0	0.00643627	0.00251854	0.00335805	0.000559675	0.000979432	0	0	0.000279838	0.00209878	0.000419757	0.000139919	0.00405765	0.00643627	0	0.00279838	0.000139919	0.00307821
ML113450	563263	LF_per2	LF	lw	per2	rep1	0.0122255	0.00139092	0.00146413	7.32064e-05	7.32064e-05	0.00878477	0.0010981	7.32064e-05	7.32064e-05	0.000658858	7.32064e-05	0.000366032	0.000512445	0.000439239	0.000512445	0.000292826	0.000805271	0.000951684	0	0.000732064	0.00724744	0.00124451	0.000512445	0.0143485	0	0.000219619	7.32064e-05	0.000366032	0.000292826	0.000146413	0.00248902	0	0.000219619	0.000219619	0.000585652	0	7.32064e-05	0.000292826	0.00307467	0.000585652	0.00212299	0.000219619	0.00234261
ML113451	563392	LF_per2	LF	lw	per2	rep1	0.0349405	0.000407232	0	8.14465e-05	0.000651572	0.000488679	0	0.000244339	0.000814465	0	8.14465e-05	0.000488679	0.000325786	0.000407232	8.14465e-05	0.000162893	0.000814465	0.000570125	0	0.000570125	0.00838899	0.000244339	0.000570125	0.00162893	8.14465e-05	0.00179182	0	0.000814465	0.00252484	0.000162893	0.00268773	0	0.000570125	0.000244339	0.000244339	0.000570125	0.00268773	0.00187327	0.0909757	0.000162893	0.000162893	0	0.000814465
ML113452	563258	LF_per2	LF	lw	per2	rep1	0.038397	0	0.0009222	0	0.000167673	0.00444333	0.00134138	0	0.000251509	0.000335345	8.38364e-05	8.38364e-05	0.000503018	0	0.000335345	0	0.000251509	0.000251509	0	0	0.00343729	0.000503018	0	0.00234742	8.38364e-05	0.000503018	0	8.38364e-05	0.00192824	0	0.0018444	0	0.000670691	0	0.00226358	0	0	0.000754527	0.142438	0	0.000167673	0.000503018	0
ML113453	563261	LF_per2	LF	lw	per2	rep1	0.0234899	0.0151939	0	0	0.000652498	0	0.00149142	0	0.00391499	0	0	0	0.00046607	0.000652498	0	9.3214e-05	0	0.00270321	0	0	0.00046607	0	0	9.3214e-05	0	0	0	0	0.00326249	0	0	0.00046607	0	0	0.00093214	0.000279642	0.00298285	0.000279642	0.300895	0	0	0	0
ML113454	563259	LF_per2	LF	lw	per2	rep1	0.0128116	0.00017313	0.000129848	0	0.00116863	0.00207756	8.65651e-05	0	0.000822368	0.000129848	0.00017313	0.000779086	0.000605956	0.000259695	0.000779086	0	8.65651e-05	0.00627597	0	0	0.0199965	0.00194771	0.000389543	0.00264024	0	0.000259695	0	0.000519391	0.00965201	0	0.001991	0.00017313	0.000476108	0.00134176	0.00575658	0.00017313	0.00112535	0.000432825	0.0373096	0	4.32825e-05	0	8.65651e-05
ML113455	2954	LF_per2	LF	duroc	per2	rep1	0.00197115	0.00293269	0.00259615	0	4.80769e-05	0.00153846	0.000384615	9.61538e-05	0.000192308	9.61538e-05	0	0.000384615	0.00158654	9.61538e-05	9.61538e-05	0	0	0.000336538	0	0.00447115	0.000576923	0.00365385	9.61538e-05	0.00730769	0.000625	9.61538e-05	0	0.000240385	0.000144231	0.000336538	0.00822115	4.80769e-05	4.80769e-05	0.000721154	0.000144231	0.000144231	0.00302885	0.000384615	0.00605769	0.00134615	0.00139423	0.000961538	0.000769231
ML113456	3042	LF_per2	LF	duroc	per2	rep1	0.000318345	0.00318345	0.0028651	0	0.000238758	0.00214883	0.000397931	0.000238758	0.000557103	0	0	0.00191007	7.95862e-05	0.000238758	0.000159172	7.95862e-05	7.95862e-05	0.0017509	0.000159172	0.000318345	0	0.00366096	0.000477517	0.00533227	0	0.000238758	0.00143255	0.000318345	0.00103462	0.000238758	0.00787903	0.000238758	0	0.000716275	0.000557103	0.000238758	0.000795862	0.00183048	0.00501393	0.00183048	0.000795862	0.000557103	0.00278552
ML113457	2976	LF_per2	LF	duroc	per2	rep1	0.00183288	0.00765499	0.000215633	0	0.000215633	0.00345013	0.000107817	0.000215633	0	0.00032345	0	0.00032345	0.000215633	0	0.0006469	0.000754717	0	0.00269542	0	0	0.00032345	0.0113208	0.000107817	0.00032345	0.000215633	0.0012938	0.000862534	0	0.000862534	0.000539084	0.00528302	0.000107817	0	0.0025876	0.00409704	0	0	0.000862534	0.00215633	0.00032345	0.000862534	0.0012938	0.00183288
ML113458	2328	LF_per2	LF	pietrain	per2	rep1	0.00633102	0.000200985	0.00442167	0	0.000301477	0.00040197	0.000301477	0.000301477	0.00100492	0	0	0.000301477	0.000100492	0.000100492	0.00140689	0.000100492	0.000703447	0.000200985	0	0.00120591	0.00040197	0.0040197	0.000100492	0.0112552	0	0.000100492	0.000100492	0.000100492	0.000100492	0.00301477	0.00361773	0.000100492	0.000100492	0	0.00150739	0.000100492	0.000100492	0.00522561	0.00492413	0.000200985	0.00321576	0.000100492	0.000301477
ML113459	2515	LF_per2	LF	pietrain	per2	rep1	0.00881865	0.00028632	0.00125981	0.000171792	0	0.00458111	0.000687167	0.000171792	0.000229056	5.72639e-05	0	0.000400848	0.00028632	0.000973487	0	0.000171792	0	5.72639e-05	0.000229056	0.000400848	5.72639e-05	0.000801695	0.000229056	0.00647082	5.72639e-05	0.000458111	0.000171792	0.000687167	0.000629903	0.000400848	0.0118536	0.00028632	0.00440932	0.00154613	0.0090477	0.000229056	0.00773063	0.000400848	0.00343584	0.000400848	0.000687167	0.000114528	0.000629903
ML113460	2585	LF_per2	LF	pietrain	per2	rep1	0.0420832	0.000538761	0.0026938	0.000718348	0.00113738	0.00167614	0.000119725	0.000179587	0	0.000359174	0	0.00113738	0	0.000239449	0.000598623	0.000359174	0	0.00933852	0	0.00077821	0.000957797	0.000718348	0.000299312	0.00221491	0.000359174	0.000478899	0.00119725	0.000179587	0.0162227	0	0.00101766	0.000119725	5.98623e-05	0.000179587	0.00586651	0.000179587	0.00077821	0.00161628	0.00287339	0.000478899	0.000359174	5.98623e-05	0.00323257
ML113461	2591	LF_per2	LF	pietrain	per2	rep1	0.0869977	0.00124898	0.000559886	0.000129205	0.000387614	0.00159352	4.30682e-05	0	0.000344545	0	0	0.00714932	0.000258409	8.61364e-05	0.00434989	8.61364e-05	0.000689091	0.0020242	0.000215341	0.000387614	0.00155045	0.00047375	4.30682e-05	0.0010767	4.30682e-05	0.00163659	0	0	0.0027133	0.000258409	0.00379	8.61364e-05	8.61364e-05	0.000258409	0.000301477	4.30682e-05	0.00305784	0.000861364	0.00499591	8.61364e-05	4.30682e-05	4.30682e-05	0.000129205
ML113462	2430	LF_per2	LF	pietrain	per2	rep1	0.0116219	0.0214907	0.000649266	0.000454486	0.000422023	0.00223997	9.73899e-05	0.00087651	0.000422023	0.00107129	0	0.000551876	0.000259707	0	0.00396052	0.00058434	0	0.00311648	0	0.000129853	0.00383067	0.00120114	0.00172056	0.00590832	3.24633e-05	0.000324633	0.000227243	0	0.000519413	9.73899e-05	0.00077912	0.000324633	6.49266e-05	0.00029217	0.0108103	0.000129853	0.000162317	0.00220751	0.00662252	0.00038956	0.00136346	0.000259707	0.00185041
ML113463	563393	LF_per3	LF	lw	per3	rep1	0.00138034	0.00820319	0.00240574	0.000788768	0.000354946	0.000512699	0.00074933	7.88768e-05	7.88768e-05	0.000157754	0.000118315	0.00145922	7.88768e-05	0.000157754	0.00023663	0.00114371	7.88768e-05	0.000670453	0.000276069	0.00177473	0.00650734	0.000591576	0	0.0083215	0.00126203	0.000867645	0.00161697	0.000118315	0.00291844	0.00023663	0.00216911	7.88768e-05	3.94384e-05	0.000670453	0.000512699	3.94384e-05	0.000907083	0.00276069	0.00398328	0	0.00126203	0.000157754	0.000907083
ML113464	563391	LF_per3	LF	lw	per3	rep1	0.00538453	0.00591127	0.00316048	5.85274e-05	5.85274e-05	0.00386281	0.000643802	0.00023411	0	5.85274e-05	0	0.00023411	0.000292637	0.000175582	0.00023411	0.000175582	0	0.000760857	5.85274e-05	0.00134613	0.000526747	0.00163877	0.0012876	0.0012876	5.85274e-05	0.000526747	0.000526747	0.00023411	0.00023411	0	0.000409692	0.000117055	5.85274e-05	0.00046822	0.000175582	0.000117055	0.000117055	0.000936439	0.00357017	0	5.85274e-05	0.000351165	0.00310195
ML113465	563390	LF_per3	LF	lw	per3	rep1	0.000625426	0.0141005	0.000795997	0.000170571	0.000682283	0	0.000170571	0.000113714	0.000795997	5.68569e-05	0	0.00125085	0	0	0	5.68569e-05	0.000227428	0.00233113	0.000568569	0.00187628	0.000341142	0.000511713	0	0.00949511	0.00113714	0.000170571	0.00181942	5.68569e-05	0.000227428	0.000170571	0.000625426	0.000397999	0	5.68569e-05	0.00159199	0.000227428	0.000795997	0.00159199	0.0142711	0	0.000341142	0.000625426	0.000341142
ML113466	563395	LF_per3	LF	lw	per3	rep1	0.000915006	0.000813339	0.000406669	0	0.000406669	0.000711671	0.000711671	0.000508337	0.000508337	0.000406669	0.00101667	0.00132168	0	0.000305002	0.000711671	0.000813339	0	0.00305002	0.000203335	0.000711671	0.000406669	0.00122001	0.000508337	0.0120984	0.00111834	0.000101667	0.000406669	0.000203335	0.00142334	0	0.000813339	0.000203335	0.000406669	0.000711671	0.0129118	0.000203335	0	0.000203335	0.00488003	0	0.00142334	0.000915006	0.000406669
ML113467	563399	LF_per3	LF	lw	per3	rep1	0.000460532	0.00386847	0.000230266	0.000184213	0	0.000184213	0	0.00115133	4.60532e-05	0.000276319	0	0.00455927	9.21065e-05	9.21065e-05	0.00105922	0.000368426	9.21065e-05	0.00188818	0.000276319	0.00161186	4.60532e-05	0.00276319	0	0.00879617	0.000368426	0	0.00234872	0	0.000598692	0	0.00101317	0.000322373	4.60532e-05	9.21065e-05	0.000828958	0.000230266	0.000230266	0.000368426	0.00377637	4.60532e-05	0.00202634	0.000506586	0.00391453
ML113468	563262	LF_per3	LF	duroc	per3	rep1	0.000983714	0	0.00371625	0.000655809	0.000273254	0.00694065	0.000163952	0.000109302	0.000109302	0.000163952	0	0.00169417	0.000874413	0.000109302	0.000491857	0.000109302	0	0.00158487	0.000327905	0.000437206	0.00158487	0.00234998	5.46508e-05	0.00114767	5.46508e-05	5.46508e-05	0.000437206	0.000163952	0.000491857	0.000109302	0.00071046	0	0	0.000109302	0.000327905	5.46508e-05	0.000163952	0.00103836	0.00245929	0.000109302	0.000218603	0.00349765	0.00245929
ML113469	2964	LF_per3	LF	duroc	per3	rep1	0.000113097	0.00203574	0.000113097	0	0.000113097	0.000226193	0	0.000452386	0.000113097	0.000452386	0	0.00135716	0.000113097	0.000113097	0	0.000452386	0	0.00214884	0	0.00067858	0.00067858	0.000791676	0	0.00113097	0.00180955	0	0.00226193	0.00067858	0.00542864	0	0.000791676	0.00033929	0	0	0.000113097	0	0.000452386	0.00180955	0.00135716	0.000226193	0.000113097	0.00147026	0.00395838
ML113470	2962	LF_per3	LF	duroc	per3	rep1	0.000856164	0.0042436	0.00275462	0.000111674	0.000111674	0.00275462	0.000111674	0.000148898	0.000148898	7.44491e-05	0.000558368	0.000148898	3.72245e-05	0.000111674	0.00223347	0.000595593	7.44491e-05	0	3.72245e-05	0.000744491	0.000111674	0.00223347	0.000260572	0.0150387	0.000148898	0.000186123	0.000148898	0.000111674	0.000297796	0.000521144	0.00111674	0.000148898	0	0.000223347	0.000335021	0.000297796	3.72245e-05	0.00081894	0.00268017	0.00104229	0.00301519	0.00163788	0.000483919
ML113471	3029	LF_per3	LF	duroc	per3	rep1	0.00064954	0.000909357	0.00461174	0	0.000389724	0.00321523	0.000259816	0.000194862	3.2477e-05	3.2477e-05	0	0.00168881	3.2477e-05	3.2477e-05	0.00107174	0	0	0.000682017	0.000129908	0.000746972	0.00149394	0.00256568	0.000259816	0.00100679	0.000909357	0	0.00230587	6.4954e-05	0.000292293	0.00032477	0.00107174	0.000129908	3.2477e-05	9.74311e-05	0.000357247	0.000227339	0	0.00087688	0.00188367	9.74311e-05	9.74311e-05	0.000844403	0.000357247
ML113472	2975	LF_per3	LF	duroc	per3	rep1	0.0028134	0.000196284	0.0115807	0.00016357	0.000196284	0.00310783	0	0.000228998	0	6.54279e-05	3.27139e-05	0.00300968	0	9.81418e-05	0.00124313	6.54279e-05	0.000261712	0.00137399	0.000490709	0.00261712	0	0.00323868	3.27139e-05	0.00575766	0.000196284	0.00016357	0.00242083	0.000261712	0.000261712	0.00114499	0.000752421	0.00016357	6.54279e-05	3.27139e-05	0.000392567	0	3.27139e-05	0.00588851	0.00621565	0	0.00134127	0.000457995	0
ML113473	2492	LF_per3	LF	pietrain	per3	rep1	0.00022119	0.000387083	0.00514267	0.000110595	5.52975e-05	0.00608273	0.000110595	0.000165893	0.000276488	0	0	0.000331785	0	0	0.00326255	0	5.52975e-05	0.000165893	0.00044238	0.000774165	0	0.00481088	0.00022119	0.000276488	5.52975e-05	0.000110595	0.000110595	5.52975e-05	0	0.00199071	0.000497678	0.000165893	0	0	5.52975e-05	0	5.52975e-05	0.00259898	0.00641451	0.00022119	0	0.000276488	0
ML113474	2454	LF_per3	LF	pietrain	per3	rep1	0.00132652	0.0027857	0.000729588	6.63262e-05	6.63262e-05	0.0070969	0.00119387	0.000331631	0.000331631	0.000198979	0	0.000464283	6.63262e-05	0.000132652	0.00477549	0.000994893	0	0.00212244	0.000331631	0.000265305	0.000928567	0.00086224	0.00053061	0.00265305	0.000464283	6.63262e-05	0.000596936	0.000994893	0.000795914	6.63262e-05	0.00198979	0.000198979	0.00106122	0	0.00265305	0.000132652	0.000397957	0.000928567	0.000729588	0.000729588	0.00185713	0.00112755	0.000132652
ML113475	2414	LF_per3	LF	pietrain	per3	rep1	0.0535168	0.000218436	0.000109218	0.000218436	0.000327654	0.00229358	0.000327654	0.000109218	0.000109218	0.000218436	0	0.00218436	0.000109218	0.000218436	0.000982962	0.000327654	0.00054609	0.00775448	0	0.000327654	0.00229358	0.000655308	0.00109218	0.00251201	0	0.000109218	0	0.000109218	0.00109218	0.000218436	0.00917431	0	0.000109218	0.000655308	0.015509	0.000327654	0	0.00054609	0.000327654	0	0.000764526	0.00054609	0.000436872
ML113476	2516	LF_per3	LF	pietrain	per3	rep1	0.000492465	0.000196986	0	0	9.84931e-05	9.84931e-05	0.00270856	0	0.000246233	0	0.000196986	0.000246233	0.000541712	0.000295479	0	0.000246233	0.000935684	0.00128041	9.84931e-05	0.000196986	4.92465e-05	0.000246233	4.92465e-05	0.0383138	4.92465e-05	0.00103418	0	0	0.00379198	0	0.000787944	9.84931e-05	0	0.00157589	0.0084704	0.000196986	0.00659903	0.00945533	0.000295479	0	0.00226534	0.000443219	0.000295479
ML113477	563263	LF_per4	LF	lw	per4	rep1	0.0444796	0.0131484	2.67788e-05	0.000187451	0.000294567	0	0.000187451	5.35576e-05	8.03363e-05	0.000267788	0	8.03363e-05	0.00042846	0	2.67788e-05	0.000160673	0.000294567	0	0	0	0.00275821	0.00455239	0.000187451	0.000267788	5.35576e-05	0.000294567	0.000321345	2.67788e-05	0.0012586	0.000187451	0.00278499	0.000133894	0	0.00104437	0.00238331	0.000187451	0.00171384	0.000401682	0.00243687	0	0	0	0.00117827
ML113479	563392	LF_per4	LF	lw	per4	rep1	0.0137122	0.0137881	0.00144339	0.000189919	0.000151935	0.0025829	0.00079766	0	0.000265887	0.000227903	0.000151935	0.000873628	0.000189919	0	7.59676e-05	0.000113951	0.000113951	0.00429217	0.000151935	0.00212709	0.0127246	0.0014054	0.000189919	0.00288677	0.000303871	0.000227903	0.000873628	0.000303871	0.00182322	7.59676e-05	0.00733088	7.59676e-05	0.000417822	0.000607741	0.00459604	7.59676e-05	0.00186121	0.000189919	0.000189919	0	0.000645725	7.59676e-05	0.00079766
ML113480	563258	LF_per4	LF	lw	per4	rep1	0.0003832	0.0100909	0.00429185	0.000178827	0.000613121	0.000945228	5.10934e-05	2.55467e-05	5.10934e-05	0.000204374	2.55467e-05	0.00214592	7.66401e-05	5.10934e-05	0.00127733	0.00015328	0	0.00278459	2.55467e-05	0.00143062	0.000204374	0.00288678	0.00015328	0.0015328	0	0.000332107	0.000945228	0.0003832	0.00498161	0.00130288	0.00171163	0.000102187	5.10934e-05	5.10934e-05	0.0031167	0.000204374	0	0.000970775	0.00562027	0.00125179	0.000510934	2.55467e-05	0.000408747
ML113481	563261	LF_per4	LF	lw	per4	rep1	8.0707e-05	0.000282474	0.00161414	0.00012106	0.000161414	0.00197732	0.000524595	0	0.000968484	0	0.000242121	0.00100884	0.000443888	0.000726363	0.000443888	8.0707e-05	0.00012106	8.0707e-05	8.0707e-05	0.0012106	0	0.000363181	0.000403535	0.0173117	0.000847423	0.000968484	0	0.000282474	0.000726363	0.000645656	0.0040757	0.00012106	0.000524595	4.03535e-05	0.00242121	0.000201767	0.000242121	0.00133167	0.00318793	4.03535e-05	0.00181591	0	0
ML113485	2954	LF_per4	LF	duroc	per4	rep1	0.00162461	0.00953103	0.000433229	0	0.000541536	0.000541536	0.000108307	0.000108307	0.000324921	0	0.000108307	0.00162461	0.000216614	0.000108307	0.00075815	0.000216614	0	0.000541536	0	0.000541536	0.00227445	0.0015163	0.00184122	0.00877288	0.00129969	0.000108307	0.000216614	0.000324921	0.00216614	0	0.000974764	0	0.00075815	0.000108307	0.00422398	0.000541536	0.0030326	0.000324921	0.00281599	0.000541536	0.000433229	0.000108307	0.000433229
ML113486	3042	LF_per4	LF	duroc	per4	rep1	0.0137301	0.00592754	0.00260086	0.000846791	0.000483881	0.00114922	6.04851e-05	6.04851e-05	0.000181455	0.00012097	0	0.00532269	0.000967761	0.000302425	0.000604851	0.000604851	0.000362911	0.0044759	0.000302425	0.00102825	0.00707676	0.000302425	0.000181455	0.00743967	0.00024194	0.000181455	0.000302425	0.00024194	0.00314522	0.000725821	0.00187504	6.04851e-05	0	0.00133067	0.00181455	0.00012097	0.000725821	0.000786306	0.00024194	0.000302425	0.000846791	0	0.00411299
ML113487	2976	LF_per4	LF	duroc	per4	rep1	0.000185099	0.0233688	0.0016659	0.000231374	4.62749e-05	0.000601573	4.62749e-05	0.00124942	4.62749e-05	0.000185099	0.000786673	0.00421101	0.00115687	9.25497e-05	9.25497e-05	0.000509024	4.62749e-05	0.0105969	0	0.000647848	0.00134197	0.000416474	4.62749e-05	0.000323924	0.000138825	0.000370199	0.000138825	0.000185099	0.000185099	9.25497e-05	0.000694123	0.000185099	0.000462749	0.000370199	0.000879223	0.000185099	0.00374826	0.000694123	0.000138825	4.62749e-05	0.000416474	0.0011106	0.000231374
ML113488	2328	LF_per4	LF	pietrain	per4	rep1	0.116199	0.00547027	0	4.41151e-05	0.000132345	0.000132345	4.41151e-05	0.000132345	0	0	0	0.00207341	0.00123522	4.41151e-05	0.000220575	0.000573496	0.000617611	0.000220575	4.41151e-05	8.82301e-05	4.41151e-05	4.41151e-05	0	0.000220575	0.00198518	0.000132345	0.000882301	8.82301e-05	0.000705841	0	0.000308805	4.41151e-05	0	0.000220575	0.000485266	4.41151e-05	0.00308805	0.000132345	8.82301e-05	0	0	0	0.00017646
ML113489	2515	LF_per4	LF	pietrain	per4	rep1	0.0478951	0.000152532	0	0	0	0.0033557	0.00076266	0	0.000457596	0.000305064	0.000457596	0	0	0	0.000152532	0	0.00076266	0.000152532	0	0	0	0	0.000457596	0.0295912	0.000305064	0.00152532	0	0	0	0	0.00213545	0	0.00472849	0	0	0	0	0	0.000457596	0	0.00320317	0.000152532	0
ML113491	2591	LF_per4	LF	pietrain	per4	rep1	0.0572752	0.00682427	0.000792103	0.000121862	0.000182793	0.000243724	6.0931e-05	0.000121862	0.000304655	6.0931e-05	0.000182793	0.00694614	0.000426517	6.0931e-05	0.0098099	0.000365586	0.000426517	6.0931e-05	0.000548379	0.000731172	6.0931e-05	0.000243724	0	0.000243724	0.00060931	0.000243724	0.001767	0.000121862	0.003534	0.000304655	0.000365586	0.000365586	0	6.0931e-05	0.000487448	6.0931e-05	0.000670241	0.0103583	6.0931e-05	0.000365586	0	0	0.000731172
ML113492	2430	LF_per4	LF	pietrain	per4	rep1	0.0368865	0.0102036	0.000225744	0.000225744	0.00072238	0.0017608	0.000451488	0.000451488	4.51488e-05	0.000270893	4.51488e-05	0.0019414	0.00130931	0	0.00284437	0.000677231	9.02975e-05	0.000586934	0	0.000902975	0.000767529	0.00126417	0.000135446	0.000586934	0.00528241	0.000225744	0.00519211	0	0	4.51488e-05	0.00103842	0.000225744	0	0.000225744	0.00144476	0.000270893	0.00135446	0.00153506	0.000180595	0.000180595	0	0.000586934	4.51488e-05
ML113493	565402	LF_per1	LF	lw	per1	rep2	0.00038506	0.00365807	9.62649e-05	4.81325e-05	0.000288795	0.000433192	0.000288795	0.00057759	0	0	0.000144397	0.000721987	0.000336927	0.00019253	0.00476511	0.000433192	0.000144397	0.00057759	4.81325e-05	0.0020697	0.000721987	0.000625722	0.000770119	0.00851945	0.0219965	0.000433192	0.00038506	0	0.000914517	4.81325e-05	0.000625722	0.00057759	0.000144397	0	0.000529457	9.62649e-05	0.00721987	9.62649e-05	0.00433192	0.000721987	0.000962649	0.000240662	0.0017809
ML113494	565404	LF_per1	LF	lw	per1	rep2	0.0565138	0.00485805	0.00258502	4.45692e-05	0.0005794	0.00191648	0.000133708	0.000133708	4.45692e-05	0.000133708	0	0.000980523	8.91385e-05	4.45692e-05	0.00178277	0.000311985	0.000356554	0.000222846	0	0.00655168	0.000668539	0.00120337	0.000757677	0.00182734	0.00218389	0.000267415	0.00133708	0.000133708	0.0005794	0.000178277	0.0005794	0.000222846	0	0	0.00325355	4.45692e-05	0.00102509	0.00133708	0.00205018	0.000980523	0.000222846	0.000668539	0.000623969
ML113495	565501	LF_per1	LF	lw	per1	rep2	0.00432047	0.00131492	0.000610501	0.000140885	9.39232e-05	0.000563539	4.69616e-05	0.000234808	0	0.000234808	0.000422654	0.001221	0	0	0.00291162	0.000234808	9.39232e-05	0.000422654	4.69616e-05	0.00126796	0.000187846	0.000422654	4.69616e-05	0.000798347	0.0224007	0	0.0028177	0.000234808	0.000610501	0.000328731	0.000140885	0.000422654	4.69616e-05	9.39232e-05	0.000516577	0.000422654	4.69616e-05	0.000328731	0.00253593	0.00103315	0.000422654	0.000704424	0.00145581
ML113496	565503	LF_per1	LF	lw	per1	rep2	0.000553848	0.00390463	0.00282462	0.000138462	0.000166154	0.00069231	0.000193847	0.000166154	0.000166154	8.30772e-05	0.000221539	0.00135693	5.53848e-05	0.00011077	0.00523386	0.000387694	2.76924e-05	0.000526155	0.00011077	0.00445848	0.000553848	0.00130154	0	0.000720002	0.00423694	0	0.00166154	0.000332309	0.00235385	0.000138462	0.000609233	0.00058154	0.000249232	0.000138462	0.000858464	0.000138462	0.000526155	0.00108	0.00199385	0.00227078	0.00011077	0.000498463	0.000996926
ML113497	565406	LF_per1	LF	lw	per1	rep2	0.000367332	0.00159177	0.00489776	0.000367332	0	0.00061222	0.000122444	0.000122444	0	0	0.000367332	0.00171422	0	0.000122444	0.0102853	0.000244888	0	0.000979552	0	0.00367332	0	0.00232644	0	0.000367332	0.0030611	0	0.000734664	0.000367332	0.0019591	0	0.000367332	0.000244888	0	0	0.00061222	0.000734664	0.000244888	0.00220399	0.0030611	0.00134688	0	0.001102	0.00061222
ML113498	5126	LF_per1	LF	duroc	per1	rep2	0.000400395	0.00718042	0.00261591	0.000106772	5.3386e-05	0.000987641	8.0079e-05	8.0079e-05	0	0.00026693	0.000293623	0.00186851	2.6693e-05	0	0.00256253	0.00026693	0	0.00053386	0.000213544	0.00704695	0.00026693	0.000667325	8.0079e-05	0.00026693	0.00373702	0.000106772	0.00347009	0.000213544	0.000987641	0.000160158	0.000347009	0.000240237	2.6693e-05	5.3386e-05	0.000133465	0.000400395	0	0.000694018	0.00314977	0.00157489	0.00026693	0.00130796	0.00146812
ML113499	5135	LF_per1	LF	duroc	per1	rep2	0.00113489	0.00372892	0.00170233	0.000202659	0.000202659	0.00068904	0.000364786	0.000162127	0.000243191	0.000324254	0.000324254	0.00105383	8.10636e-05	4.05318e-05	0.00336414	0.000283722	8.10636e-05	0.000162127	0	0.00194553	0.000364786	0.000567445	0.000121595	0.0017834	0.00202659	0.000567445	0.00652562	0.000162127	0.000567445	0.000486381	0.000729572	0.000162127	4.05318e-05	0.000405318	4.05318e-05	0.000121595	0.000162127	0.000486381	0.00409371	0.00109436	0.000770104	0.000526913	0.00174287
ML113500	5069	LF_per1	LF	duroc	per1	rep2	0.00592223	0.00139137	0.000784873	0	0.000214056	0.000606493	0.000642169	0.000535141	0.000606493	0.000535141	7.13521e-05	0.000570817	0.000107028	0.000570817	0.00214056	0.000142704	0.000214056	0.000249732	0	0.000463789	0.000285408	0.000570817	0.000321085	0.00774171	0.00363896	0.000107028	0.00146272	0.000392437	0.000321085	0.000214056	0.00149839	3.56761e-05	0.000891902	0.00153407	0.000321085	0	0.000321085	0.000749197	0.00392437	0.000392437	0.000642169	0.000856225	0.00296111
ML113501	5093	LF_per1	LF	duroc	per1	rep2	0.00131264	0.0138296	0.000609442	0.000187521	0.000890722	0.000281281	0.000234401	0.000421921	0.000328161	0.000187521	4.68801e-05	0.00328161	0.000421921	0.000187521	4.68801e-05	0.000187521	9.37603e-05	0.00562562	0	0.00206273	0.00112512	0.000375041	0.00014064	0.00370353	0.00112512	0.000187521	0.000656322	0.00014064	0.000984483	0	0.00187521	0.00014064	9.37603e-05	0.000703202	0.000187521	4.68801e-05	0.000796962	0.000796962	0.00557874	0.000468801	0.000375041	0.000656322	0.000468801
ML113502	5121	LF_per1	LF	duroc	per1	rep2	0.0421701	0.00242401	0.000269334	0.000153905	0.000192382	0.00153905	0.00111581	0	0.000500192	0.000192382	0.000307811	0.000384763	0	0.000115429	0.000192382	7.69527e-05	0.000192382	0.00126972	0	0.000153905	3.84763e-05	0.0021162	0.000153905	0.000615621	0.000115429	0.00123124	7.69527e-05	0.000346287	0.012197	0.000230858	0.00442478	3.84763e-05	0.000538669	0.000153905	0.0119661	0.000115429	0.000230858	0.00200077	0.0346287	7.69527e-05	0	3.84763e-05	0.000692574
ML113503	5108	LF_per1	LF	duroc	per1	rep2	0.0157169	0.000439912	0.00687862	0.000679864	3.9992e-05	0.00863827	0.000239952	7.9984e-05	0.00039992	0.00039992	3.9992e-05	0.00135973	7.9984e-05	0.000559888	0.00107978	0.00019996	0.000119976	0.000439912	0.000159968	0.00103979	0.000519896	0.00059988	0	0.00231954	0.00059988	0.000319936	0.00243951	0.000759848	0.0009998	0.000759848	0.00255949	0.000119976	0.000119976	7.9984e-05	0.00243951	0	0.00019996	0.00331934	0.00443911	7.9984e-05	0.000319936	0.000959808	0.000119976
ML113504	4171	LF_per1	LF	pietrain	per1	rep2	0.00676121	0.000329815	0.000494723	0	0	0.000659631	0	0	0	0	0	0	0	0.000329815	0	0	0.000164908	0.00148417	0	0	0.00131926	0.000659631	0	0.00577177	0	0	0.000164908	0	0	0	0.000494723	0	0	0.00115435	0.000164908	0	0.000824538	0.000329815	0.49967	0	0	0	0
ML113505	4226	LF_per1	LF	pietrain	per1	rep2	0.0129769	0.00201549	0.00254588	0.00060111	0.000212157	0.00293483	0.000282875	0.000106078	0.000141438	0.000212157	0.000247516	0.000777907	0.000141438	0.000318235	0.00275804	0.000530391	0.000318235	0.000954705	0.000141438	0.000919345	0.00339451	0.00233372	0.000282875	0.00452601	0.000459673	0.000176797	0.000141438	0.000247516	0.000530391	0.000353594	0.00247516	0.000424313	0	0.000388954	0.00159117	0.000353594	0.000495032	0.000848626	0.0137548	0.000777907	0.000813267	0.000318235	0.000777907
ML113506	4250	LF_per1	LF	pietrain	per1	rep2	0.00248565	0.00819672	0.00124282	0.000414275	0.000177546	0.000917323	0.000147955	0.000355093	0.000118364	2.95911e-05	0.000295911	0.000651003	0.000739776	0.000503048	0.00150914	0.000591821	2.95911e-05	0.00177546	5.91821e-05	0.0026336	0.000739776	0.000828549	0.000147955	0.00284074	0.000414275	0.000798958	0.00136119	0.000177546	0.000473457	0.000147955	0.000532639	0.000355093	0.000710185	0.000295911	0.000621412	0.000177546	0.00218974	0.000473457	0.00281115	0.00322542	0.00112446	0.000295911	0.000236728
ML113507	4277	LF_per1	LF	pietrain	per1	rep2	0.00247899	0.00473262	0.00054731	0.000289752	0.000321947	0.00131998	3.21947e-05	0.000772673	0.000515115	0.000160974	0.00112681	0.000933647	0.00054731	0.000128779	0.000418531	0.000289752	0.000128779	0.000257558	0	0.00746917	0.000128779	0.00373459	9.65841e-05	0.00482921	0.00144876	0.000676089	0.00315508	0.000354142	0.000289752	0.000450726	0.000901452	0.000193168	0.0030585	0.000128779	0.000193168	0.000128779	0.00292972	0.000354142	0.00283313	0.00737259	0.00154535	0.000160974	0.00054731
ML113508	4018	LF_per1	LF	pietrain	per1	rep2	0.00315956	0.000947867	0.00263296	0.000210637	0	0.00431806	0.000421274	0.000210637	0.00073723	0	0.000315956	0.00073723	0.000210637	0	0.000631912	0.000315956	0.000421274	0.00179042	0	0.00210637	0	0.00294892	0.000105319	0.012217	0.000315956	0.000421274	0.000631912	0.000421274	0.000210637	0.000842549	0.00421274	0.000421274	0.00179042	0.000526593	0.000421274	0.000315956	0.00073723	0.000526593	0.00252765	0.00252765	0.00326488	0.000526593	0.000105319
ML113509	4290	LF_per1	LF	pietrain	per1	rep2	0.0133653	0.00349092	0.00139637	0	0	0.00159585	0.000498703	9.97407e-05	0.00129663	9.97407e-05	0.000498703	0.00149611	0.000398963	9.97407e-05	0.000199481	9.97407e-05	0.000299222	0.00398963	0	0.000398963	0	0.00239378	0	0.0123678	0	0.000398963	0.00169559	0.000398963	0.000398963	0.000199481	0.00668263	9.97407e-05	0.000598444	0.000598444	0.000698185	0.000299222	0.00159585	0.00109715	0.00179533	0.000299222	0.00139637	9.97407e-05	0.000398963
ML113510	565505	LF_per2	LF	lw	per2	rep2	0.0718576	0.0230545	0.00229662	0.000706651	0	0.000839148	0.000529989	0.000220829	0	8.83314e-05	4.41657e-05	0.0032241	4.41657e-05	0.00030916	0.000176663	0	0.000662486	0.000220829	4.41657e-05	0.000529989	4.41657e-05	0.00105998	0	0.00468157	0	0.000264994	0.00061832	4.41657e-05	0.00251745	0.00030916	0.00256161	8.83314e-05	0	0.000264994	0.00176663	4.41657e-05	4.41657e-05	0.0015458	0.00163413	0.000574154	0.000176663	0.000220829	0.000883314
ML113511	565400	LF_per2	LF	lw	per2	rep2	0.0660899	0.00280848	4.52981e-05	9.05961e-05	0.00022649	0.000588875	0.000407683	9.05961e-05	0.000362384	0.000317086	4.52981e-05	0.000317086	0.000770067	4.52981e-05	0	0	9.05961e-05	0.000860663	0	0.000724769	0.000679471	0.00280848	0.000181192	0.000588875	0.000724769	0.000317086	0.000951259	9.05961e-05	0.00344265	4.52981e-05	0.00380504	0.000452981	0.00022649	0.0024461	0.000271788	9.05961e-05	0.000996557	0.00135894	0.0024008	4.52981e-05	9.05961e-05	4.52981e-05	0.000452981
ML113513	565403	LF_per2	LF	lw	per2	rep2	0.0642804	0.0026184	8.6321e-05	0.000690568	0.0005467	2.87737e-05	0.00031651	0.000517926	0.000978305	2.87737e-05	0.000258963	0.00123727	0.000978305	0.000230189	0	0.000172642	0	0.022242	0	0.000834436	0.000143868	0.00235944	0	0.000287737	0.000172642	0.000402831	0.00469011	0	0.000230189	0	0.00123727	0.000287737	2.87737e-05	0.000230189	0.000690568	5.75473e-05	0.00457501	0.00103585	0.00161133	2.87737e-05	0	0.000258963	0.0005467
ML113515	565502	LF_per2	LF	lw	per2	rep2	0.0018286	0.00379787	0.00038682	0.000175827	0.000351655	0.000105496	0	3.51655e-05	0	0.000175827	7.03309e-05	0.000562647	0.000175827	0.000316489	0.0019341	0.000210993	0.000140662	0.000738475	0	0.000351655	0.00126596	0.000140662	0.000140662	0.00312973	0.000703309	0	0.0018286	7.03309e-05	0.00288357	0.000210993	0.000175827	0.000457151	0	0.000492316	0	0	0.000351655	0.000527482	0.00175827	0.00316489	0.000457151	7.03309e-05	0.000562647
ML113517	565504	LF_per2	LF	lw	per2	rep2	0.00151299	0.00955423	0.000308201	0.000756493	0.000308201	0.000392256	0.000140091	0.000280183	0.000112073	0.000112073	0.000140091	0.00117677	0.00112073	5.60365e-05	0.00221344	0.000672438	0	0.000588384	5.60365e-05	0.00182119	0.00120479	0.000700457	2.80183e-05	0.000364237	0.00114875	0.000476311	0.00756493	5.60365e-05	0.000672438	0.000448292	0.000868566	0.000392256	0.000784512	0.000280183	0.000112073	0.000112073	0.0012328	0.000700457	0.00395058	0.00294192	0.000140091	0.000476311	0.000924603
ML113518	5146	LF_per2	LF	duroc	per2	rep2	0.00228089	0.00707863	0.00154681	5.24343e-05	0.00018352	0.000681645	0.00055056	0.00036704	0.000471908	2.62171e-05	0.00123221	0.00188763	0.00162546	0.000288388	0.00608237	0.000209737	0.000340823	0.00136329	0	0.004588	0.00112734	0.00133707	0.000209737	0.0104606	0.000602994	0.000445691	0.000576777	0.000209737	0.00055056	0.000812731	0.000419474	0.000235954	2.62171e-05	0.000288388	0.000865165	0.000104869	0.00154681	0.000340823	0.00212359	0.00469287	0.00225467	0.000419474	0.000629211
ML113519	5061	LF_per2	LF	duroc	per2	rep2	0.00240953	0.00140191	0.000175239	0.000175239	4.38097e-05	0.00573907	0.000569526	0.000262858	0.000350478	0.000219048	0.000175239	0.000788574	0.00205906	0.0022781	4.38097e-05	0.000175239	0	0.00552002	0	0.000131429	4.38097e-05	0.00205906	0	0.000876194	0.000131429	0.000613336	0.000131429	0.000350478	0.000350478	0.000262858	0.00162096	0.000219048	0.000744765	0.000131429	0.00525716	0.000175239	0.00346097	0.000175239	0.00346097	0.00503811	0.000262858	0	0
ML113520	5078	LF_per2	LF	duroc	per2	rep2	0.0921919	0.00293979	0.00393932	0.000117592	0.000235183	0.000352775	0.000235183	0.000117592	5.87959e-05	0.000117592	0	0.00305738	0.00070555	0.000293979	0.000529163	0.000352775	5.87959e-05	0.000235183	5.87959e-05	0.000117592	0.000352775	0.00111712	0	0.000293979	5.87959e-05	0.000176388	0.0014699	5.87959e-05	0.00070555	0.000176388	0.000470367	0.000235183	0	5.87959e-05	0.00070555	0.000176388	0.000176388	0.000235183	0.00205786	5.87959e-05	5.87959e-05	0.000117592	0.000587959
ML113521	5098	LF_per2	LF	duroc	per2	rep2	0.115306	0.00352491	0.000597443	5.97443e-05	0.000238977	0.000238977	0.000119489	5.97443e-05	0.000179233	0.000238977	0	0.00352491	0.000238977	0.000358466	0.000298721	0.000298721	0.000358466	5.97443e-05	0	0	0.0016131	0.000716932	0	0.000238977	0.000716932	0.000119489	0.000597443	0	0.00119489	0	0.000537699	5.97443e-05	0.000119489	0.000358466	0.000179233	0	0.0078265	0.000657187	0.00268849	0.000179233	5.97443e-05	0	0.000358466
ML113522	5057	LF_per2	LF	duroc	per2	rep2	0.114528	0.014159	0.000570928	0.0007993	0.000570928	0.000152248	0.000114186	0.000228371	0.000114186	7.61238e-05	0.000190309	0.00262627	0.000228371	7.61238e-05	0.000114186	0.000570928	0.000342557	0.00144635	0	0.00114186	0.000723176	0.00201728	0	0.00201728	0.000494805	0.00133217	0.000723176	7.61238e-05	7.61238e-05	7.61238e-05	0.000304495	0	0	0.000304495	0.00201728	0.000228371	0.00163666	0.000494805	0.00471967	0.00060899	0.000228371	0.000304495	0.0007993
ML113523	5167	LF_per2	LF	duroc	per2	rep2	0.0177981	0.0144248	0.000257012	0.000224885	0.00224885	6.42529e-05	0.000224885	0.000385517	0.000353391	3.21264e-05	9.63793e-05	0.000771035	0.000963793	0.000224885	0.000385517	0.000481897	0.000192759	0.00382305	0	0.00163845	0.000353391	0.000610403	0	0.00131718	0.000803161	0.00054615	0.00311627	6.42529e-05	0.000514023	0.000385517	0.000257012	0.000385517	0.000128506	0.000738908	6.42529e-05	0	0.0102483	0.000160632	0.00250586	0.000835288	9.63793e-05	9.63793e-05	0.00112443
ML113524	4039	LF_per2	LF	pietrain	per2	rep2	0.0625787	0.0313193	0.00260744	0.000119883	0.000449559	0.00104897	0.000179824	0.000149853	2.99706e-05	0.000209794	2.99706e-05	0.000329677	0.000719295	0.0012288	0.000359648	0.000149853	2.99706e-05	0.0012288	0	0.00167836	0.000269736	0.00155847	0.000209794	2.99706e-05	0.000899119	5.99413e-05	0.00299706	0.000179824	0.0055146	0	0.00185818	8.99119e-05	0	0.00137865	0.000629383	0.000209794	0.00338668	0.00137865	0.00284721	0.000539471	2.99706e-05	0.00128874	0.00269736
ML113525	4200	LF_per2	LF	pietrain	per2	rep2	8.64379e-05	0.00123894	0.000691503	5.76253e-05	5.76253e-05	0.000288126	0.000230501	0.000461002	0	5.76253e-05	0	0.00236264	5.76253e-05	0.000115251	0.00815397	8.64379e-05	2.88126e-05	0.00054744	0	0.000950817	5.76253e-05	0.000403377	0	0.00244907	0.000288126	0	0.00423546	0	0.000115251	0	0.00213213	0.000374564	2.88126e-05	0.000115251	0	2.88126e-05	0.00302533	0.00054744	0.00253551	0.00161351	0.000749128	0.00112369	0.022301
ML113526	4043	LF_per2	LF	pietrain	per2	rep2	0.00195606	0.00420686	0.000214362	0.000214362	8.03859e-05	0.000187567	0	0.00045552	2.67953e-05	2.67953e-05	0	0.00142015	0.000107181	0.000321543	0.00107181	0.000321543	5.35906e-05	0.000401929	2.67953e-05	0.000589496	0.00096463	0.000669882	0	0.000348339	0.000589496	0.000187567	0.000160772	0.000267953	8.03859e-05	5.35906e-05	0.0011254	0.000348339	0	0	0.000321543	0.000214362	0.000643087	0.00155413	0.00404609	0.00117899	0.000401929	0.000375134	0.00211683
ML113527	4300	LF_per2	LF	pietrain	per2	rep2	0.000425104	0.0023574	0.000734271	3.86458e-05	3.86458e-05	7.72917e-05	3.86458e-05	0.000193229	0.000231875	7.72917e-05	3.86458e-05	0.000270521	0.000309167	0.000270521	0.00309167	0.0009275	7.72917e-05	0.00197094	0.000734271	0.00119802	0.000734271	0.000734271	0	0.00115938	3.86458e-05	0	0.00216417	0	0.000502396	0	0.00208688	0.000193229	0	0.000502396	3.86458e-05	3.86458e-05	0.0013526	0.00270521	0.00255063	0.00386458	0.000656979	0.00359406	0.00231875
ML113528	4181	LF_per2	LF	pietrain	per2	rep2	0.000978691	0.00209084	0.000711775	8.89719e-05	0.000177944	0.00022243	4.4486e-05	0.000311402	0	0.00022243	0.000177944	0.00293607	0.000400374	0.000934205	0.000578318	0.000889719	0	0.00422617	0.000177944	0.00244673	0.00022243	0.000756261	4.4486e-05	0.000800747	0.00275813	0	0.00578318	0.000177944	0.000800747	0	0.000622804	0.000355888	0.000133458	0.000489346	0.000133458	4.4486e-05	0.00106766	0.000622804	0.00520486	0.000667289	0.000355888	0.00244673	0.000800747
ML113529	4237	LF_per2	LF	pietrain	per2	rep2	0.000476392	0.0149799	0.000582257	0.00021173	0.000105865	0.00021173	0.000158797	0.000264662	0.00142918	5.29325e-05	0.000264662	0.00142918	0.000476392	0	0	0.000158797	5.29325e-05	0.00111158	0	0.000952784	0.000370527	0.000529325	0	0.0104806	0.0019585	0.000370527	0.000635189	0	0.000952784	0.000264662	0.000582257	0.000105865	0.000105865	0	0.000105865	0.000317595	0.00243489	0.000635189	0.00402287	0.000846919	0.000846919	0.00164091	0.00635189
ML113530	565402	LF_per3	LF	lw	per3	rep2	0.00045819	0.00114548	0	0.00061092	0	0.00061092	0	0.00045819	0	0.000229095	0	0.00137457	0	0.000381825	0.00412371	0	0.00045819	0	0	7.6365e-05	0.00030546	0.000534555	0	0.0045819	0.00160367	0	0	0	0.00015273	7.6365e-05	0.000229095	0	0	0.00015273	0.000687285	0	0.00061092	0.000229095	0.362505	0.000687285	0	0.00030546	0.00297824
ML113531	565404	LF_per3	LF	lw	per3	rep2	0.000323468	0.00205633	0.000184839	0.000115524	2.31048e-05	0.000138629	0.000254153	0.000415887	4.62097e-05	6.93145e-05	0.000138629	0.000877983	0.000323468	0.000300363	0.000901088	9.24193e-05	4.62097e-05	0.000415887	0	0.00166355	0.000739354	0.000415887	9.24193e-05	0.000161734	0.00251843	6.93145e-05	0.00154802	9.24193e-05	0.000231048	2.31048e-05	0.000762459	0.00067004	0.000115524	4.62097e-05	6.93145e-05	0.000277258	0.00127077	0.000762459	0.00566068	0.00494443	9.24193e-05	0.000577621	0.000508306
ML113532	565501	LF_per3	LF	lw	per3	rep2	0.00897151	0.00172648	0.00191146	0.00015415	0.000462449	0.00157233	0.000308299	0.00015415	0.000308299	0.00021581	6.16599e-05	0.00194229	6.16599e-05	0.00012332	0.00194229	0.00015415	0.000277469	0.00107905	3.08299e-05	0.00302133	0.00141818	0.00188063	3.08299e-05	0.00117154	0.00175731	0.00012332	0.00277469	0.00012332	0.00221976	6.16599e-05	0.000894068	0.000277469	0	3.08299e-05	0.00157233	0.000400789	0.000647429	0.000801578	0.00314465	0.00388457	0.00018498	0.000277469	0.0015415
ML113533	565503	LF_per3	LF	lw	per3	rep2	0.000333834	0.00205864	0.00361654	0.000166917	0.000333834	0.00122406	0.00116842	0.000361654	0.000222556	0.000612029	8.34585e-05	0.00186391	0.000306015	0.000250376	0.00225338	0.000528571	5.5639e-05	0.000361654	5.5639e-05	0.00344962	0.00222556	0.00144661	0.000528571	0.00856841	0.000306015	0.000389473	2.78195e-05	0.00133534	0.000778946	0.000222556	0.00517443	0.000389473	0.000500751	8.34585e-05	0.00344962	0.000166917	0	0.000751127	0.00361654	0.00130752	0.00194737	0.000194737	0.000250376
ML113534	565406	LF_per3	LF	lw	per3	rep2	0.000381461	0.00244771	0.00060398	3.17884e-05	9.53652e-05	0.00527688	0.000667557	0.000158942	0.000317884	0.000222519	6.35768e-05	0.00120796	0.000254307	0	0.00638947	6.35768e-05	0	0.000731134	3.17884e-05	0.000476826	0.00146227	0.00123975	0.000158942	0.00187552	0.000826499	0.000158942	3.17884e-05	0.00060398	0.000762922	0.000222519	0.00178015	0.000349673	0	6.35768e-05	0.00419607	0.000158942	0.000667557	0.000413249	0.00206625	0.00222519	0.000826499	0.000286096	0.000985441
ML113535	5126	LF_per3	LF	duroc	per3	rep2	0.0370807	0.00368351	0.00171897	0.000294681	9.8227e-05	0.00225922	0.000196454	0.000392908	0.000196454	0.000245568	0	0.00112961	0.000687589	0	0.00132606	0.000540249	0.000442022	0.00672855	0.000491135	0	0.00216099	0.00166986	4.91135e-05	0.000196454	0.000245568	0.000245568	0.00486224	0.000392908	0.000540249	0.000196454	0.00201365	0.000343795	0	0.000491135	0.000785816	4.91135e-05	0.00196454	0.000589362	0.0072688	0	9.8227e-05	0.000392908	0.000147341
ML113536	5135	LF_per3	LF	duroc	per3	rep2	0.00531285	0.00272822	0.000107693	3.58976e-05	0.000323079	0.000107693	7.17952e-05	0.000179488	0.000179488	7.17952e-05	0	0.00136411	0.000861543	0.000933338	0.00014359	0.000251283	7.17952e-05	0.000825645	7.17952e-05	0.000323079	0.00183078	0.00269232	0	0.000358976	0.000251283	0.000215386	0.000394874	0	0.000179488	3.58976e-05	0.00014359	0.000107693	7.17952e-05	0.000107693	0.000107693	0.000179488	0.011236	0.00175898	0.00527695	0.00175898	0	0.000287181	0.00100513
ML113537	5069	LF_per3	LF	duroc	per3	rep2	0.0912808	0.00252556	0	0.000240529	0.000360794	0	0.000240529	0.000360794	0.000240529	0.000240529	0	0.00240529	0.000721587	0.000360794	0	0.000721587	0	0	0	0.000120265	0.000962117	0.000962117	0	0	0.00120265	0.000240529	0.000721587	0	0.0016837	0.000120265	0.000120265	0.000120265	0.000360794	0.000481058	0.000120265	0.000481058	0.00144317	0	0.00396873	0.000481058	0	0	0
ML113538	5093	LF_per3	LF	duroc	per3	rep2	0.0285207	0.000364481	0.00109344	0.000227801	0.000182241	0.00277917	0.000592282	0.000227801	9.11203e-05	0.00013668	0.000273361	0.00369037	0.00109344	0.00118456	0.000182241	0.00013668	9.11203e-05	4.55602e-05	0.000637842	0.00123012	0.000501162	0.000546722	0	4.55602e-05	9.11203e-05	0.000364481	0.000501162	9.11203e-05	0.00642398	4.55602e-05	0.00569502	0.000227801	0.000182241	0.00186797	0.0013668	4.55602e-05	0.000273361	0.00127568	0.00473826	0	0	0.000318921	9.11203e-05
ML113539	5121	LF_per3	LF	duroc	per3	rep2	0.0557405	0.0120803	9.51203e-05	0.000285361	0.000570722	9.51203e-05	0.000285361	0.000190241	0.000380481	0.000665842	0	0.00418529	0	0.000570722	0.000285361	0.00104632	0.000285361	0.00837059	9.51203e-05	9.51203e-05	0.00237801	0.000475602	0	0.000665842	0.011034	0.000285361	0	0	0.000856083	9.51203e-05	0.000380481	0.000380481	9.51203e-05	0.000190241	0.00161705	9.51203e-05	0.000665842	0.000190241	0.00180729	0.000665842	9.51203e-05	0.000570722	0.00104632
ML113540	5108	LF_per3	LF	duroc	per3	rep2	0.00496416	0.00443672	0.00282337	0.00015513	0.000217182	0.000806677	0.00015513	0.000279234	0.000279234	0.000124104	0.000527443	0.000775651	0.000279234	6.20521e-05	0.00158233	0.000434364	0.000558469	0.000558469	0	0.000651547	0.00108591	0.00105489	0.000124104	0.0139927	0	0.000558469	0.000868729	0.00046539	0.000682573	0.000341286	0.00183054	0.000217182	0	9.30781e-05	0.00152028	0.00031026	0.000496416	0.000496416	0.00207874	0.00636034	0.00254413	0.00031026	0.0036921
ML113541	4171	LF_per3	LF	pietrain	per3	rep2	0.000143757	0.00250137	0.00146632	5.75027e-05	0.000258762	8.6254e-05	0	0.000488773	0	0.000258762	0.000115005	0.00563526	0.000172508	0	0.00540525	0.000546275	0	0.000402519	0.000373767	0.000603778	0.000201259	0.00115005	0.000143757	0.000143757	2.87513e-05	0.00043127	0	0	0.0011213	0.000201259	0.000661281	0.000230011	0	0.000546275	0.000718783	0.000258762	0.000172508	0.000345016	0.00307639	0.00713033	0.000258762	5.75027e-05	0.00109255
ML113543	4226	LF_per3	LF	pietrain	per3	rep2	0.00141576	0.00819962	0.000678386	0.000796366	0.000501416	8.84851e-05	0.000265455	0.00011798	0.000560406	0.000147475	0.00023596	0.00200566	8.84851e-05	0	0.0017697	0.00153374	0.000147475	0.000914346	2.9495e-05	0.000678386	0.00271354	0.00492567	0	0.00460123	0.00029495	0.00029495	2.9495e-05	8.84851e-05	0.0023891	0.000471921	0.000353941	0.000412931	0.000206465	5.89901e-05	0.000206465	0.000412931	0.000737376	0.00233011	0.00407032	0.00227112	0.000560406	0.00011798	0.000678386
ML113545	4250	LF_per3	LF	pietrain	per3	rep2	0.0372434	0.00881078	0.000476259	0.000238129	0	0.00228604	0.000476259	9.52517e-05	0.000381007	0.000285755	4.76259e-05	0.000809639	0.000762014	0.000238129	0.000523884	0.000285755	0.000142878	0.00209554	0	0.00057151	0.00228604	0.00057151	0.000142878	0.00528647	0.00176216	9.52517e-05	0.00133352	0	0.000333381	0.000142878	0.00395295	0.000190503	0	0.00104777	4.76259e-05	4.76259e-05	0.00561985	0.000190503	0.00328618	0	0.000381007	0.000142878	0.000476259
ML113547	4277	LF_per3	LF	pietrain	per3	rep2	0.00111992	0.00275672	0.00103377	0.00034459	0.00111992	0	8.61475e-05	0.00111992	0.000516885	0.000258442	0.000258442	0.000775327	0.000861475	0.000258442	0	0.000516885	8.61475e-05	0.000603032	0.000516885	8.61475e-05	0.0032736	0.000775327	0	0.00861475	0	8.61475e-05	0.00404893	0	0.00275672	0	0.00275672	0	0.000258442	0.00232598	8.61475e-05	0	0.00499655	0.0018091	0.00456582	8.61475e-05	0.00189524	0.000947622	0.00034459
ML113548	4018	LF_per3	LF	pietrain	per3	rep2	0.020532	0.0265399	0.000991601	0	5.83294e-05	0.000116659	0.000116659	5.83294e-05	0.000349977	5.83294e-05	0	0.00215819	0.000466636	0.000349977	0.000291647	0.000349977	0.000116659	0.000233318	5.83294e-05	0.000758283	5.83294e-05	0.000991601	5.83294e-05	0.000174988	0.00104993	0	0.000583294	5.83294e-05	0.000174988	5.83294e-05	0.000641624	0.000116659	0	0.000116659	0.000233318	5.83294e-05	0.004958	0.000408306	0.00169155	5.83294e-05	0	5.83294e-05	0.000174988
ML113549	4290	LF_per3	LF	pietrain	per3	rep2	0.066697	0.00255871	0.0011372	0.00011372	0.000796043	0.0014215	0.000568602	0	0.000568602	0.00011372	0	0.000284301	0.000398021	0.000625462	0.00011372	0.000227441	0.000341161	0.000966623	0.00011372	0.00170581	0.00170581	0.00164895	5.68602e-05	0.000227441	0	0.000852903	5.68602e-05	5.68602e-05	0.000284301	0.000284301	0.000625462	0.000170581	0.000227441	0.00312731	0.000511742	0	0.00307045	0.000341161	0.0521976	5.68602e-05	5.68602e-05	0.000170581	0
ML113550	565505	LF_per4	LF	lw	per4	rep2	0.0407485	0.00718879	0.00314284	0.000108374	7.22491e-05	0.000325121	7.22491e-05	0.000288996	3.61246e-05	7.22491e-05	0	0.000722491	0.000216747	0.000180623	0.00126436	3.61246e-05	0.00039737	0.000650242	0	7.22491e-05	0.000722491	0.00155336	3.61246e-05	0.0042627	0.000469619	0.000325121	0.00379308	0.000288996	0.000252872	0.000541868	0.000108374	0.000469619	7.22491e-05	0	0.000252872	7.22491e-05	0	0.00393758	0.0019146	0.00137273	0.00155336	7.22491e-05	0.00628567
ML113551	565400	LF_per4	LF	lw	per4	rep2	0.0299728	0.0160868	0	0.0002096	0.000523999	0.000366799	0.0002096	5.23999e-05	0.0011528	0.0001572	0.000890799	0.0013624	0.0001048	0.000419199	0.000262	0.000681199	0.000262	0.000628799	0.0001572	5.23999e-05	0.000995598	0.00560679	0.000576399	0.0030916	0.000576399	0.000576399	0.0001572	0.0001572	0.000733599	0	0.000366799	0.000523999	0.000419199	0.000471599	0.000523999	5.23999e-05	0.00613079	0.0027248	0.00398239	0.0011528	0	0	0.000785999
ML113552	565403	LF_per4	LF	lw	per4	rep2	0.00215414	0.00941439	0.000319132	0.00027924	0.000359023	0.000239349	0.000119674	3.98915e-05	3.98915e-05	0.000199457	3.98915e-05	0.00474709	0.000957396	0	0.00793841	0.00147599	0.000159566	0.000957396	0	0.000518589	0.000917504	0.00227382	0.000359023	0.00263284	0.000398915	7.9783e-05	0.00698101	7.9783e-05	0.000319132	0.000199457	0	0.000518589	0	0.000478698	0.000359023	0.000638264	0.000558481	0.00458752	0.00267273	0.00079783	0.000598372	0.000159566	0.00115685
ML113553	565502	LF_per4	LF	lw	per4	rep2	0.00553821	0.00512579	0.000235668	0.000765922	0.000471337	5.89171e-05	5.89171e-05	0.000235668	0.000471337	0.000117834	0.000353503	0.00106051	0.000942674	0.000117834	0.000942674	0.000117834	5.89171e-05	0.00100159	5.89171e-05	0.00041242	0.000824839	0.0024156	0.000117834	0.00141401	0.00123726	0.000530254	0.0020621	0.00041242	0.000176751	0.000176751	0	0.000235668	5.89171e-05	0.000235668	0.000117834	0.000176751	0.000530254	0.000589171	0.00435987	0.00182643	0.000589171	0.000294586	0.00123726
ML113554	565504	LF_per4	LF	lw	per4	rep2	0.105425	0.0120368	0.00243107	0.000118589	5.92944e-05	0.000415061	0.000237178	5.92944e-05	0	0.000177883	0	0.000711533	5.92944e-05	0.000177883	0.00355766	0	0.000177883	0.00094871	0.000177883	0.00225319	0.000177883	0.000770827	5.92944e-05	0.001008	0.00379484	5.92944e-05	0.00136377	0.000118589	0.00094871	0.000177883	0.000237178	0.000237178	5.92944e-05	0	0.00112659	5.92944e-05	0.000652238	0.00053365	0.00201601	0.00053365	0.000177883	0.000118589	0.000711533
ML113556	5061	LF_per4	LF	duroc	per4	rep2	0.000116591	0	0.00279818	0	0	0.00524659	0	0	0	0	0.000116591	0.000116591	0	0	0.000233182	0	0	0	0.000349773	0	0	0	0.00198205	0.00687886	0	0	0	0	0	0.000932727	0.00361432	0	0	0	0.000816136	0	0	0.000816136	0.00349773	0	0.00419727	0.000233182	0
ML113558	5098	LF_per4	LF	duroc	per4	rep2	0	0.00168901	0.00190014	0	0	0.00411696	0.000105563	0.000211126	0.000105563	0	0.000422253	0	0	0	0.00285021	0.000211126	0	0.000105563	0.000422253	0.000105563	0.000105563	0.000105563	0.00126676	0.00126676	0	0	0	0	0.000211126	0.000422253	0.00158345	0.000211126	0	0.000211126	0.00749499	0.000105563	0	0.000527816	0.00295577	0.000422253	0.00137232	0.000211126	0.000105563
ML113559	5057	LF_per4	LF	duroc	per4	rep2	0.000981354	0.00134936	0.00220805	0	0	0.0031894	0.000122669	0	0	0.000122669	0	0.000490677	0	0.000122669	0.000490677	0.000122669	0.000613346	0	0.000245339	0.000368008	0.000122669	0.000245339	0.00196271	0.0171737	0	0	0.000122669	0	0.000613346	0.000368008	0.000490677	0.000122669	0	0.000122669	0.000613346	0	0	0.000858685	0.00674681	0.000122669	0.00453876	0.000736016	0
ML113560	5167	LF_per4	LF	duroc	per4	rep2	0.022985	0	0.000919399	0	0	0.00199203	0	0.000153233	0.000766166	0	0.000919399	0	0	0	0	0	0.00107263	0.0004597	0	0	0	0.0004597	0	0.00245173	0.0018388	0	0.000306466	0	0.000766166	0	0.00168557	0.0004597	0	0	0.000306466	0	0.0004597	0	0.00566963	0	0.000153233	0.00122587	0
ML113561	4039	LF_per4	LF	pietrain	per4	rep2	0.0535417	0	0.000997672	0	0.000166279	0	0	0	0.000498836	0	0.000166279	0.000997672	0	0.000332557	0	0	0.000498836	0.000498836	0	0	0	0.000498836	0.000166279	0.000498836	0.000166279	0.000166279	0.000997672	0	0.00349185	0	0.000498836	0.000166279	0.000166279	0	0.000166279	0	0.00332557	0	0.00598603	0	0	0	0
ML113562	4200	LF_per4	LF	pietrain	per4	rep2	0.0516636	0.000206654	0.00268651	0.000206654	0.000206654	0.00165323	0	0	0	0	0	0	0	0	0.000413309	0	0.00123993	0	0.00206654	0.000826617	0	0.000619963	0	0.0206654	0.000206654	0.000206654	0	0	0.000413309	0	0.000206654	0	0	0	0.00433974	0	0	0.00185989	0.00454639	0	0.00144658	0	0
ML113564	4300	LF_per4	LF	pietrain	per4	rep2	0.000213197	0	0.00159898	0	0	0.00287816	0.000532992	0.000106598	0	0.000426394	0	0.000106598	0	0.000106598	0.000426394	0	0	0	0	0.000213197	0	0.000426394	0.000106598	0.000852788	0	0.000106598	0	0.000959386	0.00341115	0	0.00596951	0.000106598	0.000106598	0.000106598	0.00287816	0.000106598	0	0.000426394	0.00447713	0	0.000106598	0.00234517	0
ML114383	563259	LF_per4	LF	lw	per4	rep1	0.00416009	0.00272558	0.000286903	0	0.00129106	0	0.000143451	0	0.00100416	0	0	0.000143451	0.00186487	0	0.000286903	0.000573806	0.00143451	0	0.000143451	0.00301248	0	0.00100416	0	0.0111892	0.000573806	0.000430354	0	0	0.00129106	0.00129106	0.000143451	0.000286903	0	0.000717257	0.00157797	0	0.0053077	0.00200832	0.00559461	0	0.000573806	0.000573806	0
ML178984	4237	LF_per4	LF	pietrain	per4	rep2	0	0.0324504	0.0022803	0	0.000350816	0.000877039	0.000526223	0	0.000701631	0	0.00175408	0	0	0.000175408	0.00192949	0.000175408	0.000175408	0	0	0.000526223	0.000526223	0.00140326	0.000175408	0.00929661	0.000175408	0	0	0.000175408	0.00298193	0	0.00280653	0.000526223	0	0.00175408	0.0089458	0.000350816	0.000877039	0.000175408	0	0.000175408	0.00649009	0.000175408	0.000175408
ML178985	563263	HF_per1	HF	lw	per1	rep1	0.00196592	0.00163827	0.0018021	0	0.000327654	0.00212975	0.000327654	0.000327654	0.000491481	0	0.000327654	0.000982962	0	0.000327654	0.000982962	0.000327654	0.000163827	0.000655308	0	0.000327654	0	0.00114679	0.000163827	0.0247379	0.000163827	0	0.000327654	0.000163827	0.00491481	0.000327654	0.000982962	0.000327654	0	0.000491481	0.00901048	0	0	0	0.00294889	0	0.00344037	0	0
ML178986	563392	HF_per1	HF	lw	per1	rep1	0.000611122	0	0.0138521	0.000203707	0	0.00509269	0	0	0.000407415	0	0	0.000407415	0	0	0.0055001	0.000611122	0.000203707	0.00081483	0	0.000203707	0.000203707	0.00244449	0.000203707	0.0026482	0	0.000407415	0	0.00101854	0	0.00183337	0.00203707	0	0	0	0.00122224	0.000611122	0	0.00305561	0.00081483	0	0.000407415	0.000407415	0
ML178987	563258	HF_per1	HF	lw	per1	rep1	0.000603743	0	0.00120749	0	0	0.00684242	0	0	0.00120749	0.000402495	0	0.000804991	0.000402495	0.000201248	0.000603743	0.000402495	0.000402495	0	0	0	0.000804991	0.00181123	0.000201248	0.0209298	0	0.00140873	0	0.000603743	0.0042262	0.000201248	0.00140873	0.000201248	0.000201248	0.00100624	0.00301872	0.000201248	0.00543369	0.000402495	0.00181123	0.000402495	0.00482995	0.000402495	0.000201248
ML178988	563261	HF_per1	HF	lw	per1	rep1	0.00219138	0.00036523	0.00493061	0.000913075	0	0.00310446	0.00036523	0	0.00073046	0	0	0.00255661	0.000182615	0.000182615	0.00073046	0	0.00036523	0.00036523	0.00073046	0.00036523	0.000182615	0.00310446	0.002374	0.0230095	0	0	0.00036523	0	0.00931337	0.00036523	0.00639153	0	0	0	0	0	0.000182615	0.000547845	0.0186267	0	0.00219138	0.000182615	0.000547845
ML178989	563259	HF_per1	HF	lw	per1	rep1	0.0405004	0	0.000450005	0	0	0.000360004	0.000450005	0	0.000270003	0	0.00108001	0.000360004	0.000270003	0.000180002	9.00009e-05	0.000180002	0	0	0	0	0	0.000630006	0.000450005	0.000180002	0	0	0	0.000450005	0.00657007	0	0.00288003	0.000180002	0	0.000270003	0.00216002	0	0	9.00009e-05	0.00225002	0	0	0	0
ML178992	3041	HF_per1	HF	duroc	per1	rep1	0.0235866	0.000540151	0.00018005	0	0	0	0.00018005	0	0	0	0	0	0.00198055	0.0014404	0.00018005	0.00018005	0	0.00018005	0	0	0	0	0	0.000540151	0.00018005	0	0	0.000540151	0.0014404	0	0.000360101	0	0	0.00126035	0.00162045	0	0.000540151	0.0021606	0.00774217	0	0	0	0.00018005
ML178993	2976	HF_per1	HF	duroc	per1	rep1	0.0436289	0.000177715	0.000355429	0	0.000266572	0.00204372	0.000533144	0.000177715	0.000710858	0.000266572	0.000533144	0.000266572	0	0.001244	8.88573e-05	0.000177715	8.88573e-05	0.000444286	8.88573e-05	0.000444286	8.88573e-05	0.000710858	8.88573e-05	0.000622001	0.00595344	0.000710858	0.000266572	0.00168829	0.000533144	0.000444286	0.00231029	0	0.00293229	8.88573e-05	0.000444286	0.000355429	0.000622001	8.88573e-05	0.00408744	0	0	0.000177715	8.88573e-05
ML178995	2328	HF_per1	HF	pietrain	per1	rep1	0.000366972	0.00844037	0.000244648	0.000122324	0.000122324	0.00318043	0.000489297	0	0.000122324	0.000366972	0	0.00183486	0.00122324	0.00146789	0.000611621	0	0	0.00171254	0	0.00489297	0.00269113	0.000978593	0.000122324	0.00452599	0.00440367	0.000489297	0.000978593	0.000489297	0.00892966	0.000122324	0.00281346	0.000122324	0.000122324	0.000122324	0.000733945	0	0.00232416	0.000244648	0.00574924	0.00110092	0.00110092	0	0.000489297
ML178996	2515	HF_per1	HF	pietrain	per1	rep1	0.000560224	0.000112045	0.000448179	0.000112045	0.000896359	0	0.000336134	0.000448179	0.00022409	0.000112045	0	0.000336134	0.00571429	0	0.00179272	0.00123249	0	0.00380952	0.000448179	0.00414566	0.000448179	0.000448179	0.00022409	0.000560224	0.00123249	0.000448179	0.000448179	0.000112045	0.000112045	0.000112045	0.0010084	0.000336134	0.000112045	0.00022409	0	0.00022409	0.000336134	0.00022409	0.000448179	0.00112045	0.00022409	0.000112045	0.00134454
ML178997	2585	HF_per1	HF	pietrain	per1	rep1	0.00512963	6.93193e-05	0.000901151	0.000207958	0.000346596	0.00235686	0.000415916	0.000554554	0.00103979	0	0	0.000485235	6.93193e-05	6.93193e-05	0.0021489	0.000554554	0.000346596	0.000207958	0.000138639	0	0.00346596	0.0014557	0.000831831	0.00679329	0	0.000207958	0	0.000415916	0.00298073	6.93193e-05	0.00284209	0.000207958	6.93193e-05	6.93193e-05	0.00284209	6.93193e-05	0.000554554	0.000138639	0.0146264	0.000277277	0.000831831	6.93193e-05	0.000138639
ML178998	2591	HF_per1	HF	pietrain	per1	rep1	0.000916497	0.00234216	0.000101833	0.000101833	0	0.000305499	0.000203666	0.000203666	0.000814664	0	0.000305499	0.000610998	0.00162933	0.000203666	0.000101833	0.000101833	0.000610998	0.000407332	0	0	0	0.00702648	0.000407332	0.0188391	0.000203666	0.000101833	0	0.000101833	0.00407332	0.000509165	0.000814664	0.00132383	0.000203666	0.000509165	0.00112016	0.000101833	0.00142566	0.000407332	0.00519348	0.000610998	0.00336049	0.000101833	0.00162933
ML178999	2430	HF_per1	HF	pietrain	per1	rep1	0.00325976	0.00270094	0.00689206	0.000372544	0.000465679	0.00102449	0	9.31359e-05	0.000279408	0	9.31359e-05	0.000465679	0.00121077	0	0.00121077	0.00167645	0.000558815	0.000372544	0.000279408	0.000838223	0.000651951	0.000745087	0	0.00512247	0	9.31359e-05	0.00176958	0	0.00586756	0.000279408	0.000838223	9.31359e-05	0	0	0.00149017	0	0	0.00139704	0.00335289	0	0.00111763	0.000186272	0
ML179000	563393	HF_per2	HF	lw	per2	rep1	0.00189807	0.00323374	0.00056239	7.02988e-05	7.02988e-05	0.000210896	0.000281195	7.02988e-05	0.00126538	0	0.000492091	0.000210896	0.00182777	0.000210896	0	0.000351494	0.000140598	0.00126538	0	0.00639719	0	0.00288225	0.000210896	0.00794376	0.0055536	0.00752197	0	7.02988e-05	0.000632689	0.000210896	0.000351494	0.000140598	0.00140598	0.000492091	0.000351494	0.000140598	0.00808436	0.00056239	0.00295255	0	0.000913884	0	7.02988e-05
ML179001	563391	HF_per2	HF	lw	per2	rep1	0.0530517	0	0.00199568	0.00024946	0.000415766	0.000332613	8.31532e-05	0.00024946	0.00024946	0.00024946	0.000166306	0.000748379	0.00149676	8.31532e-05	0.000415766	0.000166306	0.000665225	0.00640279	0.000415766	0.00573757	0.00241144	0.00166306	0.000166306	0.00299351	0.000166306	0.000415766	0.000914685	0.00024946	0.00407451	0	0.00490604	8.31532e-05	0	0.000748379	0.000415766	0	0.0051555	0.000914685	0.0065691	0	8.31532e-05	0	0.000166306
ML179003	563395	HF_per2	HF	lw	per2	rep1	0.0095774	0.00718305	0.000119717	0.000359152	0	0.000119717	0	0	0.000838022	0.000239435	0.000598587	0.00167604	0.000718305	0.00143661	0.00131689	0	0.000598587	0.00191548	0.00119717	0.00119717	0.00359152	0.00167604	0	0.0287322	0	0.000838022	0.00239435	0	0	0.000119717	0	0.000359152	0.00287322	0.000119717	0	0.000359152	0.00778164	0.00047887	0.00849994	0	0.000718305	0.00131689	0
ML179004	563399	HF_per2	HF	lw	per2	rep1	0.0474896	0	0.000639591	0.000159898	0.000159898	0.000799488	0	0	0.000479693	0.000479693	0.000639591	0	0.000479693	0.000159898	0.000319795	0	0.000319795	0.00223857	0.000799488	0.00207867	0.000159898	0.000319795	0	0.00111928	0.000159898	0.000319795	0.000319795	0.000159898	0.00127918	0	0.000479693	0.000159898	0	0.000159898	0	0.000639591	0.00127918	0.00111928	0.00639591	0	0.000159898	0	0
ML179005	563262	HF_per2	HF	duroc	per2	rep1	0.0381639	0	0.000104559	0	0	0.000627353	0.000209118	0	0.000522794	0.000104559	0.000313676	0	0.000313676	0.00083647	0.000522794	0.000313676	0	0.0030322	0	0.000104559	0.0048097	0.00083647	0	0.00146382	0.000418235	0.000313676	0.000104559	0.000209118	0.00648264	0	0.00334588	0.000104559	0.000418235	0.00104559	0.000104559	0.000104559	0.0017775	0.000104559	0.00345044	0	0.000104559	0	0.000522794
ML179006	2964	HF_per2	HF	duroc	per2	rep1	0.0175619	0.000373657	0.00429706	0	0.000280243	0.00177487	0.000373657	0	0	0.000280243	0.000373657	0.000186829	0.000186829	0.00149463	0.000747314	0.00102756	0.000840729	0.00186829	0.00149463	0	0.00112097	0.00354974	0.000186829	0.0224194	9.34143e-05	0.000280243	0.000747314	0.000373657	0.00102756	0	0.0209248	9.34143e-05	9.34143e-05	0.00149463	0.000747314	0.000186829	0.0019617	0.000280243	0.00485754	0	0.0013078	0.000186829	9.34143e-05
ML179007	2962	HF_per2	HF	duroc	per2	rep1	0.0425269	0.00917593	0.00299982	0	0	0.0026469	0.00017646	0	0	0	0	0.000705841	0.00017646	0	0.00017646	0.00017646	0.00035292	0.00494089	0.000529381	0.000529381	0.0026469	0.000705841	0.00017646	0.00247044	0	0	0.00017646	0.000882301	0.00494089	0	0.000529381	0	0	0.00017646	0.00035292	0.00017646	0	0.00105876	0.00335274	0	0	0.00158814	0
ML179008	2975	HF_per2	HF	duroc	per2	rep1	0.0134816	0.00070283	0.00134177	0.000127787	6.38937e-05	0.00140566	0.000447256	6.38937e-05	0.000191681	0.000255575	0.000383362	0.000383362	0.000766724	0.000191681	0.000447256	0.000255575	0.000319468	0	0.000383362	0.000191681	0.000191681	0.000511149	0.000319468	0.0106702	0.000511149	6.38937e-05	6.38937e-05	0.000127787	0.00472813	0.000319468	0.00140566	0.000255575	0	0.000958405	0.0010223	6.38937e-05	0.000319468	0.000447256	0.0030669	6.38937e-05	0.00172513	0.000191681	0.000127787
ML179009	2492	HF_per2	HF	pietrain	per2	rep1	0.00164204	0.000631552	0.000252621	0	0	0.00157888	0.000252621	0	0.000378931	0.00012631	0.000252621	6.31552e-05	0.00012631	6.31552e-05	0.000821018	0	0.000378931	0.000189466	0	0.000252621	0	0.000821018	0.00012631	0.0222306	0.000442087	6.31552e-05	0.000189466	0	0.022799	0	0.00625237	0	0.000252621	0.00170519	0.00012631	0.000189466	0.000315776	0.00012631	0.00347354	0	0.00202097	0.000189466	0.000378931
ML179010	2564	HF_per2	HF	pietrain	per2	rep1	0.00211715	0.000705716	0	0.00042343	0	0	0	0.00084686	0.000282287	0.000282287	0.000705716	0.000141143	0.0042343	0.00225829	0	0.000282287	0	0.0111503	0	0.000282287	0.000141143	0.00042343	0	0.00395201	0	0	0.000141143	0	0.00352858	0.000141143	0.00296401	0	0.00352858	0.00141143	0.00155258	0.000141143	0.00705716	0.000141143	0.00494001	0	0.00127029	0.000141143	0
ML179011	2454	HF_per2	HF	pietrain	per2	rep1	0.0314551	0.00210526	0.00433437	0	0	0.0022291	0.000123839	0.000619195	0.000123839	0	0	0.00334365	0	0	0.000743034	0	0.000247678	0	0	0.00321981	0	0.00160991	0	0	0.000123839	0	0.00185759	0	0	0.000371517	0.00235294	0.000371517	0	0	0.000495356	0	0	0.00111455	0.014613	0	0	0.000866873	0.000247678
ML179012	2414	HF_per2	HF	pietrain	per2	rep1	0.00015155	0.00015155	0.000378874	0.00015155	0.000378874	0.00128817	0.000378874	0.000227324	0.00015155	0	0.000530424	0.000833523	0.000227324	0	0.00212169	0.00015155	0	0.00219747	0.00015155	0.00136395	0.00166705	0.00166705	0.00015155	0.000681973	7.57748e-05	7.57748e-05	0.000757748	0.00128817	0.00015155	7.57748e-05	0.00189437	0.000303099	0.00106085	0.000227324	0.000757748	0.000227324	0.000454649	0.000454649	0.00106085	0	7.57748e-05	0.000227324	0
ML179013	2516	HF_per2	HF	pietrain	per2	rep1	0.00454265	0.000230982	0.00215584	0.000538959	0.000307977	0.00354173	7.69941e-05	0.000153988	0	0	0.000307977	0.00146289	0.000153988	7.69941e-05	0.00169387	0.000153988	0.000230982	0.00146289	0.000384971	0.00100092	0.000461965	0.0013089	0.00169387	0.00723745	0.000384971	7.69941e-05	0.000307977	0	0.0026948	0.000153988	0.0013089	7.69941e-05	0.000153988	0	0.0013089	0.000307977	0.000461965	0.000846936	0.00361872	0.000153988	0.00146289	0.00092393	0.000461965
ML179014	563263	HF_per3	HF	lw	per3	rep1	0.00627319	0.000618484	0.002739	0.000971903	0.000441774	0.00167874	8.83548e-05	0.000353419	0.000353419	0.000353419	0	0.00167874	0	8.83548e-05	0.00132532	8.83548e-05	0.000530129	0.000353419	0.000265064	0.00132532	0.000706839	0.000706839	0.000795193	0.0147553	0.000883548	0.000530129	0.000441774	0.000441774	0.00132532	8.83548e-05	0.000971903	0	0.000353419	0.00017671	0.00229723	8.83548e-05	0.000706839	0.000265064	0.00600813	0.000353419	0.00106026	0.000530129	0.00114861
ML179015	563392	HF_per3	HF	lw	per3	rep1	0.0049468	0.000933358	0.00177338	0.000186672	0.000280007	0.0013067	9.33358e-05	0.000466679	9.33358e-05	0	9.33358e-05	0.00196005	0	0	0.00252007	0.000373343	0.000373343	0.000933358	0.000373343	0.00102669	0.00112003	0.00112003	0.000280007	0.012227	0.00186672	0.000280007	0.000560015	9.33358e-05	0.00177338	0.000560015	0.000653351	0	0.00140004	0.000280007	0.00252007	0.000186672	0.00102669	0.000560015	0.00709352	9.33358e-05	0.00168004	0.000466679	0.000746687
ML179016	563258	HF_per3	HF	lw	per3	rep1	0.0100361	0.00396635	0.00138221	0.00078125	0.000240385	0.00294471	0.000300481	0.000300481	0.000120192	0.000120192	0.000180288	0.000600962	0.000420673	0.000300481	0.00138221	0	0.000180288	0.000721154	0.000661058	0.000420673	0.000540865	0.000661058	0.000360577	0.00390625	0.00204327	0	0.000721154	0.000180288	0.00186298	0.000240385	0.00078125	0.000360577	0.000540865	0.000600962	0.00180288	0	0.000180288	0.000721154	0.00492788	0.000120192	0.000961538	0.000841346	0.00138221
ML179017	563261	HF_per3	HF	lw	per3	rep1	0.0195698	0.018512	0.000705219	0.000352609	0.000352609	0.00193935	0.000528914	0	0.000705219	0	0	0.00105783	0.000352609	0.000176305	0.00211566	0.000881523	0.000352609	0.000176305	0.000881523	0.000528914	0.000881523	0.000176305	0.000176305	0.00105783	0.00193935	0	0.000705219	0	0.0037024	0.000176305	0.00334979	0	0.00105783	0.000176305	0.00282087	0	0.000705219	0.000352609	0.00352609	0	0.000176305	0	0.00105783
ML179020	2954	HF_per3	HF	duroc	per3	rep1	0.0145684	0.0123831	0.00157824	0	0.000121403	0.00497754	0.000121403	0	0.000242807	0.000242807	0.000121403	0.000971227	0.000485614	0.000607017	0.000607017	0.000607017	0	0.000121403	0.000728421	0	0.00182105	0.000607017	0.000121403	0.00267088	0	0.000121403	0.000121403	0	0.00206386	0.000121403	0.00218526	0.000242807	0.000849824	0.000242807	0.00218526	0	0.000121403	0.000728421	0.00218526	0.000242807	0.00036421	0.000121403	0.000121403
ML179021	3042	HF_per3	HF	duroc	per3	rep1	0.0202998	0.000948587	0.00151774	0.000189717	0	0.00379435	0	0	0	0.000379435	0	0.000569152	0.000189717	0.000189717	0.000569152	0.000379435	0	0.000189717	0.000189717	0.000948587	0.00607095	0.000189717	0.000379435	0.00170746	0	0	0	0	0.000758869	0	0.00246633	0	0.000379435	0	0.00379435	0.000379435	0	0.000569152	0.00569152	0.000189717	0.000189717	0	0.000569152
ML179022	2976	HF_per3	HF	duroc	per3	rep1	0.0345129	0	0.000672766	0.00020183	0.000134553	0.00080732	6.72766e-05	0	0.00020183	0	0.000336383	0.00060549	0.000672766	6.72766e-05	0	6.72766e-05	0	0.00188375	0.00040366	0.00020183	0.00302745	0.000134553	0	0.00060549	0	0	6.72766e-05	0.000134553	0.0137244	0	0.00255651	6.72766e-05	0.000134553	0.00060549	0.00020183	6.72766e-05	6.72766e-05	0	0.00417115	0	6.72766e-05	0	0
ML179023	2328	HF_per3	HF	pietrain	per3	rep1	0.00142146	0.000142146	0.000284293	0	0	0.0113717	0.000426439	0	0.000426439	0	0.000710732	0.000284293	0	0	0.000142146	0	0.000284293	0.000426439	0	0	0.000284293	0.000142146	0.000710732	0.00753376	0	0	0	0	0.00142146	0.000284293	0.0105188	0	0.000142146	0.000426439	0.000142146	0	0	0.000426439	0.00142146	0.000142146	0.000426439	0.000142146	0
ML179026	2591	HF_per3	HF	pietrain	per3	rep1	0.000607768	0.000552517	0.00226532	0.000442013	0	0.000552517	5.52517e-05	0	0.000110503	5.52517e-05	0	0.00232057	0.000221007	5.52517e-05	0.0016023	0.00110503	0	0.000276258	0.00099453	0.00143654	0.000276258	0.00381237	0.000773523	0.00519366	5.52517e-05	0.000607768	0	0.000110503	0.00182331	0.000386762	0.00104978	0.000386762	0.000442013	0.000110503	0.00392287	0	0.00287309	0.00182331	0.00248633	0.00221007	0.00204431	0.000221007	0.00359136
ML179027	2430	HF_per3	HF	pietrain	per3	rep1	0.000728711	0.000520508	0.00208203	0.000208203	0.000104102	0.00145742	0.000104102	0.000312305	0.00062461	0.000104102	0	0.00208203	0	0.000208203	0.000832813	0.000312305	0.000208203	0.000208203	0.000728711	0.000416406	0	0.00291484	0.00104102	0.0137414	0	0.000520508	0	0.000312305	0.000312305	0.000104102	0.00135332	0.000208203	0.00104102	0.000104102	0.00218613	0.000208203	0.00062461	0.00135332	0.00229024	0.000312305	0.00229024	0.000208203	0.00062461
ML179028	563393	HF_per4	HF	lw	per4	rep1	0.00962861	0.00334054	0.00353704	0.000196502	0.000196502	0.00491256	0.000393005	0	0.000786009	0.000393005	0.000196502	0.000589507	0.000196502	0.000589507	0.000196502	0.000196502	0.000196502	0.000589507	0.000982511	0.000196502	0.000589507	0.000393005	0.000982511	0.0284928	0.000196502	0.000196502	0	0.000393005	0.000982511	0.000589507	0.000393005	0.000393005	0.000393005	0	0.00137552	0.000196502	0.000786009	0.00294753	0.00530556	0.000982511	0.00255453	0.000786009	0
ML179030	563390	HF_per4	HF	lw	per4	rep1	0.0397954	0.0147834	0.00263705	0.000319642	0.000239732	0.00295669	0.000399553	0.000239732	0.000239732	0.000159821	0.000799105	0.000719195	0.000319642	0.000479463	0.000399553	0.000399553	0.000399553	0.000958926	0.000399553	0.000399553	0.00143839	0.000639284	0.000399553	0.00823078	0.000399553	7.99105e-05	0.000159821	0	0.00143839	0.000159821	0.000958926	7.99105e-05	0.000239732	7.99105e-05	0.000159821	0.000159821	0.00247723	0.000319642	0.00807096	7.99105e-05	0.000319642	7.99105e-05	0.000479463
ML179031	563395	HF_per4	HF	lw	per4	rep1	0.0253353	0.00673881	6.47962e-05	0	0.00110154	0.000453574	0.000388777	6.47962e-05	0.000259185	0.000842351	6.47962e-05	0	0.00110154	0.000907147	0.00110154	6.47962e-05	0	0.0017495	0.000971943	6.47962e-05	0.00323981	0.000712758	0.000453574	0	0.000129592	0.000388777	0.000453574	0.000129592	0.00226787	0	0.00524849	0.000194389	0.00051837	0.00291583	0.000842351	0.000129592	0.00123113	0.000647962	0.0084883	6.47962e-05	0	0.000129592	0.0017495
ML179032	563399	HF_per4	HF	lw	per4	rep1	0.0417807	0.0135538	0.000621736	0.00087043	0	0.00111912	0.000248694	0.000373042	0	0.000124347	0.000124347	0.00136782	0	0.000248694	0.00124347	0.000248694	0	0.0113156	0.000373042	0.000994777	0.000124347	0.000373042	0	0.000373042	0.000373042	0.000746083	0.000124347	0.000124347	0.000497389	0.000248694	0.00149217	0	0	0	0	0	0.00559562	0.00124347	0.00087043	0.000621736	0	0	0.00584432
ML179033	563262	HF_per4	HF	duroc	per4	rep1	0.0271647	0.00363813	0.000970167	0.000242542	0.000363813	0.00109144	0.000242542	0	0.000121271	0	0.000485084	0.00169779	0.00206161	0.000606355	0.00230415	0.000485084	0.000121271	0.00121271	0.00230415	0.000970167	0.000363813	0	0	0.000121271	0.00169779	0	0.000848896	0	0.00278923	0.000121271	0.00218288	0	0	0.00109144	0.000727626	0	0.00254669	0	0.000363813	0.000242542	0.000121271	0.000970167	0.0037594
ML179034	2964	HF_per4	HF	duroc	per4	rep1	0.0192719	0.0209503	0.000289369	0.000289369	0	0.000520863	0.000173621	0.000115747	0.000231495	0.000231495	0.000115747	0.000405116	5.78737e-05	0.00046299	0.000115747	0.000520863	0.000289369	0.00653973	0.000231495	0.000405116	0.00839169	0.00121535	5.78737e-05	0.00104173	0.00127322	0.000173621	0.000173621	0	0.000578737	5.78737e-05	0.00185196	0.000231495	0.00248857	0.00104173	0.00208345	5.78737e-05	0.00347242	0.000752358	5.78737e-05	0.000115747	0.000347242	0	0.00046299
ML179035	2962	HF_per4	HF	duroc	per4	rep1	0.0161668	0.00285296	0.00365764	0	0.000365764	0.000950988	0.000146306	0.000950988	0	7.31529e-05	7.31529e-05	0.000292612	0.000804682	0.000658376	0.000731529	0.000658376	0.000219459	0.000877835	0.000658376	0.00548647	0	0.000804682	7.31529e-05	0.000292612	0.00241405	0.000219459	0.00051207	0	0.0013899	0	0.0026335	7.31529e-05	0.000146306	0.000658376	0.000950988	0.000146306	0.00534016	0.000658376	0.000219459	0.00336503	0.000146306	0.000219459	0.00241405
ML179036	3029	HF_per4	HF	duroc	per4	rep1	0.00369891	0.00739782	0.00258924	0	0.000739782	0.00425375	0.000184945	0.000739782	0.000369891	0.000184945	0	0.00258924	0.000369891	0.000924727	0.000924727	0	0	0.000184945	0.000184945	0.000369891	0.00184945	0.000924727	0.000924727	0.00388385	0	0.000184945	0.000554836	0.000554836	0.00258924	0.000369891	0.00147956	0.000184945	0	0.00184945	0.00258924	0	0.00332902	0.000739782	0.00295913	0.00591825	0.00129462	0	0.00258924
ML179037	2975	HF_per4	HF	duroc	per4	rep1	0.00131155	0.0158579	0	0.000476929	0.000357696	0.00131155	0	0.000596161	0	0.000715393	0.000596161	0.000596161	0	0	0.000953857	0.000596161	0.000357696	0	0.000715393	0.00166925	0.000953857	0.00143079	0.000238464	0.0145463	0.0033385	0.000357696	0.000238464	0	0.00476929	0.000476929	0.000238464	0.000238464	0.000357696	0.000119232	0.00119232	0.000357696	0.000476929	0	0.00429236	0.00166925	0.000834625	0.000715393	0.00107309
ML179038	2492	HF_per4	HF	pietrain	per4	rep1	0.000933271	0.0404417	0.00108882	0.000622181	0.000622181	0	0.000155545	0.00031109	0.000155545	0.000466636	0.000777726	0	0.000155545	0.00031109	0	0.000466636	0.00031109	0.00031109	0	0.00279981	0.000933271	0.00031109	0	0.00155545	0.000622181	0	0.000466636	0	0.00202209	0	0.000155545	0.000466636	0.000155545	0	0.000622181	0	0.00031109	0.000622181	0.00731062	0.001711	0.000155545	0.00031109	0.000466636
ML179039	2454	HF_per4	HF	pietrain	per4	rep1	0.00379168	0.00117096	0.0011152	5.576e-05	0.00066912	0.00189584	0.00033456	0.00016728	0.00039032	0	0.00089216	0.00050184	0.00016728	0.00033456	0.00373592	0.00089216	5.576e-05	0.0011152	0.00022304	0.00011152	0	0.00061336	0.00061336	0.0168953	0.00133824	0	0.00011152	0	0.00022304	0.00039032	0.00022304	0.00016728	0.00011152	0.00011152	0.00039032	0.00016728	0.00011152	0.001394	0.00395896	0.00033456	0.00351288	0.00128248	5.576e-05
ML179040	2414	HF_per4	HF	pietrain	per4	rep1	0.00227472	0.00139983	0.000174978	0.00122485	0.000524934	0.000524934	0.000174978	0.000699913	0	0	0	0.000699913	0.000174978	0	0.00892388	0.000699913	0.000174978	0.000524934	0.000174978	0.000524934	0.00122485	0.000349956	0.000174978	0.00612423	0.000174978	0	0.00104987	0	0.000524934	0.000174978	0	0	0	0.000524934	0.000174978	0.000524934	0.000699913	0.00192476	0.00594926	0.00122485	0.00104987	0	0.000174978
ML179042	565505	HF_per1	HF	lw	per1	rep2	0.000192025	0.000128016	0.00192025	0.000256033	0.000192025	0.000640082	6.40082e-05	6.40082e-05	0.000384049	0	6.40082e-05	0.000256033	0.000384049	0	0.000832107	0.000320041	0.000256033	0.000384049	0.000128016	0.000512066	0.000384049	0.00121616	6.40082e-05	0.0144018	0.000640082	0	0.000320041	0	0.00352045	6.40082e-05	0.000512066	0.000256033	0	0.000384049	0.00204826	0.000128016	0.000192025	0.000320041	0.00352045	0.0015362	0.00294438	0.000320041	0.00198425
ML179043	565400	HF_per1	HF	lw	per1	rep2	0.00155812	0	0.0104394	0	0.000467435	0.00872546	0	0	0.000155812	0.000155812	0	0.000155812	0	0	0.00311624	0	0	0.000155812	0.000311624	0.000779059	0	0.00545341	0.000779059	0.000934871	0.000155812	0.000155812	0	0.000311624	0.00249299	0.000623247	0.00405111	0	0.000311624	0	0.000934871	0.000467435	0	0.00171393	0.00607666	0.000934871	0.000779059	0	0.000779059
ML179044	565403	HF_per1	HF	lw	per1	rep2	0.000177794	0.00373367	0.000888968	0	8.88968e-05	0.00177794	0.000711174	0.00026669	0	0.000177794	0.000977865	0.000711174	8.88968e-05	0.00026669	0.00515601	0.000177794	0	0.00222242	0	8.88968e-05	8.88968e-05	0.00213352	0	0.00497822	0	0.000622278	0	0	0.0082674	0.000622278	0.00408925	0	0.00106676	0.000888968	0.00257801	0.000622278	0	0.000977865	0.00453374	0.00106676	0.00133345	0.000711174	0.0082674
ML179045	565502	HF_per1	HF	lw	per1	rep2	0.0623204	0.00710936	0.00257147	0.000453789	0	0.00847073	0.000756315	0.000453789	0	0.000151263	0	0.00181516	0	0.000151263	0.00196642	0.000151263	0.0012101	0.00151263	0.000151263	0.000756315	0.000151263	0.000302526	0.000302526	0.00423537	0	0.000453789	0.00196642	0	0.000302526	0.000151263	0.000453789	0.000151263	0	0	0.00166389	0	0	0.000756315	0.00347905	0.000151263	0.000453789	0.000907578	0.000151263
ML179046	565504	HF_per1	HF	lw	per1	rep2	0	0.00373927	0.000934818	0.000169967	0	8.49834e-05	0	0.000424917	0.000169967	8.49834e-05	8.49834e-05	0.00322937	0.00110478	0.00025495	8.49834e-05	8.49834e-05	8.49834e-05	0.00365429	0.000594884	0	0.00161469	0.000424917	8.49834e-05	0.0192912	0.00161469	0	0.00246452	0	0.000424917	0	0.00118977	0	0.000339934	0.000169967	0.0025495	0	0.00263449	0.0020396	0.0114728	0	0.000509901	0.000509901	0.000594884
ML179047	5146	HF_per1	HF	duroc	per1	rep2	0.0349229	0.00375794	0.000583128	0	6.4792e-05	0.000259168	0.000129584	6.4792e-05	6.4792e-05	6.4792e-05	6.4792e-05	0.00129584	0.00142542	0.000453544	6.4792e-05	0.000259168	0	0.00265647	0.000388752	6.4792e-05	0.00032396	0.000453544	0	0.000129584	0	0.000518336	0.0023973	0.000259168	0.00064792	0	0.00187897	6.4792e-05	0.000388752	0.00032396	0.00298043	0.000194376	6.4792e-05	0.000842296	0.00472982	6.4792e-05	0	0.000907088	0.00149022
ML179048	5061	HF_per1	HF	duroc	per1	rep2	0.0263407	0.0431338	0.00128657	0	0.000135428	0.000270856	0.00033857	0.000135428	0.000947996	0.000135428	0.000541712	0.00169285	0.00067714	0.000473998	0	0.000473998	0	0.00108342	0.000135428	0.000406284	0.000406284	0.000473998	0	0.000812568	0.000135428	0.000473998	0.00196371	0	0.000203142	0	6.7714e-05	0.000270856	6.7714e-05	6.7714e-05	0.000270856	0.000135428	0.00236999	0.00067714	0.00392741	0.000270856	6.7714e-05	0.00142199	0.00067714
ML179049	5078	HF_per1	HF	duroc	per1	rep2	0.00967157	0.000705219	0	0.00120895	0	0.000201491	0.000402982	0	0.000805964	0	0.00181342	0.000402982	0.00342535	0.000100746	0	0.000201491	0.000302237	0.00372758	0	0.000201491	0	0.00251864	0.000201491	0.00100746	0.00352609	0.000503728	0.000503728	0.000503728	0.000402982	0	0.000805964	0.000302237	0	0.00191416	0.00241789	0.000201491	0.00312311	0.00302237	0.00513802	0.000100746	0	0	0.000705219
ML179050	5098	HF_per1	HF	duroc	per1	rep2	0.000261849	0.00864101	0.000130924	0.000130924	0.000130924	0.000261849	0.000785546	0	0.000392773	0.000261849	0.000654622	0.00104739	0	0	0.00130924	0.000130924	0	0.00667714	0.000654622	0.000130924	0.00117832	0.00144017	0.00130924	0.00628437	0.00170202	0	0.000654622	0	0.000130924	0.000130924	0.00353496	0.000261849	0.000130924	0.000654622	0.00288034	0.000130924	0.000654622	0.00091647	0.00497512	0	0.00144017	0.000261849	0.000654622
ML179051	5057	HF_per1	HF	duroc	per1	rep2	0.00015715	0.00838135	0.00282871	0.000366684	0.000104767	0.00162389	0.000680985	0.000733368	5.23834e-05	0.000314301	0.000261917	0.00340492	5.23834e-05	5.23834e-05	0.00120482	0.000261917	5.23834e-05	0	5.23834e-05	0.00371922	0.00136197	0.00214772	0.00178104	0.00675746	0.000261917	0.000209534	0.00120482	0.000209534	0.000104767	0.000209534	0.000314301	5.23834e-05	0.000314301	5.23834e-05	0.00743845	0.00015715	0.000104767	0.00130959	0.00199057	0.00214772	0.00225249	5.23834e-05	0.000576218
ML179052	5167	HF_per1	HF	duroc	per1	rep2	0.000209205	0	0.00481172	0	0.00041841	0.00251046	0	0	0.00041841	0	0	0.00041841	0	0	0.00251046	0.000627615	0.000627615	0.00041841	0.00083682	0	0.000209205	0.00209205	0.000209205	0.0301255	0.000209205	0.000209205	0	0.00041841	0.00125523	0	0.00167364	0	0	0.00041841	0.00271967	0.00041841	0.00083682	0.00313808	0.00251046	0.00104603	0.00251046	0.000627615	0.00083682
ML179053	4039	HF_per1	HF	pietrain	per1	rep2	0.00114286	0.0292437	0.000941176	0.000268908	6.72269e-05	0.00134454	6.72269e-05	0.000268908	0.000672269	0.000739496	0.000672269	0.000739496	0.000134454	0.000201681	0.000336134	0.000470588	0	0.000672269	0	0.000470588	0.000537815	0.000336134	0	0.00107563	0.000336134	0.000941176	6.72269e-05	0	0.00188235	0.000605042	0.000537815	0	0.000134454	0.000201681	0.00215126	0.000201681	0.000739496	0.00141176	0.00416807	0.00154622	0.000336134	0.000537815	6.72269e-05
ML179054	4200	HF_per1	HF	pietrain	per1	rep2	0.000294118	0.000808824	0.00235294	0.000220588	0.000147059	0.00404412	0	0.000882353	7.35294e-05	0	0	0.000808824	0	0	0.00433824	7.35294e-05	0	0.00257353	0.000220588	0.000147059	0.00176471	0.00477941	0.00117647	0.00117647	7.35294e-05	0	0	0	0.00102941	0.000294118	0.00132353	0.000294118	0	0	0.000294118	0.000294118	0	0.00198529	0.005	0.000735294	0.000147059	7.35294e-05	0.000588235
ML179055	4043	HF_per1	HF	pietrain	per1	rep2	0.00050025	0.00530265	0.0010005	0.00010005	0.00010005	0.00110055	0.00070035	0.00010005	0	0.00010005	0.0004002	0.0006003	0	0.00010005	0.00010005	0	0.00110055	0	0.0002001	0.0012006	0.00170085	0.00170085	0	0.0032016	0.00150075	0.00050025	0.0030015	0.00010005	0.00090045	0.0002001	0.00030015	0	0.00010005	0.00010005	0.00310155	0.00030015	0.0002001	0.00030015	0.0012006	0.00330165	0.00330165	0.0002001	0.00650325
ML179056	4300	HF_per1	HF	pietrain	per1	rep2	0.0828384	0.00181796	0.00369652	0.000242395	0.000727185	0.000605987	0	0.00302994	0.000181796	6.05987e-05	0.000727185	0.000787783	6.05987e-05	0.000181796	0.00266634	0.000424191	0.000666586	0	0.000848382	0.00187856	0.00163617	0.000969579	0	0.00187856	0.00133317	0.000424191	0.00115138	0	0.00139377	0.000302994	0.000302994	0	0	0	0.000181796	0.000242395	0	0.000605987	0.000545388	0.000121197	0.000242395	6.05987e-05	0.000242395
ML179057	4181	HF_per1	HF	pietrain	per1	rep2	0.0260343	0.000983168	0	0	0.00011798	0.0069215	0.000589901	0.000157307	0.000314614	0.000157307	0.00011798	3.93267e-05	0	0.0011798	0.000353941	0	0.000629228	0	0	0	0.00011798	3.93267e-05	0.000747208	0.00963505	3.93267e-05	0.000511247	7.86535e-05	3.93267e-05	0.00932043	3.93267e-05	0.000747208	0.000196634	0.00357873	0.0016124	3.93267e-05	3.93267e-05	0.000314614	0.00102249	0.000629228	0.000747208	0.00149442	0	0.00283152
ML179058	4237	HF_per1	HF	pietrain	per1	rep2	0.0628214	0.00454941	0.00209668	0.000593401	0.00011868	0.00122636	7.91202e-05	7.91202e-05	0	0.0001978	0	0.000949442	0	3.95601e-05	0.000989002	0.000553841	3.95601e-05	7.91202e-05	0.000632961	0.00110768	3.95601e-05	0.00170108	3.95601e-05	0.00011868	0.000712082	0.0001978	0.00458897	3.95601e-05	0.0015824	0.000276921	0.000989002	3.95601e-05	0	0.0001978	0.000474721	0.0001978	3.95601e-05	0.00312525	0.000989002	0.000474721	0.00011868	0.000276921	0.000632961
ML179060	565404	HF_per2	HF	lw	per2	rep2	0.00473033	0.0293119	0.000485162	4.04302e-05	0.000929894	4.04302e-05	0.000242581	0.000404302	0.000161721	8.08604e-05	0.000161721	0.000768173	0.000121291	0.000242581	0.000485162	0.000889464	0.000849034	4.04302e-05	4.04302e-05	0.000283011	0.000121291	0.000444732	0.000525592	0.0165764	0.000323441	0.000525592	0.000687313	0	0.000485162	0	0.000283011	0.000121291	0.000606453	4.04302e-05	0.000363872	8.08604e-05	0.000485162	0.000525592	0.000889464	0.00238538	0.003477	0.000121291	0.0163742
ML179061	565501	HF_per2	HF	lw	per2	rep2	0.0247531	0.000769527	0.000448891	6.41272e-05	0.00102604	6.41272e-05	0.000513018	0.000256509	0.000384763	0.000128254	0.000192382	0.000769527	0.00134667	0.0007054	6.41272e-05	0.000192382	0	6.41272e-05	0.000513018	0.00404002	0.00384763	6.41272e-05	0.000128254	6.41272e-05	0.000833654	0.000641272	0.00275747	0	0.000128254	0.000128254	0.000128254	0.000128254	0.00147493	0.000448891	0.0021162	0.000448891	0.000128254	0.000961908	0.0014108	0.000256509	0	0	0.00121842
ML179062	565503	HF_per2	HF	lw	per2	rep2	0.0148887	0.000537222	0.00130468	7.6746e-05	0.000844206	0.00115119	0.000844206	7.6746e-05	0.000537222	0.000230238	0.000306984	0.00207214	0.000460476	0.00138143	0.00076746	0.00038373	0.000306984	0	0.000537222	0.000690714	0.00145817	0.004835	0.000306984	0.0115119	0.000306984	7.6746e-05	0.000230238	7.6746e-05	0.000153492	0.000613968	0.00445127	0	0.000844206	0.000153492	0.00360706	0.000153492	0.000230238	0.00107444	0.000844206	0.000153492	0.00107444	0	0.000613968
ML179063	565406	HF_per2	HF	lw	per2	rep2	0.0530278	0.0043356	4.7644e-05	0.000333508	0.000381152	0.00023822	0.000190576	0.00023822	9.5288e-05	0.000333508	0	0.00209634	4.7644e-05	0.000190576	0	0.000428796	0.00071466	0.00104817	9.5288e-05	0.00228691	0.00100052	0.00047644	0	0.00495498	0.00824241	0.000285864	0.00128639	4.7644e-05	4.7644e-05	0	0	0.000190576	0.000381152	0.000142932	0	0.000142932	0.00242984	0.000809948	0.0016199	0.00157225	0.000285864	4.7644e-05	0.000190576
ML179064	5126	HF_per2	HF	duroc	per2	rep2	0.000885086	0.0178984	0.000737572	0.0003442	0.000540886	0.000196686	9.83429e-05	0.000245857	9.83429e-05	0	0.000983429	0.00118012	0.000295029	0.000147514	0.00422875	0.000835915	0.000245857	0.0003442	0.000639229	0.000196686	0.000639229	0.00403206	0.000295029	0.00132763	0.00108177	0.000147514	0.00142597	0	0.000442543	0.000540886	0.000147514	0.000245857	4.91715e-05	4.91715e-05	9.83429e-05	0.000737572	0.000540886	0.000295029	0.000786743	0.00290112	0.000590058	0.00177017	0.000835915
ML179065	5069	HF_per2	HF	duroc	per2	rep2	0.00109947	0.0124414	0.000665471	8.68005e-05	0.000694404	0.00112841	0.000173601	0.000115734	0.000173601	8.68005e-05	5.7867e-05	5.7867e-05	0	0.000260402	0.00376136	0.000462936	0	0.000549737	0.000607604	0.00355882	0.00269082	0.000405069	0.000839072	0.000115734	0.00274868	0.00133094	0.000839072	0.000260402	0.00217001	0.000202535	0.000781205	0.000144668	0.000115734	2.89335e-05	0.000781205	0.000202535	0.000781205	0.000636537	0.000260402	0.00219895	8.68005e-05	0.000202535	0.00257508
ML179066	5093	HF_per2	HF	duroc	per2	rep2	0.00902747	0.0133704	0.000609964	2.43986e-05	0.000365979	0.000195189	0.000146391	7.31957e-05	0.000195189	0.000146391	0.000121993	0.00034158	7.31957e-05	0.000219587	0.00873469	0.000390377	0.000268384	0.000878349	0.000146391	0.00017079	0.00068316	0.000805153	0.00051237	0.00136632	0.00451374	0.000414776	0.000731957	4.87972e-05	0.00219587	0.000219587	0.00068316	0.00017079	0.000365979	9.75943e-05	9.75943e-05	0.000268384	0.00139072	0.000390377	0.00017079	0.00270824	0.000951544	0.000146391	0.00187869
ML179067	5121	HF_per2	HF	duroc	per2	rep2	0.00526883	0.0033585	0.000215683	0.000184871	3.08119e-05	0.000831921	0.000123248	0.000246495	0.000154059	0.000123248	0.000462178	0.000893545	0.000308119	0	9.24357e-05	0.000955169	0.00064705	0.000431367	0.000123248	0.0020644	9.24357e-05	0.000462178	0.000739485	0.0202742	0.00283469	0.000523802	0.00348174	0.000523802	0.000184871	0.000215683	6.16238e-05	0.000184871	0.000369743	0.000893545	0.000246495	0.000246495	0.00456016	0.00184871	0.000739485	0.000924357	0.00351256	0.00114004	0.000277307
ML179068	5108	HF_per2	HF	duroc	per2	rep2	0.00050226	0.00793571	0.000100452	0.000200904	0.000904068	0.000100452	0.000200904	0.000301356	0.00180814	0.000200904	0.00200904	0.00572577	0.000200904	0	0.000200904	0.00130588	0.000301356	0.000602712	0.000200904	0.00120542	0.0025113	0.00170768	0.000200904	0.00180814	0.000904068	0.000904068	0.00331492	0.000200904	0.000100452	0.000301356	0	0.000602712	0.00050226	0	0	0.00120542	0.007333	0.00110497	0.000602712	0.00341537	0.000602712	0.000803616	0.00180814
ML179069	4171	HF_per2	HF	pietrain	per2	rep2	0.0340639	0.0167749	0.000578443	9.64072e-05	0.0004499	0.000321357	0.000160679	0.000192814	0.000321357	3.21357e-05	9.64072e-05	0.000192814	0.000610579	0.000257086	0.000128543	0.000578443	0.000257086	0.00369561	0.00022495	0.000160679	0.00218523	0.000385629	0.00022495	0.000385629	0.00514172	0.000160679	0.00106048	0	0.000706986	3.21357e-05	0.000996208	0.000192814	0.000160679	0.00109262	0.000128543	0.000192814	0.00591298	0.000899801	0.0004499	0.000289222	0	0.000706986	0.000385629
ML179070	4226	HF_per2	HF	pietrain	per2	rep2	0.0166247	0.0277897	0.00128826	6.13459e-05	0.000552113	0.00288326	0.000490767	0.000122692	6.13459e-05	0	0.00141096	0.000429422	0.000920189	0.000429422	0.00030673	0.000368076	0	0	0.000552113	0.00165634	0.00711613	0.000429422	0.000429422	0.00030673	0.00116557	0.000429422	0.00030673	0.000245384	0.00276057	0.000122692	0.0022698	0.00030673	0.00104288	0.00110423	0.000797497	0.000184038	0.00128826	0.00128826	0.000552113	6.13459e-05	0	0.000552113	0.000981535
ML179071	4250	HF_per2	HF	pietrain	per2	rep2	0.0501824	0.0525274	0.00192809	0.000468994	5.21105e-05	0.000416884	0.000156331	0.000156331	0	0.000364773	0.000156331	0.000833768	0	0	0.000312663	0.000156331	0.000937989	0.000104221	0.000521105	0.000260552	0.000156331	0.000625326	0.000990099	0.000208442	0.00192809	0.000260552	0.00244919	0	0.00479416	0.000416884	0.000364773	0.000364773	0.000416884	0.000156331	0.000104221	0.000156331	5.21105e-05	0.00187598	0.000260552	0.000156331	0.000156331	0.000729547	0.000573215
ML179073	4018	HF_per2	HF	pietrain	per2	rep2	0.0472457	0.038152	0.000209052	0.000313578	0.000104526	0.000104526	0.000627156	0.000104526	0.000209052	0	0.00229957	0.000836208	0.00209052	0.000313578	0.000731682	0.00052263	0.000313578	0.000627156	0	0.00355388	0.00052263	0.000104526	0.000104526	0.000104526	0.000313578	0.000836208	0.0028222	0.000209052	0.000940734	0.000104526	0.00135884	0	0.00261315	0.000836208	0.000418104	0.000209052	0.00135884	0.000418104	0.000313578	0.000313578	0	0.000836208	0.00114979
ML179074	4290	HF_per2	HF	pietrain	per2	rep2	0.052553	0.0159335	0.00106629	0.000517914	0.000152328	0.000853034	0.000396052	0.000152328	0.000121862	0	9.13965e-05	0.00231538	6.0931e-05	0.000396052	0	0.000517914	0.000548379	0.00286376	3.04655e-05	0.000304655	0.000182793	0.000822569	0.000792103	0.00289422	0.0018584	0.000517914	0.00146234	3.04655e-05	9.13965e-05	0.000182793	0.000670241	0.000243724	6.0931e-05	0.000121862	0.00027419	0.000121862	0.000639776	0.000731172	0.000487448	0.000822569	0.000548379	0.00027419	0.000913965
ML179075	565505	HF_per3	HF	lw	per3	rep2	0.0548126	0.0138642	0.00134961	0.000122692	0.000214711	0.00030673	0.000245384	0.000122692	9.20189e-05	0.000797497	0.000276057	0.00570517	0.000490767	6.13459e-05	0.000736151	0.000460094	0.000950862	0.00030673	0.000582786	0.00187105	0	0.000644132	0.000122692	0.00134961	0.000644132	3.0673e-05	0.00561315	0.000552113	0.00202442	6.13459e-05	0.000245384	6.13459e-05	0.000552113	0.000153365	0.00110423	0.000245384	0.000736151	0.000705478	0.000705478	9.20189e-05	0.000153365	0.00107355	0.000429422
ML179076	565400	HF_per3	HF	lw	per3	rep2	0.00054404	0.0107176	0.00027202	0.000299222	0.00013601	0.000571242	0.00027202	8.1606e-05	0.000326424	0.00054404	0.000108808	0.00108808	0.000326424	0.000843262	0	0.000190414	0.000353626	0	0.000108808	0.00149611	0.000788858	0.00122409	0.000299222	0.0121321	0.000163212	8.1606e-05	0.000870464	2.7202e-05	0.000244818	8.1606e-05	0.00165932	0.00027202	0.000326424	0.00114248	0.00108808	0.000108808	0.00068005	0.000326424	0.000353626	0.000625646	0.00345465	0.000571242	0.013465
ML179077	565403	HF_per3	HF	lw	per3	rep2	0.0549581	0.000147836	0.000110877	0.00073918	0.000332631	0.00303064	0.000480467	0.000480467	0.00036959	0.000184795	0.000258713	0.00184795	0	0.000295672	3.6959e-05	0.000332631	0.00073918	0.000887016	3.6959e-05	0.00136748	0.0030676	0.000517426	7.3918e-05	0.00188491	0	0.000960934	3.6959e-05	0	0.00155228	0.000110877	0.000960934	0.000147836	0.00787227	0.00147836	0.000554385	0.000147836	0.000332631	0.000850057	0.000258713	0	0.000184795	0.00036959	0
ML179078	565502	HF_per3	HF	lw	per3	rep2	0.00124995	0.00209551	7.35267e-05	0.000147053	0.000147053	0.0018014	0.000477924	7.35267e-05	0.000367634	0.00011029	0	0.00132348	0.000698504	0.00360281	0.000147053	7.35267e-05	0.00022058	0.000992611	0.00044116	0.00132348	0.00408073	0.00055145	0.000183817	0.00885997	0.0018014	0.00033087	0.00459542	0	7.35267e-05	0.00044116	0.0033087	0.000477924	0.000404397	0.000294107	0.00698504	0.000257343	0.00102937	0.000514687	0.000808794	0	0.00169111	0.00011029	0.00044116
ML179079	565504	HF_per3	HF	lw	per3	rep2	0.0330119	0.0185692	0.000134559	8.97062e-05	0.000179412	0.000224266	0.000224266	8.97062e-05	0.000358825	4.48531e-05	0.000538237	0.00309486	0.000313972	8.97062e-05	0.00071765	0.000134559	0.000179412	0.00237721	0.000358825	0.00134559	8.97062e-05	0.00224266	0	0.00058309	0.000897062	0.000538237	0.00228751	0	0.00103162	0	0.000762503	0.000134559	0.000448531	0.00058309	0.00139045	0.000224266	0.000852209	0.000493384	0.000493384	0.000672797	4.48531e-05	0.00116618	0.00134559
ML179080	5146	HF_per3	HF	duroc	per3	rep2	3.80431e-05	0.000266301	0.000798904	0.000342388	0	0.00483147	0.000190215	0.000190215	0.000304345	3.80431e-05	0.000190215	0.00281519	0.000304345	0.000342388	0.00281519	0.000342388	0	0.000722818	0	0	0.00376626	0.00155977	0.000342388	0.000418474	0.000570646	0.00087499	0.00536407	3.80431e-05	0.00209237	0.00106521	0.000114129	0.000228258	0.00140759	0.000114129	0.00163585	0.000418474	0.000836947	0.00388039	0.00148368	0.000228258	0.000304345	0.000190215	3.80431e-05
ML179081	5061	HF_per3	HF	duroc	per3	rep2	0.00350199	0.00153212	0.00109437	7.29581e-05	0.000145916	0	0.000109437	0.000218874	3.6479e-05	7.29581e-05	0.00189691	0.0015686	0.000291832	3.6479e-05	0.00273593	0.000145916	0.000583665	0.000948455	3.6479e-05	0.00193339	0.00237114	7.29581e-05	3.6479e-05	0.00623792	0.000693102	0.00109437	0.000875497	0	0.0013862	0.00036479	0.000291832	0.000109437	0.000109437	0.000401269	0	0	0.000109437	0.00182395	0.000583665	0.000984934	0.00124029	0.00076606	0.000437749
ML179082	5078	HF_per3	HF	duroc	per3	rep2	0.0369153	0.00178308	0.000919399	0.000445769	0.000222885	0.000640793	0.000167164	5.57212e-05	0.000306466	0.000139303	0.000278606	0.00217313	0.00133731	0.000250745	0.00144875	0.000612933	0.000445769	0.000195024	0	0.00178308	0.000445769	0.000362188	0.000640793	0.00401192	0.000585072	0.000835818	0.00100298	0.000222885	2.78606e-05	0.000111442	0.000222885	0.000668654	8.35818e-05	0.000529351	0	0.000111442	0.00172736	0.000529351	0.000167164	0.00139303	0.00119801	0.000696515	0.00103084
ML179083	5098	HF_per3	HF	duroc	per3	rep2	0.000510036	0.0123309	0.000630044	0.000180013	0.000240017	0.000180013	0.000150011	0.000120008	0.000240017	9.00063e-05	0.00102007	0.000960067	0.000420029	0	0	0.000510036	0	0.000420029	0	0.00216015	0.00174012	0.0109508	0.00057004	0.000660046	0.00324023	0.000810057	0.000390027	0	0.000630044	0.000210015	0.000210015	0.000420029	0.000660046	0.000390027	0.000450032	0.000360025	0.000510036	0.00117008	0.000150011	0.00159011	0.000480034	0.00129009	0.00108008
ML179084	5057	HF_per3	HF	duroc	per3	rep2	2.55984e-05	0.0203251	0.00230385	0.000179189	0.000230385	0.000230385	0.000409574	0.000383975	7.67951e-05	0	0.00248304	0.000972738	2.55984e-05	0.000204787	0.00289261	0	2.55984e-05	0.00107513	0	0.00271343	0.000716754	0.00112633	0.00127992	0.000921541	0.000204787	7.67951e-05	0.000767951	0.000281582	0.000358377	0.000179189	0.00110073	0.000460771	0.00030718	0.000102393	0.0031742	0.000179189	0.000281582	0.000511967	0.000102393	0.00127992	0.000358377	0.000691156	0.000691156
ML179085	5167	HF_per3	HF	duroc	per3	rep2	0.0254283	0.021391	0.000847609	0.00024536	0.00024536	4.4611e-05	0.00089222	8.9222e-05	4.4611e-05	0.000401499	0.000156138	0.00207441	0.000401499	0.00140525	0.00107066	0.000156138	0.000200749	4.4611e-05	0.00131602	0.000156138	0	0.000646859	0.00167291	0.000936831	0.000267666	0.000334582	0.000646859	0.000156138	0.000111527	0.000200749	0.00147216	0.000178444	0.000111527	0.00069147	0.000423804	0	0.000579943	0.000869914	0.000334582	0.000267666	0.000356888	6.69165e-05	0.0028551
ML179086	4039	HF_per3	HF	pietrain	per3	rep2	0.088605	0.000324412	0.0012571	0.000121655	0.000162206	8.1103e-05	8.1103e-05	0.000364964	0.000162206	0.000648824	0.000162206	0.00210868	0.000121655	0	0.00113544	0.000121655	0.000486618	0.00109489	8.1103e-05	0.00263585	0.00320357	0.000121655	8.1103e-05	0.000892133	0.0110706	0.000162206	0.00385239	8.1103e-05	0.00081103	8.1103e-05	0.000446067	0.000324412	0.000283861	0.000486618	0	0	0.000324412	0.000324412	0.00052717	0	4.05515e-05	0.00137875	4.05515e-05
ML179087	4200	HF_per3	HF	pietrain	per3	rep2	0.0162435	0.0082628	0.000241838	0	0.000403063	0	4.03063e-05	0.00044337	0.0012898	0.000120919	0.00491737	0.000725514	0.000201532	0	0	0.000322451	0.000282144	0.00370818	0.000322451	0.000120919	0.000967352	0.00185409	0.000120919	0.00874647	0.00173317	0.000120919	0.000846433	0.000120919	0.000927046	0	0.000564289	4.03063e-05	0.000685208	0.000403063	0.000604595	0.00044337	0.00076582	0.00213624	0.00044337	0.000685208	0.00185409	0.00137042	0.000685208
ML179089	4300	HF_per3	HF	pietrain	per3	rep2	0.0435285	0.0036345	0.00188139	0.000128276	4.27588e-05	0.00226622	0.000812417	8.55176e-05	0.000384829	8.55176e-05	8.55176e-05	0.00265105	0.000940694	0.000171035	0.000128276	0.000299312	0.000128276	4.27588e-05	0.000513106	0.00115449	0	0.00111173	8.55176e-05	0.000427588	0.0007269	8.55176e-05	0.00333519	0.000213794	0.000171035	0	0.000855176	0.000213794	0	0.000128276	0.0019669	8.55176e-05	0.00299312	0.000256553	0.000897935	0.00329243	4.27588e-05	0.000171035	0.00307863
ML179090	4181	HF_per3	HF	pietrain	per3	rep2	0.0308883	0.00747783	0.00101458	0.000225462	0.000150308	0.000225462	0.00105216	3.7577e-05	0.000150308	0.000263039	0	0.000150308	0.000112731	0.000450924	7.51541e-05	0.000187885	3.7577e-05	0.0022922	0.000413347	0	0.000300616	0.00063881	0	3.7577e-05	0.00323162	0.000112731	0.000187885	7.51541e-05	0.000563655	0.000263039	0.000150308	7.51541e-05	3.7577e-05	0.000187885	0	0.000187885	0.000939426	7.51541e-05	0.000338193	0.00635052	0	7.51541e-05	0.00432136
ML179091	4237	HF_per3	HF	pietrain	per3	rep2	0.0423663	0.00120439	0.000956429	0.00031881	0.000247963	0.00414453	0.000283386	0.000141693	0.00031881	0.00021254	0.00042508	0.00180659	0.000141693	0.000247963	0.00134609	3.54233e-05	0.000566773	0	0.00021254	0.000247963	0.00439249	0.00524265	0.000743889	0.00832448	0	0.000389656	0	7.08466e-05	0.00488842	0.00042508	0.00223167	0.000460503	0.000283386	0.00053135	0.00439249	0.00021254	0.000602196	0.00400283	0.00031881	0.00170032	0.00113355	0.00031881	0
ML179092	565402	HF_per4	HF	lw	per4	rep2	0.00442756	0.0212613	0.00402301	0.000404549	0.000224749	0.00222502	0.0001798	0.00013485	0.000786623	8.98998e-05	0.00218007	0.00218007	0	8.98998e-05	0.00631546	0.000224749	0.000516924	0	0.000202274	0.00130355	0.000651773	0.00197779	0.000224749	0.00786623	0.000224749	0.000471974	0.000112375	0.000876523	0.000651773	0.000157325	0.00013485	4.49499e-05	0.000202274	0	0.000921473	0.000247224	2.24749e-05	0.00168562	0.000292174	0.00723693	0.00197779	0.000337124	0.00287679
ML179093	565404	HF_per4	HF	lw	per4	rep2	0.0289233	0.0116617	0.00173975	0	0.000733955	0.000407753	0.000244652	0.000190285	0.000407753	0.000217468	0.00046212	0.00163101	0	0	0.00152228	0.000217468	0.00054367	0.000271835	0	0.000135918	0.000407753	0.00100579	0.000869873	0.00108734	0.000897056	0.000135918	0.000652404	0.000135918	0.00195721	0.000244652	0	0.000190285	0.000135918	0	0.000244652	0.000407753	0.000271835	0.000978607	0.000135918	0.00337076	0.000217468	0.000135918	0.000679588
ML179094	565501	HF_per4	HF	lw	per4	rep2	5.48291e-05	0.00751158	0.000164487	0.000219316	0.000164487	0.000685363	0.000411218	0.000328974	0.000466047	5.48291e-05	0	0.00060312	2.74145e-05	8.22436e-05	0.00816953	0.000191902	0.000191902	0.00090468	5.48291e-05	0.000712778	0.000493462	0.000548291	0.00191902	0.00364613	0.00230282	0.000109658	0.000877265	2.74145e-05	2.74145e-05	0.000164487	0.000109658	0.000274145	0	2.74145e-05	0.0013159	0.000274145	0.00161746	0.00101434	0.000274145	0.00745675	0.00213833	0.000383803	0.015407
ML179095	565503	HF_per4	HF	lw	per4	rep2	0.00115875	0.00820037	0.00111418	0.000267404	0.000267404	0.000356538	0.000133702	0.000311971	0.000891345	8.91345e-05	0.000133702	0.00311971	4.45673e-05	0	0.000668509	0.000623942	0.000401105	0	0.000713076	0.00213923	0.000846778	0.00120332	0.000401105	0.00922542	0.000133702	0.000356538	0	0.000222836	0.000222836	4.45673e-05	0	0.000311971	0.000356538	0.000133702	0.000623942	0.000891345	0.000311971	0.00196096	0.00102505	0.00191639	0.00280774	0.000356538	0.00049024
ML179096	565406	HF_per4	HF	lw	per4	rep2	0.000375094	0.000937734	0.00937734	0.00103151	0	0.00412603	0	9.37734e-05	0.000562641	0	0	0.00384471	9.37734e-05	0	0.00103151	0.00028132	9.37734e-05	0	0.000750188	0.000468867	0.00722056	0.0017817	0.000375094	9.37734e-05	9.37734e-05	0.00028132	9.37734e-05	9.37734e-05	0.00206302	0.000656414	0	0.000656414	0	0	0.00159415	0	0	0.00112528	0.00290698	0.00384471	0.000187547	9.37734e-05	0.0014066
ML179097	5126	HF_per4	HF	duroc	per4	rep2	0.0738566	0.0052534	0.000515039	0.00113309	0.000412031	0.000103008	0.000206016	0.000515039	0	0.000206016	0.000103008	0.00154512	0.00092707	0	0.00113309	0.000103008	0.00113309	0.00144211	0.00164813	0.00113309	0.000103008	0.00401731	0.000103008	0.00113309	0.00236918	0.000824063	0.00185414	0	0	0	0.000412031	0.000206016	0.000309023	0.000103008	0.000103008	0	0.000206016	0.00123609	0.000824063	0	0.000103008	0	0.000412031
ML179098	5135	HF_per4	HF	duroc	per4	rep2	0.0263005	0.0294332	0.00101996	7.28544e-05	0	7.28544e-05	7.28544e-05	0.000582835	0.000291418	0.000145709	0.000364272	0.00254991	0.000145709	0.000364272	0.00182136	0.000728544	0.000145709	0.00247705	7.28544e-05	0.00284132	0	0.000509981	0	0.000509981	0.00138423	0	0.00101996	7.28544e-05	0	0.000218563	0.00138423	0.000291418	7.28544e-05	0.000509981	0.000364272	0	0.00539123	0.00123853	0.000801399	0.00101996	0	0.000509981	0.00123853
ML179099	5069	HF_per4	HF	duroc	per4	rep2	0.0265583	0.0315283	0.000776558	0.000776558	0.000465935	0	0.000155312	0.000103541	0.000103541	0.000103541	0.000155312	0.00124249	0.000310623	0	0.000673017	0.00119072	0.000207082	0.00496997	0.000983641	0.000103541	0.000103541	0.000517706	0.000569476	0.000776558	0.00331332	0.000103541	0.00113895	0	0.00372748	0.000103541	0.000880099	0.000103541	5.17706e-05	0.00103541	0	0.000103541	0.00150135	0.000465935	0.00269207	0.00160489	0.000155312	0.000103541	0.00181197
ML179100	5093	HF_per4	HF	duroc	per4	rep2	0.0294967	0.0354634	0.000577423	0.000144356	9.62371e-05	0.000240593	0.000481186	9.62371e-05	9.62371e-05	0.000481186	0.000192474	9.62371e-05	9.62371e-05	0.000192474	0.000866134	9.62371e-05	0.000240593	0.00332018	0.000240593	4.81186e-05	0.000384949	0.00067366	0.000577423	0.000384949	0.0020691	0.000384949	0.002839	4.81186e-05	0.00182851	0.000144356	0.000721778	9.62371e-05	4.81186e-05	0.000433067	0.00067366	9.62371e-05	0.000818016	0.00105861	0.00144356	0.00216534	0	0.000144356	0.00303147
ML179101	5121	HF_per4	HF	duroc	per4	rep2	0.0372208	0.00108163	0	0	0	0.000190876	6.36254e-05	0	0.000254501	0	6.36254e-05	0.00585353	0.00260864	0.000127251	0	0.000445378	0	0.0125342	0.000127251	0.0107527	0.00248139	0.000699879	6.36254e-05	0.000127251	0.00159063	0.000127251	0.0110708	0.000254501	0.000127251	0	6.36254e-05	0.000127251	0	0.00139976	0	0.000190876	0.00897118	6.36254e-05	0.00127251	0.000636254	0	0.000127251	0.000190876
ML179102	5108	HF_per4	HF	duroc	per4	rep2	0.0441176	0.000676133	0	0	0	0	0	0	0.000169033	0	8.45166e-05	0.00473293	0.0015213	0.000422583	0	0.000169033	0.000929682	0.00177485	0	0.000591616	0.000169033	0.000169033	0.000338066	0.00625423	0.00262001	0.00025355	0.00287356	0.000169033	8.45166e-05	0	0	0.000169033	8.45166e-05	0.000422583	0.000169033	0.00025355	0.0212982	0	0.000845166	0	0.000760649	0	0
ML179103	4171	HF_per4	HF	pietrain	per4	rep2	0.000588978	0.00378629	8.41397e-05	0	0.000504838	0.000168279	0.000252419	0.000252419	0.000168279	0.000168279	0.000336559	0.000504838	0.000757257	0	0.0100126	0.000757257	0	0.00168279	0.000252419	0.000168279	0.0012621	0.000504838	8.41397e-05	0.0012621	0.000336559	0.000252419	0.00344973	0	0.000420698	0	0.000588978	0.000168279	0.000168279	8.41397e-05	0.000168279	0	0.000757257	0.00277661	0.00143037	0.000757257	0.000757257	0.000420698	8.41397e-05
ML179104	4226	HF_per4	HF	pietrain	per4	rep2	0.0479475	0.00375816	0.000165194	4.12984e-05	0	0.000247791	0.000247791	0.000165194	0.000165194	0.000371686	0	0.000454283	0.000289089	4.12984e-05	0.00404725	0.000743372	0.000330387	0.000702073	8.25968e-05	0.000206492	0.00169324	4.12984e-05	0.000495581	0.000536879	0.00111506	0.000578178	0.00421244	0.000578178	0.000743372	0.000206492	0.00123895	0.000454283	8.25968e-05	0.000123895	0	4.12984e-05	0.000578178	4.12984e-05	0.000247791	0.00227141	0.000123895	8.25968e-05	0.000825968
ML179105	4250	HF_per4	HF	pietrain	per4	rep2	0.00739692	0.00322631	0.000904942	0.000432798	0.000118036	0.00106232	0.000275417	0.000275417	0.000550834	7.86906e-05	0.000393453	0.00133774	0.000826251	0.000118036	0.00232137	0.000314762	0.000511489	0.000629525	0.000196726	0.000393453	0.00102298	0.00346239	0.000511489	0.00354108	0.00472144	0.000511489	0.00735757	0	0.000826251	0.000196726	0.00102298	0.000314762	7.86906e-05	0.000314762	0.000511489	0.000314762	0.00125905	0.00326566	0.000708215	0.00515423	0.000865596	0.000314762	0.00129839
ML179106	4277	HF_per4	HF	pietrain	per4	rep2	0.00329489	0.00542688	0.000484543	0.00135672	0.000290726	0	0.000581452	0.000193817	0.000387634	0	0	0.00523307	0.000484543	0.000484543	0.000387634	9.69086e-05	0.000290726	0	0	0.00300417	9.69086e-05	0.00688051	0	0.0127919	0.00213199	9.69086e-05	0.00833414	0.000290726	0	9.69086e-05	0	0.000193817	0.000290726	0	0.000193817	0.000387634	0.0011629	0.00368253	0.000581452	0.00232581	0.00319798	0.000969086	0.00067836
ML179107	4018	HF_per4	HF	pietrain	per4	rep2	0.0197007	0.00373149	4.01236e-05	0.000240741	0	4.01236e-05	0.000401236	0.000320989	0.000120371	0.000160494	0.00256791	0.000762348	0.000120371	0.000240741	0.00296914	0.000160494	0.000280865	0.000521607	0	0.00176544	0.00144445	0.000682101	0.000521607	0.00401236	0.0078241	0.000521607	0.000200618	8.02472e-05	8.02472e-05	0.000120371	8.02472e-05	0.000320989	4.01236e-05	0	0	0.000320989	0.00184568	0.00192593	0.00108334	0.00284877	0.000962966	0.000200618	0.000842595
ML179108	4290	HF_per4	HF	pietrain	per4	rep2	5.08556e-05	0.0053907	0.000330562	0.000381417	0.000127139	2.54278e-05	0	0.000177995	0	7.62835e-05	0	0.00160195	0.000864546	0.000101711	0.0010934	0.000152567	0	0.00114425	5.08556e-05	0.00081369	0.00142396	0.000152567	0.000483129	0.000177995	0.00111882	0.00035599	0.00152567	2.54278e-05	7.62835e-05	0.000152567	7.62835e-05	0.000508556	0	0	0.000330562	0.000305134	0.000711979	0.00035599	0.00101711	0.00508556	0	5.08556e-05	0.00559412
[truncated: 517 more columns]

## Sheet: Le Sciellour.taxonomy
OTU_ID	Kingdom	Phylum	Class	Order	Family	Genus
OTU1	Bacteria	Firmicutes	Bacilli	Lactobacillales	Lactobacillaceae	Lactobacillus
OTU10	Bacteria	Firmicutes	Clostridia	Clostridiales	Unclassified	Unclassified
OTU100	Bacteria	Firmicutes	Clostridia	Clostridiales	Unclassified	Unclassified
OTU1001	Bacteria	Firmicutes	Clostridia	Clostridiales	Unclassified	Unclassified
OTU1008	Bacteria	Firmicutes	Clostridia	Unclassified	Unclassified	Unclassified
OTU101	Bacteria	Firmicutes	Clostridia	Clostridiales	Ruminococcaceae	Unclassified
OTU1012	Bacteria	Firmicutes	Clostridia	Clostridiales	Unclassified	Unclassified
OTU1021	Bacteria	Firmicutes	Unclassified	Unclassified	Unclassified	Unclassified
OTU1024	Bacteria	Firmicutes	Clostridia	Clostridiales	Unclassified	Unclassified
OTU1028	Bacteria	Firmicutes	Clostridia	Clostridiales	Unclassified	Unclassified
OTU1029	Bacteria	Firmicutes	Clostridia	Clostridiales	Lachnospiraceae	Anaerostipes
OTU103	Bacteria	Firmicutes	Clostridia	Clostridiales	Ruminococcaceae	Unclassified
OTU1033	Bacteria	Bacteroidetes	Bacteroidia	Bacteroidales	Unclassified	Unclassified
OTU1039	Bacteria	Bacteroidetes	Bacteroidia	Bacteroidales	Prevotellaceae	Unclassified
OTU105	Bacteria	Bacteroidetes	Unclassified	Unclassified	Unclassified	Unclassified
OTU1051	Bacteria	Bacteroidetes	Unclassified	Unclassified	Unclassified	Unclassified
OTU1054	Bacteria	Firmicutes	Bacilli	Lactobacillales	Lactobacillaceae	Lactobacillus
OTU106	Bacteria	Bacteroidetes	Unclassified	Unclassified	Unclassified	Unclassified
OTU1060	Bacteria	Firmicutes	Unclassified	Unclassified	Unclassified	Unclassified
OTU107	Bacteria	Firmicutes	Clostridia	Clostridiales	Unclassified	Unclassified
OTU108	Bacteria	Firmicutes	Clostridia	Clostridiales	Unclassified	Unclassified
OTU109	Bacteria	Firmicutes	Clostridia	Unclassified	Unclassified	Unclassified
OTU1092	Bacteria	Firmicutes	Bacilli	Lactobacillales	Streptococcaceae	Streptococcus
OTU11	Bacteria	Firmicutes	Bacilli	Lactobacillales	Lactobacillaceae	Lactobacillus
OTU111	Bacteria	Firmicutes	Clostridia	Clostridiales	Ruminococcaceae	Unclassified
OTU1111	Bacteria	Firmicutes	Clostridia	Clostridiales	Unclassified	Unclassified
OTU112	Bacteria	Firmicutes	Clostridia	Clostridiales	Unclassified	Unclassified
OTU1122	Bacteria	Firmicutes	Clostridia	Clostridiales	Ruminococcaceae	Oscillibacter
OTU113	Bacteria	Bacteroidetes	Bacteroidia	Bacteroidales	Unclassified	Unclassified
OTU1131	Bacteria	Firmicutes	Clostridia	Clostridiales	Unclassified	Unclassified
OTU115	Bacteria	Bacteroidetes	Bacteroidia	Bacteroidales	Prevotellaceae	Prevotella
OTU1153	Bacteria	Firmicutes	Clostridia	Clostridiales	Unclassified	Unclassified
OTU1156	Bacteria	Firmicutes	Clostridia	Clostridiales	Unclassified	Unclassified
OTU1157	Bacteria	Bacteroidetes	Bacteroidia	Bacteroidales	Unclassified	Unclassified
OTU116	Bacteria	Firmicutes	Clostridia	Clostridiales	Unclassified	Unclassified
OTU1165	Bacteria	Firmicutes	Clostridia	Clostridiales	Unclassified	Unclassified
OTU117	Bacteria	Bacteroidetes	Unclassified	Unclassified	Unclassified	Unclassified
OTU119	Bacteria	Firmicutes	Clostridia	Clostridiales	Ruminococcaceae	Unclassified
OTU12	Bacteria	Proteobacteria	Alphaproteobacteria	Sphingomonadales	Sphingomonadaceae	Sphingomonas
OTU120	Bacteria	Firmicutes	Clostridia	Clostridiales	Peptostreptococcaceae	Clostridium_XI
OTU1204	Bacteria	Firmicutes	Bacilli	Lactobacillales	Lactobacillaceae	Lactobacillus
OTU1205	Bacteria	Firmicutes	Clostridia	Clostridiales	Ruminococcaceae	Unclassified
OTU121	Bacteria	Firmicutes	Clostridia	Clostridiales	Clostridiaceae_1	Clostridium_sensu_stricto
OTU122	Bacteria	Firmicutes	Clostridia	Clostridiales	Ruminococcaceae	Unclassified
OTU1223	Bacteria	Firmicutes	Bacilli	Lactobacillales	Lactobacillaceae	Lactobacillus
OTU123	Bacteria	Firmicutes	Bacilli	Lactobacillales	Streptococcaceae	Streptococcus
OTU124	Bacteria	Firmicutes	Clostridia	Clostridiales	Unclassified	Unclassified
OTU1256	Bacteria	Firmicutes	Bacilli	Lactobacillales	Lactobacillaceae	Lactobacillus
OTU1268	Bacteria	Bacteroidetes	Bacteroidia	Bacteroidales	Prevotellaceae	Unclassified
OTU1289	Bacteria	Actinobacteria	Actinobacteria	Coriobacteriales	Unclassified	Unclassified
OTU129	Bacteria	Firmicutes	Bacilli	Lactobacillales	Lactobacillaceae	Lactobacillus
OTU1295	Bacteria	Firmicutes	Clostridia	Clostridiales	Lachnospiraceae	Blautia
OTU1297	Bacteria	Bacteroidetes	Bacteroidia	Bacteroidales	Prevotellaceae	Unclassified
OTU1298	Bacteria	Bacteroidetes	Bacteroidia	Bacteroidales	Prevotellaceae	Unclassified
OTU13	Bacteria	Firmicutes	Bacilli	Lactobacillales	Lactobacillaceae	Lactobacillus
OTU1300	Bacteria	Firmicutes	Unclassified	Unclassified	Unclassified	Unclassified
OTU131	Bacteria	Firmicutes	Clostridia	Clostridiales	Ruminococcaceae	Faecalibacterium
OTU1310	Bacteria	Firmicutes	Bacilli	Lactobacillales	Lactobacillaceae	Lactobacillus
OTU1312	Bacteria	Firmicutes	Clostridia	Clostridiales	Unclassified	Unclassified
OTU134	Bacteria	Bacteroidetes	Unclassified	Unclassified	Unclassified	Unclassified
OTU1344	Bacteria	Proteobacteria	Alphaproteobacteria	Sphingomonadales	Sphingomonadaceae	Sphingomonas
OTU135	Bacteria	Firmicutes	Clostridia	Clostridiales	Lachnospiraceae	Coprococcus
OTU136	Bacteria	Firmicutes	Clostridia	Clostridiales	Unclassified	Unclassified
OTU137	Bacteria	Bacteroidetes	Bacteroidia	Bacteroidales	Unclassified	Unclassified
OTU1370	Bacteria	Firmicutes	Clostridia	Clostridiales	Unclassified	Unclassified
OTU138	Bacteria	Spirochaetes	Spirochaetia	Spirochaetales	Spirochaetaceae	Unclassified
OTU1384	Bacteria	Bacteroidetes	Bacteroidia	Bacteroidales	Prevotellaceae	Prevotella
OTU139	Bacteria	Firmicutes	Clostridia	Unclassified	Unclassified	Unclassified
OTU14	Bacteria	Firmicutes	Clostridia	Clostridiales	Clostridiaceae_1	Sarcina
OTU140	Bacteria	Bacteroidetes	Bacteroidia	Bacteroidales	Unclassified	Unclassified
OTU141	Bacteria	Bacteroidetes	Unclassified	Unclassified	Unclassified	Unclassified
OTU1411	Bacteria	Firmicutes	Clostridia	Clostridiales	Ruminococcaceae	Faecalibacterium
OTU1412	Bacteria	Firmicutes	Clostridia	Clostridiales	Ruminococcaceae	Oscillibacter
OTU142	Bacteria	Spirochaetes	Spirochaetia	Spirochaetales	Spirochaetaceae	Treponema
OTU144	Bacteria	Spirochaetes	Spirochaetia	Spirochaetales	Spirochaetaceae	Unclassified
OTU145	Bacteria	Bacteroidetes	Bacteroidia	Bacteroidales	Prevotellaceae	Unclassified
OTU146	Bacteria	Firmicutes	Clostridia	Clostridiales	Lachnospiraceae	Unclassified
OTU1464	Bacteria	Bacteroidetes	Bacteroidia	Bacteroidales	Unclassified	Unclassified
OTU147	Bacteria	Bacteroidetes	Bacteroidia	Bacteroidales	Unclassified	Unclassified
OTU148	Bacteria	Firmicutes	Clostridia	Clostridiales	Unclassified	Unclassified
OTU1485	Bacteria	Firmicutes	Clostridia	Unclassified	Unclassified	Unclassified
OTU149	Bacteria	Firmicutes	Clostridia	Clostridiales	Ruminococcaceae	Unclassified
OTU1494	Bacteria	Firmicutes	Bacilli	Lactobacillales	Lactobacillaceae	Lactobacillus
OTU15	Bacteria	Firmicutes	Clostridia	Clostridiales	Clostridiaceae_1	Clostridium_sensu_stricto
OTU151	Bacteria	Bacteroidetes	Bacteroidia	Unclassified	Unclassified	Unclassified
OTU152	Bacteria	Bacteroidetes	Unclassified	Unclassified	Unclassified	Unclassified
OTU154	Bacteria	Firmicutes	Clostridia	Unclassified	Unclassified	Unclassified
OTU155	Bacteria	Bacteroidetes	Unclassified	Unclassified	Unclassified	Unclassified
OTU156	Bacteria	Firmicutes	Clostridia	Clostridiales	Lachnospiraceae	Clostridium_XlVa
OTU157	Bacteria	Firmicutes	Clostridia	Clostridiales	Unclassified	Unclassified
OTU1577	Bacteria	Actinobacteria	Actinobacteria	Unclassified	Unclassified	Unclassified
OTU158	Bacteria	Bacteroidetes	Bacteroidia	Bacteroidales	Prevotellaceae	Prevotella
OTU159	Bacteria	Bacteroidetes	Bacteroidia	Bacteroidales	Unclassified	Unclassified
OTU1591	Bacteria	Bacteroidetes	Bacteroidia	Bacteroidales	Unclassified	Unclassified
OTU1592	Bacteria	Bacteroidetes	Bacteroidia	Bacteroidales	Unclassified	Unclassified
OTU16	Bacteria	Bacteroidetes	Unclassified	Unclassified	Unclassified	Unclassified
OTU160	Bacteria	Spirochaetes	Spirochaetia	Spirochaetales	Unclassified	Unclassified
OTU161	Bacteria	Firmicutes	Clostridia	Clostridiales	Unclassified	Unclassified
OTU1610	Bacteria	Firmicutes	Clostridia	Unclassified	Unclassified	Unclassified
OTU162	Bacteria	Firmicutes	Clostridia	Unclassified	Unclassified	Unclassified
OTU165	Bacteria	Firmicutes	Clostridia	Clostridiales	Lachnospiraceae	Unclassified
OTU166	Bacteria	Bacteroidetes	Bacteroidia	Unclassified	Unclassified	Unclassified
OTU167	Bacteria	Firmicutes	Clostridia	Clostridiales	Lachnospiraceae	Blautia
OTU168	Bacteria	Bacteroidetes	Unclassified	Unclassified	Unclassified	Unclassified
OTU169	Bacteria	Firmicutes	Clostridia	Unclassified	Unclassified	Unclassified
OTU1692	Bacteria	Firmicutes	Clostridia	Clostridiales	Unclassified	Unclassified
OTU1699	Bacteria	Bacteroidetes	Bacteroidia	Bacteroidales	Porphyromonadaceae	Unclassified
OTU17	Bacteria	Firmicutes	Bacilli	Lactobacillales	Lactobacillaceae	Lactobacillus
OTU170	Bacteria	Firmicutes	Clostridia	Clostridiales	Ruminococcaceae	Unclassified
OTU1706	Bacteria	Firmicutes	Clostridia	Clostridiales	Lachnospiraceae	Roseburia
OTU171	Bacteria	Firmicutes	Clostridia	Clostridiales	Clostridiaceae_1	Clostridium_sensu_stricto
OTU172	Bacteria	Firmicutes	Clostridia	Clostridiales	Unclassified	Unclassified
OTU1722	Bacteria	Bacteroidetes	Unclassified	Unclassified	Unclassified	Unclassified
OTU173	Bacteria	Firmicutes	Clostridia	Clostridiales	Unclassified	Unclassified
OTU1739	Bacteria	Firmicutes	Clostridia	Clostridiales	Unclassified	Unclassified
OTU174	Bacteria	Firmicutes	Unclassified	Unclassified	Unclassified	Unclassified
OTU1743	Bacteria	Firmicutes	Clostridia	Clostridiales	Lachnospiraceae	Coprococcus
OTU175	Bacteria	Bacteroidetes	Unclassified	Unclassified	Unclassified	Unclassified
OTU1757	Bacteria	Bacteroidetes	Bacteroidia	Bacteroidales	Unclassified	Unclassified
OTU1758	Bacteria	Firmicutes	Clostridia	Clostridiales	Unclassified	Unclassified
OTU176	Bacteria	Bacteroidetes	Bacteroidia	Bacteroidales	Prevotellaceae	Prevotella
OTU177	Bacteria	Bacteroidetes	Unclassified	Unclassified	Unclassified	Unclassified
OTU178	Bacteria	Firmicutes	Clostridia	Clostridiales	Unclassified	Unclassified
OTU179	Bacteria	Firmicutes	Unclassified	Unclassified	Unclassified	Unclassified
OTU18	Bacteria	Bacteroidetes	Unclassified	Unclassified	Unclassified	Unclassified
OTU180	Bacteria	Bacteroidetes	Unclassified	Unclassified	Unclassified	Unclassified
OTU1812	Bacteria	Firmicutes	Clostridia	Clostridiales	Unclassified	Unclassified
OTU1815	Bacteria	Firmicutes	Negativicutes	Selenomonadales	Veillonellaceae	Unclassified
OTU1822	Bacteria	Proteobacteria	Deltaproteobacteria	Desulfovibrionales	Unclassified	Unclassified
OTU1829	Bacteria	Bacteroidetes	Bacteroidia	Bacteroidales	Prevotellaceae	Unclassified
OTU184	Bacteria	Firmicutes	Clostridia	Clostridiales	Lachnospiraceae	Dorea
OTU1840	Bacteria	Firmicutes	Clostridia	Clostridiales	Ruminococcaceae	Unclassified
OTU185	Bacteria	Bacteroidetes	Unclassified	Unclassified	Unclassified	Unclassified
OTU1851	Bacteria	Bacteroidetes	Bacteroidia	Bacteroidales	Prevotellaceae	Unclassified
OTU186	Bacteria	Firmicutes	Unclassified	Unclassified	Unclassified	Unclassified
OTU187	Bacteria	Firmicutes	Clostridia	Clostridiales	Lachnospiraceae	Roseburia
OTU1886	Bacteria	Bacteroidetes	Bacteroidia	Unclassified	Unclassified	Unclassified
OTU189	Bacteria	Firmicutes	Clostridia	Clostridiales	Unclassified	Unclassified
OTU19	Bacteria	Firmicutes	Erysipelotrichia	Erysipelotrichales	Erysipelotrichaceae	Turicibacter
OTU190	Bacteria	Firmicutes	Clostridia	Clostridiales	Unclassified	Unclassified
OTU192	Bacteria	Bacteroidetes	Bacteroidia	Unclassified	Unclassified	Unclassified
OTU193	Bacteria	Firmicutes	Clostridia	Clostridiales	Lachnospiraceae	Lachnospiracea_incertae_sedis
OTU194	Bacteria	Bacteroidetes	Bacteroidia	Unclassified	Unclassified	Unclassified
OTU1941	Bacteria	Bacteroidetes	Bacteroidia	Bacteroidales	Unclassified	Unclassified
OTU195	Bacteria	Firmicutes	Bacilli	Lactobacillales	Lactobacillaceae	Lactobacillus
OTU197	Bacteria	Firmicutes	Clostridia	Clostridiales	Ruminococcaceae	Faecalibacterium
OTU1971	Bacteria	Firmicutes	Clostridia	Clostridiales	Lachnospiraceae	Unclassified
OTU1972	Bacteria	Firmicutes	Clostridia	Clostridiales	Eubacteriaceae	Eubacterium
OTU198	Bacteria	Firmicutes	Clostridia	Clostridiales	Lachnospiraceae	Unclassified
OTU199	Bacteria	Bacteroidetes	Bacteroidia	Unclassified	Unclassified	Unclassified
OTU2	Bacteria	Firmicutes	Bacilli	Lactobacillales	Lactobacillaceae	Lactobacillus
OTU20	Bacteria	Firmicutes	Clostridia	Clostridiales	Peptostreptococcaceae	Clostridium_XI
OTU200	Bacteria	Firmicutes	Clostridia	Clostridiales	Lachnospiraceae	Clostridium_XlVa
OTU201	Bacteria	Firmicutes	Unclassified	Unclassified	Unclassified	Unclassified
OTU202	Bacteria	Bacteroidetes	Bacteroidia	Bacteroidales	Prevotellaceae	Unclassified
OTU203	Bacteria	Proteobacteria	Gammaproteobacteria	Aeromonadales	Succinivibrionaceae	Succinivibrio
OTU2034	Bacteria	Actinobacteria	Actinobacteria	Coriobacteriales	Coriobacteriaceae	Unclassified
OTU2037	Bacteria	Firmicutes	Clostridia	Clostridiales	Peptostreptococcaceae	Clostridium_XI
OTU205	Bacteria	Firmicutes	Clostridia	Clostridiales	Unclassified	Unclassified
OTU2055	Bacteria	Firmicutes	Clostridia	Clostridiales	Unclassified	Unclassified
OTU207	Bacteria	Firmicutes	Clostridia	Clostridiales	Lachnospiraceae	Unclassified
OTU208	Bacteria	Bacteroidetes	Bacteroidia	Bacteroidales	Prevotellaceae	Prevotella
OTU209	Bacteria	Spirochaetes	Spirochaetia	Spirochaetales	Unclassified	Unclassified
OTU21	Bacteria	Firmicutes	Clostridia	Clostridiales	Lachnospiraceae	Unclassified
OTU210	Bacteria	Bacteroidetes	Unclassified	Unclassified	Unclassified	Unclassified
OTU2109	Bacteria	Bacteroidetes	Bacteroidia	Bacteroidales	Porphyromonadaceae	Unclassified
OTU211	Bacteria	Proteobacteria	Epsilonproteobacteria	Campylobacterales	Campylobacteraceae	Campylobacter
OTU2119	Bacteria	Firmicutes	Unclassified	Unclassified	Unclassified	Unclassified
OTU212	Bacteria	Firmicutes	Unclassified	Unclassified	Unclassified	Unclassified
OTU213	Bacteria	Firmicutes	Clostridia	Clostridiales	Unclassified	Unclassified
OTU214	Bacteria	Bacteroidetes	Unclassified	Unclassified	Unclassified	Unclassified
OTU2141	Bacteria	Bacteroidetes	Bacteroidia	Bacteroidales	Porphyromonadaceae	Unclassified
OTU215	Bacteria	Firmicutes	Clostridia	Clostridiales	Ruminococcaceae	Oscillibacter
OTU216	Bacteria	Firmicutes	Clostridia	Clostridiales	Clostridiales_Incertae_Sedis_XIII	Unclassified
OTU217	Bacteria	Bacteroidetes	Bacteroidia	Unclassified	Unclassified	Unclassified
OTU218	Bacteria	Bacteroidetes	Bacteroidia	Bacteroidales	Unclassified	Unclassified
OTU219	Bacteria	Bacteroidetes	Unclassified	Unclassified	Unclassified	Unclassified
OTU22	Bacteria	Firmicutes	Clostridia	Clostridiales	Lachnospiraceae	Coprococcus
OTU220	Bacteria	Firmicutes	Clostridia	Clostridiales	Ruminococcaceae	Clostridium_IV
OTU221	Bacteria	Bacteroidetes	Bacteroidia	Bacteroidales	Prevotellaceae	Unclassified
OTU2217	Bacteria	Firmicutes	Unclassified	Unclassified	Unclassified	Unclassified
OTU222	Bacteria	Bacteroidetes	Bacteroidia	Bacteroidales	Prevotellaceae	Prevotella
OTU224	Bacteria	Firmicutes	Unclassified	Unclassified	Unclassified	Unclassified
OTU225	Bacteria	Bacteroidetes	Bacteroidia	Unclassified	Unclassified	Unclassified
OTU2255	Bacteria	Firmicutes	Clostridia	Clostridiales	Ruminococcaceae	Unclassified
OTU2258	Bacteria	Bacteroidetes	Bacteroidia	Bacteroidales	Prevotellaceae	Prevotella
OTU226	Bacteria	Firmicutes	Clostridia	Clostridiales	Unclassified	Unclassified
OTU2261	Bacteria	Bacteroidetes	Bacteroidia	Bacteroidales	Porphyromonadaceae	Unclassified
OTU2268	Bacteria	Firmicutes	Clostridia	Unclassified	Unclassified	Unclassified
OTU227	Bacteria	Firmicutes	Clostridia	Clostridiales	Peptostreptococcaceae	Clostridium_XI
OTU228	Bacteria	Bacteroidetes	Bacteroidia	Unclassified	Unclassified	Unclassified
OTU2285	Bacteria	Bacteroidetes	Bacteroidia	Bacteroidales	Prevotellaceae	Unclassified
OTU229	Bacteria	Firmicutes	Clostridia	Clostridiales	Unclassified	Unclassified
OTU2294	Bacteria	Firmicutes	Clostridia	Clostridiales	Ruminococcaceae	Oscillibacter
OTU2299	Bacteria	Firmicutes	Clostridia	Clostridiales	Ruminococcaceae	Unclassified
OTU23	Bacteria	Spirochaetes	Spirochaetia	Spirochaetales	Spirochaetaceae	Unclassified
OTU230	Bacteria	Firmicutes	Clostridia	Clostridiales	Unclassified	Unclassified
OTU231	Bacteria	Bacteroidetes	Bacteroidia	Bacteroidales	Prevotellaceae	Prevotella
OTU232	Bacteria	Firmicutes	Clostridia	Clostridiales	Unclassified	Unclassified
OTU233	Bacteria	Firmicutes	Clostridia	Clostridiales	Lachnospiraceae	Unclassified
OTU2338	Bacteria	Bacteroidetes	Bacteroidia	Bacteroidales	Prevotellaceae	Unclassified
OTU235	Bacteria	Firmicutes	Clostridia	Clostridiales	Unclassified	Unclassified
OTU237	Bacteria	Bacteroidetes	Bacteroidia	Unclassified	Unclassified	Unclassified
OTU238	Bacteria	Bacteroidetes	Bacteroidia	Unclassified	Unclassified	Unclassified
OTU2384	Bacteria	Firmicutes	Unclassified	Unclassified	Unclassified	Unclassified
OTU239	Bacteria	Bacteroidetes	Bacteroidia	Bacteroidales	Unclassified	Unclassified
OTU24	Bacteria	Firmicutes	Clostridia	Clostridiales	Unclassified	Unclassified
OTU240	Bacteria	Firmicutes	Unclassified	Unclassified	Unclassified	Unclassified
OTU2407	Bacteria	Firmicutes	Clostridia	Clostridiales	Ruminococcaceae	Oscillibacter
OTU242	Bacteria	Firmicutes	Clostridia	Clostridiales	Unclassified	Unclassified
OTU243	Bacteria	Firmicutes	Clostridia	Clostridiales	Unclassified	Unclassified
OTU244	Bacteria	Firmicutes	Clostridia	Clostridiales	Lachnospiraceae	Lachnospiracea_incertae_sedis
OTU245	Bacteria	Firmicutes	Clostridia	Clostridiales	Unclassified	Unclassified
OTU247	Bacteria	Firmicutes	Bacilli	Lactobacillales	Lactobacillaceae	Lactobacillus
OTU248	Bacteria	Firmicutes	Clostridia	Clostridiales	Unclassified	Unclassified
OTU249	Bacteria	Firmicutes	Clostridia	Clostridiales	Lachnospiraceae	Unclassified
OTU251	Bacteria	Firmicutes	Unclassified	Unclassified	Unclassified	Unclassified
OTU2524	Bacteria	Firmicutes	Unclassified	Unclassified	Unclassified	Unclassified
OTU253	Bacteria	Firmicutes	Clostridia	Clostridiales	Unclassified	Unclassified
OTU255	Bacteria	Firmicutes	Clostridia	Unclassified	Unclassified	Unclassified
OTU256	Bacteria	Firmicutes	Clostridia	Clostridiales	Unclassified	Unclassified
OTU2567	Bacteria	Bacteroidetes	Unclassified	Unclassified	Unclassified	Unclassified
OTU258	Bacteria	Firmicutes	Clostridia	Clostridiales	Unclassified	Unclassified
OTU2589	Bacteria	Firmicutes	Clostridia	Clostridiales	Clostridiaceae_1	Unclassified
OTU259	Bacteria	Firmicutes	Unclassified	Unclassified	Unclassified	Unclassified
OTU260	Bacteria	Bacteroidetes	Bacteroidia	Bacteroidales	Unclassified	Unclassified
OTU262	Bacteria	Firmicutes	Clostridia	Clostridiales	Lachnospiraceae	Unclassified
OTU263	Bacteria	Bacteroidetes	Unclassified	Unclassified	Unclassified	Unclassified
OTU265	Bacteria	Firmicutes	Clostridia	Clostridiales	Lachnospiraceae	Dorea
OTU266	Bacteria	Firmicutes	Clostridia	Clostridiales	Lachnospiraceae	Dorea
OTU2666	Bacteria	Firmicutes	Unclassified	Unclassified	Unclassified	Unclassified
OTU267	Bacteria	Firmicutes	Clostridia	Clostridiales	Lachnospiraceae	Blautia
OTU2676	Bacteria	Firmicutes	Clostridia	Clostridiales	Ruminococcaceae	Oscillibacter
OTU268	Bacteria	Firmicutes	Clostridia	Clostridiales	Lachnospiraceae	Lachnospiracea_incertae_sedis
OTU269	Bacteria	Firmicutes	Bacilli	Lactobacillales	Lactobacillaceae	Lactobacillus
OTU27	Bacteria	Firmicutes	Clostridia	Clostridiales	Unclassified	Unclassified
OTU270	Bacteria	Bacteroidetes	Bacteroidia	Bacteroidales	Prevotellaceae	Unclassified
OTU271	Bacteria	Bacteroidetes	Bacteroidia	Bacteroidales	Prevotellaceae	Unclassified
OTU272	Bacteria	Firmicutes	Clostridia	Clostridiales	Unclassified	Unclassified
OTU274	Bacteria	Firmicutes	Unclassified	Unclassified	Unclassified	Unclassified
OTU275	Bacteria	Firmicutes	Clostridia	Clostridiales	Unclassified	Unclassified
OTU276	Bacteria	Bacteroidetes	Unclassified	Unclassified	Unclassified	Unclassified
OTU277	Bacteria	Firmicutes	Clostridia	Clostridiales	Ruminococcaceae	Oscillibacter
OTU278	Bacteria	Firmicutes	Clostridia	Clostridiales	Ruminococcaceae	Gemmiger
OTU28	Bacteria	Bacteroidetes	Bacteroidia	Bacteroidales	Unclassified	Unclassified
OTU282	Bacteria	Firmicutes	Bacilli	Lactobacillales	Lactobacillaceae	Lactobacillus
OTU283	Bacteria	Bacteroidetes	Bacteroidia	Bacteroidales	Prevotellaceae	Prevotella
OTU284	Bacteria	Bacteroidetes	Bacteroidia	Unclassified	Unclassified	Unclassified
OTU286	Bacteria	Proteobacteria	Deltaproteobacteria	Desulfovibrionales	Unclassified	Unclassified
OTU287	Bacteria	Firmicutes	Clostridia	Clostridiales	Unclassified	Unclassified
OTU288	Bacteria	Proteobacteria	Deltaproteobacteria	Desulfovibrionales	Desulfovibrionaceae	Desulfovibrio
OTU292	Bacteria	Bacteroidetes	Bacteroidia	Bacteroidales	Prevotellaceae	Unclassified
OTU293	Bacteria	Firmicutes	Clostridia	Clostridiales	Lachnospiraceae	Blautia
OTU294	Bacteria	Firmicutes	Clostridia	Clostridiales	Unclassified	Unclassified
OTU295	Bacteria	Firmicutes	Clostridia	Clostridiales	Unclassified	Unclassified
OTU297	Bacteria	Firmicutes	Clostridia	Clostridiales	Lachnospiraceae	Anaerostipes
OTU298	Bacteria	Bacteroidetes	Unclassified	Unclassified	Unclassified	Unclassified
OTU299	Bacteria	Firmicutes	Unclassified	Unclassified	Unclassified	Unclassified
OTU3	Bacteria	Firmicutes	Clostridia	Clostridiales	Clostridiaceae_1	Clostridium_sensu_stricto
OTU30	Bacteria	Bacteroidetes	Bacteroidia	Bacteroidales	Prevotellaceae	Prevotella
OTU301	Bacteria	Bacteroidetes	Bacteroidia	Bacteroidales	Prevotellaceae	Unclassified
OTU302	Bacteria	Bacteroidetes	Unclassified	Unclassified	Unclassified	Unclassified
OTU304	Bacteria	Firmicutes	Unclassified	Unclassified	Unclassified	Unclassified
OTU305	Bacteria	Firmicutes	Clostridia	Clostridiales	Unclassified	Unclassified
OTU306	Bacteria	Bacteroidetes	Bacteroidia	Bacteroidales	Unclassified	Unclassified
OTU307	Bacteria	Firmicutes	Clostridia	Clostridiales	Unclassified	Unclassified
OTU308	Bacteria	Firmicutes	Unclassified	Unclassified	Unclassified	Unclassified
OTU309	Bacteria	Firmicutes	Clostridia	Clostridiales	Lachnospiraceae	Blautia
OTU310	Bacteria	Bacteroidetes	Bacteroidia	Bacteroidales	Prevotellaceae	Unclassified
OTU311	Bacteria	Bacteroidetes	Unclassified	Unclassified	Unclassified	Unclassified
OTU312	Bacteria	Firmicutes	Clostridia	Clostridiales	Unclassified	Unclassified
OTU313	Bacteria	Bacteroidetes	Unclassified	Unclassified	Unclassified	Unclassified
OTU314	Bacteria	Bacteroidetes	Unclassified	Unclassified	Unclassified	Unclassified
OTU315	Bacteria	Bacteroidetes	Bacteroidia	Bacteroidales	Prevotellaceae	Unclassified
OTU316	Bacteria	Bacteroidetes	Unclassified	Unclassified	Unclassified	Unclassified
OTU318	Bacteria	Bacteroidetes	Bacteroidia	Bacteroidales	Unclassified	Unclassified
OTU32	Bacteria	Firmicutes	Clostridia	Clostridiales	Unclassified	Unclassified
OTU320	Bacteria	Firmicutes	Clostridia	Clostridiales	Unclassified	Unclassified
OTU322	Bacteria	Bacteroidetes	Unclassified	Unclassified	Unclassified	Unclassified
OTU325	Bacteria	Bacteroidetes	Unclassified	Unclassified	Unclassified	Unclassified
OTU327	Bacteria	Firmicutes	Clostridia	Clostridiales	Clostridiaceae_1	Clostridium_sensu_stricto
OTU328	Bacteria	Fibrobacteres	Fibrobacteria	Fibrobacterales	Fibrobacteraceae	Fibrobacter
OTU33	Bacteria	Spirochaetes	Spirochaetia	Spirochaetales	Spirochaetaceae	Unclassified
OTU330	Bacteria	Firmicutes	Clostridia	Clostridiales	Unclassified	Unclassified
OTU331	Bacteria	Firmicutes	Clostridia	Clostridiales	Lachnospiraceae	Blautia
OTU332	Bacteria	Firmicutes	Unclassified	Unclassified	Unclassified	Unclassified
OTU335	Bacteria	Firmicutes	Bacilli	Lactobacillales	Lactobacillaceae	Lactobacillus
OTU338	Bacteria	Firmicutes	Clostridia	Unclassified	Unclassified	Unclassified
OTU339	Bacteria	Bacteroidetes	Bacteroidia	Unclassified	Unclassified	Unclassified
OTU34	Bacteria	Bacteroidetes	Unclassified	Unclassified	Unclassified	Unclassified
OTU343	Bacteria	Proteobacteria	Gammaproteobacteria	Aeromonadales	Succinivibrionaceae	Succinivibrio
OTU344	Bacteria	Bacteroidetes	Bacteroidia	Bacteroidales	Prevotellaceae	Unclassified
OTU345	Bacteria	Proteobacteria	Epsilonproteobacteria	Campylobacterales	Campylobacteraceae	Campylobacter
OTU346	Bacteria	Firmicutes	Clostridia	Clostridiales	Unclassified	Unclassified
OTU347	Bacteria	Firmicutes	Clostridia	Clostridiales	Lachnospiraceae	Fusicatenibacter
OTU348	Bacteria	Firmicutes	Clostridia	Clostridiales	Unclassified	Unclassified
OTU349	Bacteria	Firmicutes	Clostridia	Clostridiales	Lachnospiraceae	Unclassified
OTU35	Bacteria	Firmicutes	Clostridia	Clostridiales	Clostridiaceae_1	Unclassified
OTU350	Bacteria	Bacteroidetes	Unclassified	Unclassified	Unclassified	Unclassified
OTU351	Bacteria	Firmicutes	Clostridia	Unclassified	Unclassified	Unclassified
OTU352	Bacteria	Firmicutes	Unclassified	Unclassified	Unclassified	Unclassified
OTU354	Bacteria	Firmicutes	Unclassified	Unclassified	Unclassified	Unclassified
OTU355	Bacteria	Bacteroidetes	Bacteroidia	Unclassified	Unclassified	Unclassified
OTU358	Bacteria	Firmicutes	Clostridia	Clostridiales	Unclassified	Unclassified
OTU359	Bacteria	Firmicutes	Clostridia	Clostridiales	Unclassified	Unclassified
OTU36	Bacteria	Firmicutes	Bacilli	Lactobacillales	Streptococcaceae	Streptococcus
OTU360	Bacteria	Firmicutes	Clostridia	Clostridiales	Unclassified	Unclassified
OTU367	Bacteria	Firmicutes	Clostridia	Clostridiales	Unclassified	Unclassified
OTU368	Bacteria	Bacteroidetes	Bacteroidia	Bacteroidales	Prevotellaceae	Prevotella
OTU37	Bacteria	Firmicutes	Clostridia	Clostridiales	Ruminococcaceae	Unclassified
OTU372	Bacteria	Firmicutes	Bacilli	Lactobacillales	Lactobacillaceae	Lactobacillus
OTU374	Bacteria	Bacteroidetes	Bacteroidia	Bacteroidales	Unclassified	Unclassified
OTU375	Bacteria	Bacteroidetes	Bacteroidia	Bacteroidales	Prevotellaceae	Unclassified
OTU378	Bacteria	Firmicutes	Bacilli	Lactobacillales	Lactobacillaceae	Lactobacillus
OTU379	Bacteria	Bacteroidetes	Bacteroidia	Bacteroidales	Prevotellaceae	Prevotella
OTU38	Bacteria	Firmicutes	Clostridia	Clostridiales	Lachnospiraceae	Blautia
OTU380	Bacteria	Firmicutes	Clostridia	Clostridiales	Unclassified	Unclassified
OTU384	Bacteria	Bacteroidetes	Bacteroidia	Bacteroidales	Prevotellaceae	Prevotella
OTU385	Bacteria	Firmicutes	Clostridia	Clostridiales	Unclassified	Unclassified
OTU389	Bacteria	Firmicutes	Clostridia	Clostridiales	Ruminococcaceae	Unclassified
OTU39	Bacteria	Bacteroidetes	Unclassified	Unclassified	Unclassified	Unclassified
OTU393	Bacteria	Firmicutes	Clostridia	Clostridiales	Eubacteriaceae	Eubacterium
OTU395	Bacteria	Firmicutes	Clostridia	Clostridiales	Unclassified	Unclassified
OTU397	Bacteria	Bacteroidetes	Bacteroidia	Bacteroidales	Unclassified	Unclassified
OTU398	Bacteria	Bacteroidetes	Bacteroidia	Bacteroidales	Unclassified	Unclassified
OTU399	Bacteria	Firmicutes	Clostridia	Clostridiales	Lachnospiraceae	Lachnospiracea_incertae_sedis
OTU4	Bacteria	Firmicutes	Bacilli	Lactobacillales	Lactobacillaceae	Lactobacillus
OTU40	Bacteria	Bacteroidetes	Unclassified	Unclassified	Unclassified	Unclassified
OTU401	Bacteria	Firmicutes	Clostridia	Unclassified	Unclassified	Unclassified
OTU403	Bacteria	Firmicutes	Clostridia	Clostridiales	Ruminococcaceae	Faecalibacterium
OTU404	Bacteria	Firmicutes	Clostridia	Clostridiales	Unclassified	Unclassified
OTU406	Bacteria	Firmicutes	Unclassified	Unclassified	Unclassified	Unclassified
OTU407	Bacteria	Bacteroidetes	Bacteroidia	Unclassified	Unclassified	Unclassified
OTU41	Bacteria	Bacteroidetes	Bacteroidia	Bacteroidales	Unclassified	Unclassified
OTU410	Bacteria	Bacteroidetes	Bacteroidia	Bacteroidales	Unclassified	Unclassified
OTU415	Bacteria	Bacteroidetes	Bacteroidia	Bacteroidales	Prevotellaceae	Unclassified
OTU417	Bacteria	Bacteroidetes	Bacteroidia	Bacteroidales	Prevotellaceae	Unclassified
OTU418	Bacteria	Firmicutes	Clostridia	Clostridiales	Unclassified	Unclassified
OTU42	Bacteria	Spirochaetes	Spirochaetia	Spirochaetales	Spirochaetaceae	Treponema
OTU425	Bacteria	Firmicutes	Unclassified	Unclassified	Unclassified	Unclassified
OTU429	Bacteria	Firmicutes	Clostridia	Clostridiales	Lachnospiraceae	Unclassified
OTU43	Bacteria	Spirochaetes	Spirochaetia	Spirochaetales	Spirochaetaceae	Unclassified
OTU430	Bacteria	Bacteroidetes	Bacteroidia	Bacteroidales	Unclassified	Unclassified
OTU431	Bacteria	Firmicutes	Clostridia	Clostridiales	Lachnospiraceae	Blautia
OTU433	Bacteria	Firmicutes	Unclassified	Unclassified	Unclassified	Unclassified
OTU435	Bacteria	Firmicutes	Clostridia	Clostridiales	Unclassified	Unclassified
OTU436	Bacteria	Bacteroidetes	Bacteroidia	Unclassified	Unclassified	Unclassified
OTU437	Bacteria	Firmicutes	Clostridia	Clostridiales	Ruminococcaceae	Unclassified
OTU439	Bacteria	Bacteroidetes	Bacteroidia	Bacteroidales	Prevotellaceae	Prevotella
OTU44	Bacteria	Bacteroidetes	Bacteroidia	Bacteroidales	Prevotellaceae	Unclassified
OTU440	Bacteria	Bacteroidetes	Unclassified	Unclassified	Unclassified	Unclassified
OTU441	Bacteria	Firmicutes	Clostridia	Clostridiales	Lachnospiraceae	Unclassified
OTU444	Bacteria	Bacteroidetes	Bacteroidia	Unclassified	Unclassified	Unclassified
OTU45	Bacteria	Firmicutes	Clostridia	Clostridiales	Unclassified	Unclassified
OTU450	Bacteria	Firmicutes	Clostridia	Unclassified	Unclassified	Unclassified
OTU452	Bacteria	Firmicutes	Clostridia	Clostridiales	Clostridiaceae_1	Clostridium_sensu_stricto
OTU458	Bacteria	Bacteroidetes	Bacteroidia	Bacteroidales	Prevotellaceae	Unclassified
OTU459	Bacteria	Bacteroidetes	Bacteroidia	Unclassified	Unclassified	Unclassified
OTU46	Bacteria	Spirochaetes	Spirochaetia	Spirochaetales	Unclassified	Unclassified
OTU464	Bacteria	Firmicutes	Clostridia	Clostridiales	Unclassified	Unclassified
OTU466	Bacteria	Firmicutes	Clostridia	Clostridiales	Unclassified	Unclassified
OTU47	Bacteria	Proteobacteria	Alphaproteobacteria	Sphingomonadales	Sphingomonadaceae	Sphingomonas
OTU471	Bacteria	Bacteroidetes	Bacteroidia	Unclassified	Unclassified	Unclassified
OTU473	Bacteria	Firmicutes	Clostridia	Clostridiales	Lachnospiraceae	Coprococcus
OTU474	Bacteria	Bacteroidetes	Bacteroidia	Bacteroidales	Prevotellaceae	Prevotella
OTU475	Bacteria	Bacteroidetes	Bacteroidia	Bacteroidales	Unclassified	Unclassified
OTU477	Bacteria	Firmicutes	Clostridia	Clostridiales	Unclassified	Unclassified
OTU479	Bacteria	Bacteroidetes	Bacteroidia	Bacteroidales	Prevotellaceae	Prevotella
OTU48	Bacteria	Firmicutes	Clostridia	Unclassified	Unclassified	Unclassified
OTU480	Bacteria	Firmicutes	Clostridia	Clostridiales	Lachnospiraceae	Unclassified
OTU481	Bacteria	Firmicutes	Clostridia	Clostridiales	Unclassified	Unclassified
OTU484	Bacteria	Firmicutes	Clostridia	Clostridiales	Ruminococcaceae	Unclassified
OTU485	Bacteria	Bacteroidetes	Bacteroidia	Unclassified	Unclassified	Unclassified
OTU488	Bacteria	Firmicutes	Clostridia	Clostridiales	Lachnospiraceae	Dorea
OTU489	Bacteria	Firmicutes	Clostridia	Clostridiales	Lachnospiraceae	Dorea
OTU49	Bacteria	Firmicutes	Clostridia	Clostridiales	Clostridiaceae_1	Sarcina
OTU494	Bacteria	Firmicutes	Clostridia	Clostridiales	Unclassified	Unclassified
OTU496	Bacteria	Firmicutes	Clostridia	Clostridiales	Unclassified	Unclassified
OTU497	Bacteria	Firmicutes	Unclassified	Unclassified	Unclassified	Unclassified
OTU498	Bacteria	Bacteroidetes	Bacteroidia	Bacteroidales	Prevotellaceae	Unclassified
OTU499	Bacteria	Bacteroidetes	Bacteroidia	Bacteroidales	Prevotellaceae	Prevotella
OTU5	Bacteria	Firmicutes	Clostridia	Clostridiales	Peptostreptococcaceae	Clostridium_XI
OTU50	Bacteria	Firmicutes	Unclassified	Unclassified	Unclassified	Unclassified
OTU500	Bacteria	Firmicutes	Clostridia	Clostridiales	Lachnospiraceae	Unclassified
OTU503	Bacteria	Firmicutes	Clostridia	Clostridiales	Unclassified	Unclassified
OTU505	Bacteria	Firmicutes	Clostridia	Clostridiales	Unclassified	Unclassified
OTU506	Bacteria	Bacteroidetes	Unclassified	Unclassified	Unclassified	Unclassified
OTU507	Bacteria	Bacteroidetes	Bacteroidia	Unclassified	Unclassified	Unclassified
OTU509	Bacteria	Proteobacteria	Epsilonproteobacteria	Campylobacterales	Campylobacteraceae	Campylobacter
OTU51	Bacteria	Bacteroidetes	Bacteroidia	Bacteroidales	Unclassified	Unclassified
OTU515	Bacteria	Firmicutes	Unclassified	Unclassified	Unclassified	Unclassified
OTU517	Bacteria	Firmicutes	Unclassified	Unclassified	Unclassified	Unclassified
OTU52	Bacteria	Firmicutes	Clostridia	Unclassified	Unclassified	Unclassified
OTU524	Bacteria	Bacteroidetes	Unclassified	Unclassified	Unclassified	Unclassified
OTU525	Bacteria	Firmicutes	Unclassified	Unclassified	Unclassified	Unclassified
OTU527	Bacteria	Firmicutes	Bacilli	Lactobacillales	Lactobacillaceae	Lactobacillus
OTU528	Bacteria	Spirochaetes	Spirochaetia	Spirochaetales	Spirochaetaceae	Unclassified
OTU53	Bacteria	Firmicutes	Bacilli	Lactobacillales	Lactobacillaceae	Lactobacillus
OTU534	Bacteria	Bacteroidetes	Bacteroidia	Bacteroidales	Unclassified	Unclassified
OTU54	Bacteria	Bacteroidetes	Unclassified	Unclassified	Unclassified	Unclassified
OTU541	Bacteria	Bacteroidetes	Bacteroidia	Unclassified	Unclassified	Unclassified
OTU55	Bacteria	Firmicutes	Bacilli	Lactobacillales	Streptococcaceae	Streptococcus
OTU550	Bacteria	Bacteroidetes	Unclassified	Unclassified	Unclassified	Unclassified
OTU551	Bacteria	Bacteroidetes	Unclassified	Unclassified	Unclassified	Unclassified
OTU554	Bacteria	Firmicutes	Bacilli	Lactobacillales	Lactobacillaceae	Lactobacillus
OTU555	Bacteria	Firmicutes	Unclassified	Unclassified	Unclassified	Unclassified
OTU559	Bacteria	Bacteroidetes	Bacteroidia	Bacteroidales	Unclassified	Unclassified
OTU566	Bacteria	Bacteroidetes	Bacteroidia	Bacteroidales	Prevotellaceae	Unclassified
OTU567	Bacteria	Firmicutes	Bacilli	Lactobacillales	Lactobacillaceae	Lactobacillus
OTU57	Bacteria	Firmicutes	Unclassified	Unclassified	Unclassified	Unclassified
OTU570	Bacteria	Actinobacteria	Actinobacteria	Unclassified	Unclassified	Unclassified
OTU574	Bacteria	Bacteroidetes	Bacteroidia	Bacteroidales	Prevotellaceae	Prevotella
OTU575	Bacteria	Bacteroidetes	Bacteroidia	Bacteroidales	Prevotellaceae	Prevotella
OTU579	Bacteria	Bacteroidetes	Bacteroidia	Bacteroidales	Prevotellaceae	Unclassified
OTU58	Bacteria	Bacteroidetes	Unclassified	Unclassified	Unclassified	Unclassified
OTU583	Bacteria	Bacteroidetes	Unclassified	Unclassified	Unclassified	Unclassified
OTU584	Bacteria	Firmicutes	Clostridia	Unclassified	Unclassified	Unclassified
OTU589	Bacteria	Firmicutes	Unclassified	Unclassified	Unclassified	Unclassified
OTU59	Bacteria	Firmicutes	Clostridia	Clostridiales	Unclassified	Unclassified
OTU590	Bacteria	Firmicutes	Clostridia	Clostridiales	Clostridiales_Incertae_Sedis_XIII	Unclassified
OTU593	Bacteria	Firmicutes	Clostridia	Clostridiales	Unclassified	Unclassified
OTU598	Bacteria	Firmicutes	Clostridia	Clostridiales	Unclassified	Unclassified
OTU599	Bacteria	Bacteroidetes	Unclassified	Unclassified	Unclassified	Unclassified
OTU6	Bacteria	Bacteroidetes	Unclassified	Unclassified	Unclassified	Unclassified
OTU60	Bacteria	Spirochaetes	Spirochaetia	Spirochaetales	Spirochaetaceae	Treponema
OTU608	Bacteria	Firmicutes	Unclassified	Unclassified	Unclassified	Unclassified
OTU609	Bacteria	Firmicutes	Unclassified	Unclassified	Unclassified	Unclassified
OTU61	Bacteria	Firmicutes	Clostridia	Clostridiales	Unclassified	Unclassified
OTU610	Bacteria	Bacteroidetes	Bacteroidia	Bacteroidales	Prevotellaceae	Prevotella
OTU615	Bacteria	Firmicutes	Clostridia	Clostridiales	Lachnospiraceae	Unclassified
OTU617	Bacteria	Bacteroidetes	Unclassified	Unclassified	Unclassified	Unclassified
OTU618	Bacteria	Firmicutes	Clostridia	Clostridiales	Ruminococcaceae	Oscillibacter
OTU62	Bacteria	Firmicutes	Clostridia	Clostridiales	Unclassified	Unclassified
OTU622	Bacteria	Firmicutes	Clostridia	Clostridiales	Ruminococcaceae	Unclassified
OTU624	Bacteria	Bacteroidetes	Bacteroidia	Bacteroidales	Prevotellaceae	Prevotella
OTU625	Bacteria	Bacteroidetes	Bacteroidia	Unclassified	Unclassified	Unclassified
OTU63	Bacteria	Bacteroidetes	Bacteroidia	Bacteroidales	Prevotellaceae	Prevotella
OTU633	Bacteria	Firmicutes	Bacilli	Lactobacillales	Lactobacillaceae	Lactobacillus
OTU634	Bacteria	Bacteroidetes	Bacteroidia	Bacteroidales	Unclassified	Unclassified
OTU638	Bacteria	Bacteroidetes	Unclassified	Unclassified	Unclassified	Unclassified
OTU639	Bacteria	Bacteroidetes	Bacteroidia	Bacteroidales	Prevotellaceae	Unclassified
OTU64	Bacteria	Spirochaetes	Spirochaetia	Spirochaetales	Unclassified	Unclassified
OTU640	Bacteria	Firmicutes	Clostridia	Clostridiales	Unclassified	Unclassified
OTU641	Bacteria	Firmicutes	Clostridia	Clostridiales	Unclassified	Unclassified
OTU642	Bacteria	Proteobacteria	Unclassified	Unclassified	Unclassified	Unclassified
OTU643	Bacteria	Firmicutes	Clostridia	Clostridiales	Ruminococcaceae	Oscillibacter
OTU646	Bacteria	Bacteroidetes	Bacteroidia	Unclassified	Unclassified	Unclassified
OTU65	Bacteria	Firmicutes	Clostridia	Clostridiales	Unclassified	Unclassified
OTU650	Bacteria	Firmicutes	Clostridia	Clostridiales	Ruminococcaceae	Faecalibacterium
OTU651	Bacteria	Bacteroidetes	Unclassified	Unclassified	Unclassified	Unclassified
OTU655	Bacteria	Firmicutes	Clostridia	Clostridiales	Unclassified	Unclassified
OTU656	Bacteria	Firmicutes	Clostridia	Clostridiales	Ruminococcaceae	Unclassified
OTU66	Bacteria	Bacteroidetes	Bacteroidia	Bacteroidales	Prevotellaceae	Unclassified
OTU664	Bacteria	Firmicutes	Clostridia	Clostridiales	Unclassified	Unclassified
OTU665	Bacteria	Bacteroidetes	Bacteroidia	Bacteroidales	Prevotellaceae	Unclassified
OTU667	Bacteria	Firmicutes	Clostridia	Unclassified	Unclassified	Unclassified
OTU668	Bacteria	Firmicutes	Clostridia	Clostridiales	Unclassified	Unclassified
OTU67	Bacteria	Bacteroidetes	Bacteroidia	Bacteroidales	Unclassified	Unclassified
OTU672	Bacteria	Firmicutes	Clostridia	Clostridiales	Unclassified	Unclassified
OTU674	Bacteria	Firmicutes	Clostridia	Clostridiales	Lachnospiraceae	Dorea
OTU675	Bacteria	Firmicutes	Clostridia	Clostridiales	Unclassified	Unclassified
OTU679	Bacteria	Bacteroidetes	Bacteroidia	Bacteroidales	Unclassified	Unclassified
OTU68	Bacteria	Firmicutes	Clostridia	Clostridiales	Ruminococcaceae	Unclassified
OTU681	Bacteria	Firmicutes	Clostridia	Clostridiales	Lachnospiraceae	Unclassified
OTU689	Bacteria	Firmicutes	Clostridia	Clostridiales	Unclassified	Unclassified
OTU69	Bacteria	Firmicutes	Clostridia	Clostridiales	Unclassified	Unclassified
OTU690	Bacteria	Firmicutes	Clostridia	Clostridiales	Eubacteriaceae	Eubacterium
OTU697	Bacteria	Firmicutes	Clostridia	Unclassified	Unclassified	Unclassified
OTU7	Bacteria	Spirochaetes	Spirochaetia	Spirochaetales	Unclassified	Unclassified
OTU70	Bacteria	Firmicutes	Clostridia	Clostridiales	Lachnospiraceae	Lachnospiracea_incertae_sedis
OTU702	Bacteria	Bacteroidetes	Bacteroidia	Bacteroidales	Unclassified	Unclassified
OTU703	Bacteria	Spirochaetes	Spirochaetia	Spirochaetales	Spirochaetaceae	Unclassified
OTU708	Bacteria	Bacteroidetes	Bacteroidia	Bacteroidales	Prevotellaceae	Unclassified
OTU71	Bacteria	Bacteroidetes	Bacteroidia	Bacteroidales	Prevotellaceae	Prevotella
OTU714	Bacteria	Firmicutes	Clostridia	Clostridiales	Lachnospiraceae	Dorea
OTU716	Bacteria	Firmicutes	Clostridia	Clostridiales	Unclassified	Unclassified
OTU717	Bacteria	Spirochaetes	Spirochaetia	Spirochaetales	Spirochaetaceae	Treponema
OTU72	Bacteria	Proteobacteria	Gammaproteobacteria	Enterobacteriales	Enterobacteriaceae	Escherichia/Shigella
OTU720	Bacteria	Firmicutes	Clostridia	Clostridiales	Ruminococcaceae	Oscillibacter
OTU722	Bacteria	Bacteroidetes	Bacteroidia	Bacteroidales	Prevotellaceae	Prevotella
OTU723	Bacteria	Firmicutes	Clostridia	Clostridiales	Unclassified	Unclassified
OTU724	Bacteria	Firmicutes	Clostridia	Clostridiales	Ruminococcaceae	Unclassified
OTU728	Bacteria	Bacteroidetes	Bacteroidia	Bacteroidales	Prevotellaceae	Unclassified
OTU729	Bacteria	Bacteroidetes	Unclassified	Unclassified	Unclassified	Unclassified
OTU73	Bacteria	Spirochaetes	Spirochaetia	Spirochaetales	Spirochaetaceae	Unclassified
OTU74	Bacteria	Bacteroidetes	Unclassified	Unclassified	Unclassified	Unclassified
OTU742	Bacteria	Firmicutes	Clostridia	Clostridiales	Unclassified	Unclassified
OTU744	Bacteria	Bacteroidetes	Bacteroidia	Bacteroidales	Prevotellaceae	Prevotella
OTU749	Bacteria	Firmicutes	Bacilli	Lactobacillales	Lactobacillaceae	Lactobacillus
OTU75	Bacteria	Bacteroidetes	Bacteroidia	Bacteroidales	Unclassified	Unclassified
OTU759	Bacteria	Bacteroidetes	Bacteroidia	Bacteroidales	Prevotellaceae	Prevotella
OTU76	Bacteria	Firmicutes	Unclassified	Unclassified	Unclassified	Unclassified
OTU762	Bacteria	Firmicutes	Bacilli	Lactobacillales	Lactobacillaceae	Lactobacillus
OTU765	Bacteria	Firmicutes	Clostridia	Clostridiales	Unclassified	Unclassified
OTU767	Bacteria	Bacteroidetes	Bacteroidia	Bacteroidales	Prevotellaceae	Unclassified
OTU77	Bacteria	Firmicutes	Clostridia	Clostridiales	Unclassified	Unclassified
OTU78	Bacteria	Firmicutes	Clostridia	Clostridiales	Unclassified	Unclassified
OTU780	Bacteria	Bacteroidetes	Bacteroidia	Bacteroidales	Prevotellaceae	Unclassified
OTU782	Bacteria	Proteobacteria	Gammaproteobacteria	Aeromonadales	Succinivibrionaceae	Succinivibrio
OTU783	Bacteria	Firmicutes	Bacilli	Lactobacillales	Lactobacillaceae	Lactobacillus
OTU788	Bacteria	Proteobacteria	Unclassified	Unclassified	Unclassified	Unclassified
OTU79	Bacteria	Firmicutes	Bacilli	Lactobacillales	Lactobacillaceae	Lactobacillus
OTU792	Bacteria	Bacteroidetes	Unclassified	Unclassified	Unclassified	Unclassified
OTU793	Bacteria	Firmicutes	Clostridia	Unclassified	Unclassified	Unclassified
OTU8	Bacteria	Spirochaetes	Spirochaetia	Spirochaetales	Spirochaetaceae	Unclassified
OTU80	Bacteria	Firmicutes	Clostridia	Clostridiales	Lachnospiraceae	Dorea
OTU807	Bacteria	Firmicutes	Clostridia	Clostridiales	Lachnospiraceae	Blautia
OTU81	Bacteria	Firmicutes	Clostridia	Clostridiales	Unclassified	Unclassified
OTU812	Bacteria	Bacteroidetes	Bacteroidia	Bacteroidales	Prevotellaceae	Unclassified
OTU82	Bacteria	Firmicutes	Erysipelotrichia	Erysipelotrichales	Erysipelotrichaceae	Turicibacter
OTU840	Bacteria	Firmicutes	Unclassified	Unclassified	Unclassified	Unclassified
OTU845	Bacteria	Bacteroidetes	Bacteroidia	Bacteroidales	Unclassified	Unclassified
OTU85	Bacteria	Firmicutes	Clostridia	Clostridiales	Lachnospiraceae	Blautia
OTU854	Bacteria	Bacteroidetes	Bacteroidia	Bacteroidales	Prevotellaceae	Unclassified
OTU859	Bacteria	Firmicutes	Unclassified	Unclassified	Unclassified	Unclassified
OTU86	Bacteria	Firmicutes	Clostridia	Clostridiales	Lachnospiraceae	Coprococcus
OTU860	Bacteria	Firmicutes	Clostridia	Clostridiales	Unclassified	Unclassified
OTU863	Bacteria	Firmicutes	Clostridia	Clostridiales	Ruminococcaceae	Unclassified
OTU866	Bacteria	Firmicutes	Bacilli	Lactobacillales	Lactobacillaceae	Lactobacillus
OTU869	Bacteria	Firmicutes	Unclassified	Unclassified	Unclassified	Unclassified
OTU870	Bacteria	Firmicutes	Clostridia	Clostridiales	Unclassified	Unclassified
OTU871	Bacteria	Bacteroidetes	Bacteroidia	Bacteroidales	Unclassified	Unclassified
OTU872	Bacteria	Firmicutes	Clostridia	Clostridiales	Unclassified	Unclassified
OTU88	Bacteria	Firmicutes	Clostridia	Unclassified	Unclassified	Unclassified
OTU884	Bacteria	Firmicutes	Unclassified	Unclassified	Unclassified	Unclassified
OTU885	Bacteria	Firmicutes	Clostridia	Unclassified	Unclassified	Unclassified
OTU886	Bacteria	Bacteroidetes	Bacteroidia	Bacteroidales	Prevotellaceae	Unclassified
OTU887	Bacteria	Firmicutes	Clostridia	Clostridiales	Lachnospiraceae	Roseburia
OTU89	Bacteria	Firmicutes	Clostridia	Clostridiales	Unclassified	Unclassified
OTU894	Bacteria	Firmicutes	Unclassified	Unclassified	Unclassified	Unclassified
OTU9	Bacteria	Firmicutes	Clostridia	Clostridiales	Clostridiaceae_1	Clostridium_sensu_stricto
OTU90	Bacteria	Bacteroidetes	Bacteroidia	Bacteroidales	Unclassified	Unclassified
OTU906	Bacteria	Bacteroidetes	Bacteroidia	Unclassified	Unclassified	Unclassified
OTU91	Bacteria	Fibrobacteres	Fibrobacteria	Fibrobacterales	Fibrobacteraceae	Fibrobacter
OTU912	Bacteria	Firmicutes	Unclassified	Unclassified	Unclassified	Unclassified
OTU913	Bacteria	Firmicutes	Unclassified	Unclassified	Unclassified	Unclassified
OTU917	Bacteria	Bacteroidetes	Unclassified	Unclassified	Unclassified	Unclassified
OTU918	Bacteria	Bacteroidetes	Bacteroidia	Bacteroidales	Unclassified	Unclassified
OTU92	Bacteria	Bacteroidetes	Bacteroidia	Bacteroidales	Prevotellaceae	Unclassified
OTU920	Bacteria	Bacteroidetes	Bacteroidia	Bacteroidales	Prevotellaceae	Unclassified
OTU93	Bacteria	Firmicutes	Clostridia	Unclassified	Unclassified	Unclassified
OTU935	Bacteria	Firmicutes	Unclassified	Unclassified	Unclassified	Unclassified
OTU939	Bacteria	Firmicutes	Bacilli	Lactobacillales	Lactobacillaceae	Lactobacillus
OTU94	Bacteria	Bacteroidetes	Bacteroidia	Bacteroidales	Prevotellaceae	Prevotella
OTU943	Bacteria	Firmicutes	Bacilli	Lactobacillales	Lactobacillaceae	Lactobacillus
OTU949	Bacteria	Firmicutes	Unclassified	Unclassified	Unclassified	Unclassified
OTU95	Bacteria	Firmicutes	Unclassified	Unclassified	Unclassified	Unclassified
OTU954	Bacteria	Firmicutes	Bacilli	Lactobacillales	Lactobacillaceae	Lactobacillus
OTU958	Bacteria	Firmicutes	Clostridia	Clostridiales	Unclassified	Unclassified
OTU96	Bacteria	Bacteroidetes	Bacteroidia	Bacteroidales	Prevotellaceae	Unclassified
OTU963	Bacteria	Firmicutes	Clostridia	Clostridiales	Unclassified	Unclassified
OTU97	Bacteria	Bacteroidetes	Bacteroidia	Bacteroidales	Unclassified	Unclassified
OTU972	Bacteria	Firmicutes	Bacilli	Lactobacillales	Lactobacillaceae	Lactobacillus
OTU973	Bacteria	Firmicutes	Bacilli	Lactobacillales	Lactobacillaceae	Lactobacillus
OTU974	Bacteria	Firmicutes	Clostridia	Clostridiales	Unclassified	Unclassified
OTU98	Bacteria	Firmicutes	Clostridia	Clostridiales	Unclassified	Unclassified
OTU987	Bacteria	Firmicutes	Clostridia	Clostridiales	Ruminococcaceae	Unclassified
OTU988	Bacteria	Bacteroidetes	Bacteroidia	Unclassified	Unclassified	Unclassified
OTU99	Bacteria	Bacteroidetes	Unclassified	Unclassified	Unclassified	Unclassified
OTU991	Bacteria	Firmicutes	Bacilli	Lactobacillales	Lactobacillaceae	Lactobacillus

## Sheet: Wang
SampleIND	Individual	Treatment_Time	Treatment	Time	Treatment_coding	177792	188079	189592	1062061	183857	194104	369555	193778	199054	191683	558444	523934	198636	290468	199543	198127	575041	199301	552380	364179	3472078	187404	182116	193679	555945	319621	197675	288810	196664	197111	178584	360015	199245	291512	354461	535955	198947	564806	177100	199047	584137	404292	194008	198788
106P1	106	3_1	3	1	3g_LMW	0	0	0.00749901	0.036311	0.000526247	0.00394685	0	0	0.00144718	0.00078937	0.0051309	0.00249967	0.000131562	0.00118405	0.00078937	0.000394685	0.000263123	0.00289436	0	0.000657808	0	0	0.000526247	0	0.0357848	0	0.000131562	0	0	0	0.00289436	0.00473622	0.000131562	0.000131562	0	0.00118405	0	0.000920931	0	0	0.000263123	0.000131562	0.00078937	0
106P2	106	4_2	4	2	Control	0.000373832	0.00149533	0.000747664	0.129595	0.000623053	0.0047352	0	0.00124611	0.000996885	0.000124611	0	0.0023676	0.000124611	0.000249221	0.000249221	0.000124611	0.000996885	0.0011215	0	0.000498442	0	0.000623053	0.000124611	0.000498442	0.00137072	0.000124611	0.000249221	0.00124611	0	0	0.00149533	0.000996885	0.000124611	0	0	0.000996885	0	0.000249221	0	0.000373832	0.00174455	0	0.000249221	0
106P3	106	2_3	2	3	3g_HMW	0.000252557	0.00467231	0.00366208	0.0248769	0	0.00391464	0	0.00189418	0.00113651	0.000378836	0.000505114	0.00290441	0.000378836	0.000126279	0	0.000252557	0.00656649	0.0017679	0	0.00757671	0	0.000505114	0.000252557	0.000757671	0.00214674	0.00214674	0	0.000505114	0.000252557	0	0.00202046	0.000505114	0	0.000126279	0	0.00138906	0	0.000757671	0	0	0.000252557	0	0.000126279	0
106P4	106	1_4	1	4	5g_LMW	0	0.000306607	0.000459911	0.247739	0.000919822	0.00168634	0	0.00720527	0.000766518	0	0.000153304	0.00137973	0.000153304	0.000613215	0.000459911	0	0	0.00107313	0	0.000613215	0	0.000306607	0.000306607	0.000153304	0.00383259	0	0	0.000919822	0	0	0.00153304	0.000306607	0	0	0	0.000306607	0	0	0	0.000153304	0.000153304	0	0	0
107P1	107	4_1	4	1	Control	0.000151149	0	0.00211608	0	0.00483676	0.00181378	0	0.00181378	0	0	0.000302297	0.0058948	0	0	0.000755744	0	0	0	0	0	0	0	0	0.000302297	0.00755744	0	0	0	0	0	0	0.0120919	0	0	0	0.000151149	0.000151149	0.000151149	0	0	0	0.000151149	0	0
107P2	107	2_2	2	2	3g_HMW	0.000390523	0	0.000520698	0.0115855	0.000781047	0.00156209	0.00221297	0.000520698	0.000130174	0.000130174	0	0.0117157	0	0.000390523	0.000260349	0.000130174	0.00299401	0.0010414	0.00807081	0.00494663	0.000781047	0.000390523	0	0.000260349	0.0055975	0.000260349	0	0	0.000390523	0.00208279	0.000911221	0	0.000781047	0	0.00143192	0	0.000130174	0	0	0	0	0.00143192	0.000520698	0.000260349
107P3	107	1_3	1	3	5g_LMW	0.000586166	0	0.00307737	0	0.00762016	0.00366354	0	0	0.000439625	0	0.00087925	0.0146542	0	0	0.000146542	0	0.000586166	0.000586166	0	0	0	0	0	0.000293083	0.00293083	0	0	0	0.000146542	0	0	0.0168523	0	0.000146542	0	0	0.000439625	0.000586166	0	0.000439625	0	0	0.000146542	0
107P4	107	3_4	3	4	3g_LMW	0.000681315	0	0.00306592	0	0.00425822	0.00681315	0	0.000851644	0.000340657	0	0.000340657	0.023335	0	0	0.000170329	0	0	0.00272526	0	0	0	0	0	0.00102197	0.000851644	0	0	0	0.000170329	0	0	0.00953841	0	0	0	0.000170329	0	0	0	0	0	0.000170329	0	0
109P1	109	3_1	3	1	3g_LMW	0.000261165	0.00052233	0.000261165	0.0662053	0	0	0.000261165	0.000652912	0.000130582	0	0	0.000914077	0	0.000261165	0	0	0	0.000130582	0.00169757	0.00182815	0.000130582	0.000652912	0	0.000261165	0.00052233	0.000261165	0	0.000391747	0.000261165	0.0022199	0.000130582	0	0.00130582	0	0	0	0	0	0.000130582	0.000261165	0.00574563	0.000130582	0	0.000261165
109P2	109	2_2	2	2	3g_HMW	0.000116754	0	0.00163456	0	0.00455342	0.00140105	0	0.000467017	0.000233508	0	0.000467017	0.0100409	0	0	0.000116754	0	0.000467017	0.000233508	0	0.000116754	0	0	0	0.000350263	0.00245184	0	0	0	0	0	0	0.0198482	0	0	0	0	0.000233508	0.00151781	0	0.000233508	0.000116754	0.000116754	0	0
109P3	109	1_3	1	3	5g_LMW	0	0.00199968	0.000594498	0.00232395	0.000972815	0.00389126	0.000756634	0.000702589	0.000594498	0.000270226	0	0.0225909	0.000216181	0.000216181	5.40453e-05	0.000486408	0.000648543	0.00362103	0.00362103	0.00248608	0.000162136	5.40453e-05	0.000972815	0	0.00556666	0.000216181	0.000108091	0.000270226	0.000540453	5.40453e-05	0.00637734	0	0.000378317	5.40453e-05	0.00156731	0.000216181	0.000108091	0	0.000108091	0.000270226	0.000702589	0.00156731	0.000756634	5.40453e-05
109P4	109	4_4	4	4	Control	0.000137306	0.000411918	0	0.112866	0.000274612	0.00068653	0.000549224	0.00151037	0	0	0	0.00151037	0	0	0.000137306	0	0	0.000411918	0.00205959	0.00247151	0.000137306	0.000961142	0.000137306	0	0.00109845	0	0	0.00068653	0.000137306	0.00329535	0	0	0.000137306	0	0.00068653	0.000137306	0	0	0	0.000274612	0.000137306	0.000411918	0.000137306	0
110P1	110	1_1	1	1	5g_LMW	0.00011409	0.00022818	0.00205362	0.0104963	0.00125499	0.00182544	0.00022818	0.00022818	0	0.00034227	0	0.0361666	0.000456361	0.000570451	0	0.000570451	0	0	0.0011409	0.00136908	0.00022818	0.00011409	0.00011409	0.00022818	0.000912721	0.00011409	0.00011409	0.00011409	0.00034227	0.00125499	0.000798631	0.00022818	0	0.00034227	0.0011409	0.000684541	0	0.00011409	0.000570451	0	0.00205362	0.00136908	0.000798631	0.00011409
110P2	110	3_2	3	2	3g_LMW	0.000226321	0.000678963	0.00101845	0.0129003	0.00113161	0.00350798	0.00147109	0.000905285	0.000339482	0.000339482	0	0.00271585	0.000452642	0.000226321	0.000113161	0.000226321	0.000226321	0.00158425	0.00203689	0.00135793	0	0	0.000226321	0	0.00667647	0.000226321	0.000113161	0	0.00158425	0	0.00554487	0	0	0.000113161	0.000113161	0.00226321	0	0	0.000113161	0	0.00147109	0	0.000339482	0
110P3	110	2_3	2	3	3g_HMW	0.000319047	0	0.00159524	0.0144635	0.000957141	0.00106349	0.00180793	0.000106349	0	0.000638094	0	0.0172285	0.000212698	0.000106349	0	0.000319047	0	0.000319047	0.00595555	0.000638094	0.000531745	0.000106349	0.000106349	0.000106349	0	0.000531745	0.000106349	0	0.000106349	0.000850792	0.000531745	0	0	0.000744443	0.000744443	0	0.000106349	0	0.000425396	0.000319047	0.00914602	0.000425396	0.00127619	0
110P4	110	4_4	4	4	Control	0	0.00339663	0.00123514	0.00216149	0.000771962	0.00154392	0.00061757	0	0.000154392	0.000308785	0	0.0802841	0	0.00108075	0	0.000463177	0.000463177	0	0.00154392	0	0	0	0	0.000308785	0	0.000308785	0.000154392	0	0	0	0.000308785	0	0.000154392	0.000154392	0.00385981	0	0	0	0	0	0.00216149	0.0020071	0.00138953	0
113P1	113	4_1	4	1	Control	0.00013328	0	0.00946288	0	0.00519792	0.00053312	0	0	0	0.0006664	0	0.0006664	0.00079968	0	0.00039984	0.00053312	0	0.00026656	0	0	0	0	0	0.00039984	0	0	0.00013328	0	0	0	0.00039984	0.0101293	0	0.00226576	0	0	0.0006664	0	0	0.00039984	0.00013328	0.00079968	0.00439824	0
113P2	113	1_2	1	2	5g_LMW	0.000424689	0	0.00821065	0	0.00353907	0.000283126	0	0	0.000283126	0.000566251	0	0.000566251	0.000424689	0	0.000141563	0.00155719	0	0.000707814	0	0	0.000849377	0	0.000283126	0.000424689	0.00226501	0	0.000141563	0	0.000707814	0	0.000707814	0.00283126	0	0.000566251	0	0.000566251	0.000566251	0.000283126	0	0.0011325	0.00254813	0.000141563	0.00141563	0
113P3	113	2_3	2	3	3g_HMW	0.000117247	0	0.0121937	0	0.00316567	0.000703482	0	0	0.000234494	0.000586235	0	0.00117247	0.000351741	0	0	0.00117247	0	0.000468988	0	0	0.000117247	0	0	0.00128972	0.00855903	0	0	0	0	0	0.000468988	0.00492438	0	0.00105522	0.000234494	0.000586235	0.000234494	0.000234494	0	0.000468988	0	0.000468988	0.00257943	0
113P4	113	3_4	3	4	3g_LMW	0.000247005	0	0.00753365	0	0.00666914	0.000247005	0	0	0	0.000247005	0	0.000741015	0.000123503	0	0.000123503	0.00197604	0	0	0	0	0	0	0	0.000123503	0.00185254	0	0.000123503	0	0	0	0.000370508	0.00753365	0	0.00111152	0	0.00098802	0.000123503	0	0	0.000123503	0	0.000370508	0.00345807	0
116P1	116	1_1	1	1	5g_LMW	0	0.000706714	0.00226148	0	0.00325088	0	0	0	0	0	0.000565371	0	0.000141343	0	0.00480565	0.000424028	0.00268551	0.000141343	0	0	0	0.000282686	0	0	0.0234629	0	0	0	0	0	0.000282686	0.0285512	0	0.00169611	0	0.00325088	0	0.000424028	0	0	0	0	0.00183746	0
116P2	116	3_2	3	2	3g_LMW	0	0.00201677	0.000318438	0	0.000530729	0	0	0	0	0	0.000212292	0	0	0	0.000424583	0.000106146	0.00265365	0.00222906	0	0.0889502	0	0.000106146	0.000106146	0	0.000743021	0.00551958	0	0.000212292	0	0	0	0.00605031	0	0.00180448	0	0.000318438	0.000106146	0.00467042	0.000106146	0.000106146	0.0037151	0	0.0037151	0
116P3	116	4_3	4	3	Control	0	0.000864091	0.000493766	0.00333292	0.000370325	0	0	0	0	0	0.000246883	0	0.000246883	0	0	0.00320948	0.00185162	0.000987532	0	0.00740649	0.000740649	0	0.000123442	0	0.00123442	0.000617208	0	0.000123442	0.00246883	0	0.00135786	0.00407357	0	0.00160474	0	0.000123442	0	0.00333292	0	0	0.00123442	0	0.00271571	0.000370325
116P4	116	2_4	2	4	3g_HMW	0	0.000609137	0.000203046	0.0553299	0.000507614	0	0	0.000406091	0	0	0.000203046	0	0	0	0.000203046	0	0.00182741	0.00071066	0.000101523	0.0485279	0.000507614	0.00385787	0	0	0.000507614	0.00274112	0	0.000203046	0.000812183	0	0.000304569	0.000406091	0	0.000101523	0	0	0	0.000913706	0	0.000101523	0.020203	0	0.000203046	0.000101523
118P1	118	2_1	2	1	3g_HMW	0.000469759	0.00164416	0	0.0578978	0.000469759	0.00270112	0	0.000587199	0.000587199	0	0	0.0011744	0.00023488	0.000939518	0.00011744	0.00023488	0.00011744	0.00281856	0	0	0	0	0.00023488	0	0.00786847	0	0	0.00023488	0.00023488	0.000587199	0.00258368	0	0	0	0.000822079	0.00187904	0	0	0	0.00011744	0.00140928	0.00011744	0.000704639	0
118P2	118	3_2	3	2	3g_LMW	0	0.000909711	0.000454856	0.0170571	0.000227428	0.000341142	0.000227428	0.000568569	0.000113714	0.000113714	0	0.0101205	0.000227428	0	0.000113714	0.000227428	0.00511713	0.000227428	0.00170571	0.000909711	0.000795997	0	0	0	0.00181942	0	0	0.000454856	0.00170571	0.00272913	0.000113714	0	0	0.000113714	0.000341142	0.000113714	0.000113714	0.000113714	0	0.000113714	0.00159199	0.000113714	0.000341142	0.000113714
118P3	118	1_3	1	3	5g_LMW	0	0.00221013	0.00017001	0.0120707	0.000850051	0.00034002	0.00017001	0.00119007	0	0	0	0.0306018	0.00017001	0.000510031	0	0.00153009	0.0113907	0.000510031	0.00017001	0.00119007	0.00102006	0	0	0	0.00459028	0	0	0.000680041	0.00306018	0.00034002	0.00034002	0.000510031	0	0.00034002	0.000850051	0.000680041	0	0	0	0	0.00017001	0.000680041	0.00153009	0.00017001
118P4	118	4_4	4	4	Control	0.000128025	0.00243247	0.0010242	0.0368711	0.000896172	0.00140827	0	0.00204839	0.000128025	0	0	0.00704135	0.000128025	0.000896172	0.000128025	0.000384074	0.00972987	0.000768147	0.000256049	0.000128025	0.00128025	0	0.000256049	0.000128025	0.00576111	0	0.000128025	0.00153629	0.00230444	0.000128025	0.000512098	0	0	0.000128025	0.000384074	0.000512098	0.000128025	0	0	0.000128025	0.000768147	0	0.000128025	0.000128025
119P1	119	4_1	4	1	Control	0	0	0	0	0.00324324	0.0023166	0	0.00046332	0.00015444	0.00015444	0	0.00015444	0	0	0.00030888	0	0	0.0023166	0.00030888	0.0105019	0.000926641	0	0	0.00015444	0.00046332	0.000772201	0.00015444	0	0.00046332	0	0	0.00200772	0	0.00046332	0	0.00015444	0.000617761	0	0	0.00046332	0.00247104	0.00617761	0.00108108	0.00015444
119P2	119	1_2	1	2	5g_LMW	0	0	0	0	0.00494485	0.0041841	0	0.000190186	0.00114112	0	0	0.000190186	0	0	0.000190186	0	0	0.00342335	0	0.0157855	0.000570559	0	0	0	0.00152149	0.000380373	0.000190186	0	0.000380373	0	0	0.00152149	0	0.000380373	0	0.000380373	0.000380373	0.000570559	0	0.00114112	0.00361354	0.00171168	0.00152149	0
119P3	119	3_3	3	3	3g_LMW	0.000622794	0	0	0	0.00228358	0.00145319	0.000830392	0.00166078	0.000415196	0	0.000830392	0	0	0	0.00124559	0	0	0.00207598	0.00249118	0.00207598	0	0	0	0.000622794	0	0.000207598	0	0	0.000207598	0	0	0.00456716	0	0	0	0	0.000830392	0.00602034	0	0.00249118	0	0	0	0
119P4	119	2_4	2	4	3g_HMW	0.000331071	0	0	0	0.00198643	0.000827678	0.0023175	0.000331071	0.000496607	0	0.000331071	0	0	0	0.000165536	0	0	0.0028141	0.00860785	0.00612481	0.00132428	0.000165536	0	0.000662142	0	0.000331071	0	0	0	0	0	0.00264857	0	0	0	0.000165536	0.000662142	0.0110909	0	0.000993213	0.000827678	0	0.000331071	0.000331071
121P1	121	2_1	2	1	3g_HMW	0.000338753	0	0	0.0377145	0.000112918	0	0	0.000564589	0	0	0.00146793	0.00101626	0.000112918	0	0	0	0.00146793	0	0.000225836	0.00440379	0.000564589	0.00169377	0	0	0	0.000112918	0	0.000338753	0.000564589	0.000112918	0.000112918	0	0	0	0.000112918	0.000112918	0	0.000112918	0	0.000338753	0	0.000790425	0	0.000338753
121P2	121	3_2	3	2	3g_LMW	0.0013006	0.000162575	0	0.0427573	0	0	0	0.00211348	0	0	0	0.00227605	0	0	0	0	0.00032515	0	0.00162575	0.000487726	0	0.000487726	0.000162575	0.00032515	0.000487726	0.00032515	0	0.000650301	0	0.00032515	0.00032515	0	0	0	0.00032515	0	0	0.000162575	0.000162575	0.000162575	0.000650301	0.000487726	0	0
121P3	121	4_3	4	3	Control	0.000637146	0.000318573	0	0.0648296	0	0.000637146	0	0.00382287	0	0	0	0.00191144	0.000159286	0.000159286	0	0	0	0	0.000637146	0.000318573	0	0.000318573	0	0.000318573	0	0	0.000159286	0.000159286	0	0.000318573	0.000637146	0	0	0	0.000318573	0.000159286	0	0	0.000477859	0	0.000159286	0.000159286	0	0
121P4	121	1_4	1	4	5g_LMW	0.000563936	0.000140984	0.000140984	0.035105	0	0.000563936	0	0.00211476	0	0	0	0.00070492	0	0	0.000281968	0	0	0	0.00070492	0	0	0	0	0.000140984	0	0	0	0.000422952	0	0	0	0.000986888	0	0	0	0.000140984	0	0.000140984	0	0	0.000986888	0.000986888	0	0
122P1	122	2_1	2	1	3g_HMW	0.000301659	0	0.00261438	0	0.000502765	0.000402212	0	0.000301659	0	0.000100553	0	0.000301659	0	0.000703871	0.000402212	0.000502765	0	0.00130719	0	0	0	0	0	0.000804424	0.000100553	0	0.000100553	0	0.000100553	0	0.000301659	0.0244344	0.00160885	0.000402212	0.000100553	0.000703871	0	0.000804424	0.000301659	0	0.0122675	0	0.00110608	0
122P2	122	4_2	4	2	Control	0.00292475	0.00252592	0.000265887	0	0	0.000132943	0	0.00358947	0.000664717	0	0	0.000132943	0.000132943	0.000132943	0	0	0	0.00186121	0	0	0.000265887	0	0	0.00039883	0	0	0	0.000132943	0.000265887	0	0	0.00904015	0.000664717	0.000132943	0.00039883	0	0	0.000930604	0.000930604	0	0.0156873	0	0.000265887	0
122P3	122	1_3	1	3	5g_LMW	0.0013459	0.00201884	0.00168237	0	0.00201884	0.00235532	0	0.0013459	0.00100942	0.000336474	0	0.000672948	0	0.00100942	0.000336474	0.000336474	0	0.00336474	0	0	0	0	0	0.00100942	0.00201884	0	0	0	0	0	0.00201884	0.00538358	0.00201884	0.000336474	0	0.00235532	0	0.000336474	0.000336474	0	0.00437416	0	0.000336474	0
122P4	122	3_4	3	4	3g_LMW	0.000795123	0.00251789	0.00132521	0	0.00145773	0.000662603	0	0.000132521	0	0.000265041	0	0.000795123	0.000530082	0.000530082	0.000397562	0.000132521	0	0.00185529	0	0	0	0	0	0.00132521	0.0218659	0	0	0	0.00159025	0	0.000265041	0.000662603	0.000132521	0.000795123	0.000265041	0.000132521	0	0.000265041	0.00119268	0	0.00649351	0	0.00119268	0
123P1	123	1_1	1	1	5g_LMW	0	0	0.00198352	0	0.00106805	0.00671346	0	0	0.00198352	0.000457736	0.000305157	0	0.000762893	0.000152579	0	0.000762893	0	0.00732377	0	0	0	0	0.00137321	0	0.00152579	0	0.000457736	0	0.000915471	0	0.00869698	0.000305157	0	0.000305157	0	0	0.000152579	0.000305157	0.000457736	0.000610314	0	0	0.00106805	0
123P2	123	4_2	4	2	Control	0	0	0.000562825	0	0.00281413	0.00562825	0	0	0.00182918	0.00126636	0.000281413	0.000703532	0.000422119	0.000562825	0	0.000703532	0	0.0022513	0	0	0	0	0.000703532	0.000281413	0.0021106	0	0.000844238	0	0.000281413	0	0.00492472	0.000984944	0.000140706	0.000422119	0	0	0	0.00126636	0.000281413	0.000422119	0	0.000562825	0.00154777	0
123P3	123	3_3	3	3	3g_LMW	0	0	0.00131492	0	0.00246548	0.00673899	0	0	0.00164366	0.000164366	0.000493097	0.000164366	0.000821828	0.000657462	0	0.00115056	0	0.00641026	0	0	0	0	0.000657462	0	0.00378041	0	0.000328731	0	0.000328731	0	0.00920447	0.000328731	0	0.000657462	0	0	0.000164366	0.000493097	0	0	0	0	0.00295858	0.000164366
123P4	123	2_4	2	4	3g_HMW	0	0	0.000323764	0	0.00215843	0.00982085	0	0	0.00118714	0.000863371	0.000215843	0.000215843	0.000647529	0	0.000215843	0.000971293	0	0.00388517	0	0	0	0	0.000971293	0.000107921	0.000431686	0	0.000431686	0	0.000107921	0	0.00787826	0.00259011	0	0.000215843	0	0	0.000107921	0.00172674	0.000539607	0.000107921	0	0.000647529	0.000539607	0
124P1	124	1_1	1	1	5g_LMW	0	0	0.0020897	0.000160746	0.00337566	0	0.000160746	0.000964475	0	0	0.00128597	0	0	0.00160746	0.00112522	0	0.000642983	0.000160746	0.000964475	0	0	0.000321492	0	0	0.00144671	0	0	0	0	0.000321492	0	0.00128597	0.00337566	0	0	0.000321492	0	0	0	0	0	0	0	0
124P2	124	3_2	3	2	3g_LMW	0	0.000757412	0.00162303	0.000865614	0.00129842	0	0.000865614	0.000757412	0.000216403	0	0.00411166	0	0	0.000865614	0.00194763	0	0.00421987	0.000541008	0.00335425	0	0	0.000108202	0	0	0.000541008	0	0	0.000108202	0	0.00443627	0	0.00064921	0.00173123	0.000216403	0	0.00108202	0	0.000541008	0	0	0	0	0.000324605	0
124P3	124	2_3	2	3	3g_HMW	0	0	0.000691754	0.00166021	0.000138351	0	0.00193691	0.000138351	0.000138351	0	0.00428888	0	0	0.000276702	0.00152186	0	0.000138351	0	0.00470393	0	0	0.000553403	0	0	0	0	0	0	0	0.00470393	0	0.000968456	0.00193691	0.000138351	0	0	0	0.00221361	0	0	0.0161871	0	0.000138351	0
124P4	124	4_4	4	4	Control	0	0.00106351	0.000607718	0	0.00167122	0	0	0.00638104	0	0	0.00167122	0	0	0.00106351	0.00015193	0	0	0	0	0	0	0	0	0	0.00440596	0	0	0.00015193	0	0	0	0.000911577	0.000303859	0	0	0.000303859	0	0.000607718	0	0	0.00577332	0	0	0
125P1	125	2_1	2	1	3g_HMW	0	0	0.00315716	0.000467727	0.00268943	0.00748363	0	0.000584659	0.00152011	0.000233863	0	0.00315716	0.000350795	0.00070159	0.000116932	0.000350795	0.000233863	0.00420954	0	0	0.000350795	0	0.000467727	0.000233863	0.000350795	0	0.000350795	0	0.000584659	0.000116932	0.00409261	0.00233863	0	0.000350795	0.000233863	0	0.000233863	0	0	0.000935454	0.000116932	0.000584659	0.00116932	0.000233863
125P2	125	4_2	4	2	Control	0	0.00267962	0.00234467	0.000334952	0.00217719	0.0041869	0	0.00184224	0.000502428	0.000167476	0	0.00318205	0	0.000334952	0.000167476	0	0	0.00284709	0	0	0.000334952	0.000502428	0.000167476	0	0.000669905	0	0	0	0.000167476	0	0.00267962	0.000167476	0	0.000334952	0.000669905	0	0.000502428	0	0	0.00100486	0.000669905	0.000669905	0.000167476	0
125P3	125	3_3	3	3	3g_LMW	0	0.000782718	0.00203507	0.00704446	0.00219161	0.00328741	0	0.000626174	0.000782718	0.000313087	0	0.00203507	0.000313087	0	0	0	0.000469631	0.0010958	0	0	0	0	0.000313087	0	0	0	0	0	0	0.000469631	0.00219161	0	0	0	0.000469631	0	0.000626174	0	0	0.000939261	0.00203507	0.000313087	0.000469631	0.000313087
125P4	125	1_4	1	4	5g_LMW	0	0.00350091	0.00126033	0.00602157	0.00182047	0.00392102	0	0.0015404	0.000280073	0.000420109	0	0.0030808	0.000560146	0.000420109	0.000280073	0.000280073	0.000700182	0.00196051	0	0	0	0.000140036	0.000280073	0	0.000560146	0	0.000280073	0.000280073	0.000140036	0	0.00448117	0	0	0.000140036	0.000420109	0	0	0	0.000140036	0.000420109	0.000560146	0.000980255	0.000140036	0.000140036
127P1	127	3_1	3	1	3g_LMW	0	0.00750469	0	0	0.00733413	0.000682245	0.00324066	0	0.000170561	0	0	0.000682245	0.00153505	0	0.000170561	0.00324066	0	0.000170561	0.00733413	0	0	0	0.000170561	0	0	0	0.000852806	0	0	0	0.00102337	0.00716357	0.000170561	0.00136449	0	0	0	0	0	0	0	0	0.00375235	0
127P2	127	1_2	1	2	5g_LMW	0	0.00406327	0	0	0.00522421	0.00203164	0.00188652	0	0.000145117	0	0	0.00043535	0.000870701	0	0.00043535	0.00188652	0.000725584	0.000725584	0.00391815	0.00406327	0.00101582	0.00043535	0.00043535	0	0	0.00159629	0.00130605	0	0.00319257	0	0.00246699	0.00188652	0	0.000870701	0	0	0	0.000145117	0	0	0	0.000145117	0.00217675	0.000145117
127P3	127	4_3	4	3	Control	0	0.00147832	0	0	0.00344941	0.00131406	0.0162615	0	0	0	0	0.000492773	0.000328515	0	0.000492773	0.000328515	0.000492773	0.000164258	0.0740802	0.0054205	0	0.00509198	0	0	0	0.00443495	0.000164258	0.000328515	0.000492773	0	0.000985545	0	0	0.000164258	0	0	0	0.000164258	0.000164258	0	0	0	0.00065703	0
127P4	127	2_4	2	4	3g_HMW	0	0.00280022	0	0	0.00613893	0.00150781	0.00333872	0	0.000323102	0	0	0.000538503	0.00193861	0	0.000107701	0.00204631	0.000215401	0.000430802	0.0132472	0.000538503	0	0	0.000538503	0	0	0.000215401	0.000861605	0.000107701	0	0	0.00290792	0.000215401	0	0.000646204	0	0	0	0	0	0	0	0	0.00226171	0
128P1	128	1_1	1	1	5g_LMW	0	0	0	0	0.00901607	0.00313603	0	0.000588005	0	0.000196002	0.000588005	0	0	0	0.00137201	0	0	0.000980008	0	0	0.000392003	0	0	0	0.00372403	0	0.000196002	0	0.000980008	0	0	0.0262642	0	0	0	0	0	0.00313603	0	0	0	0	0.000784006	0
128P2	128	4_2	4	2	Control	0	0.00233599	0	0	0.00583998	0.00798131	0	0.00272533	0.000194666	0.001168	0	0	0	0	0.000583998	0	0	0.000583998	0	0	0.000194666	0	0.000194666	0	0.00525599	0	0.000194666	0	0	0	0.000583998	0.0330932	0	0	0	0.000194666	0	0.00194666	0	0	0	0.000389332	0.000389332	0
128P3	128	3_3	3	3	3g_LMW	0	0	0	0	0	0	0	0	0	0	0	0	0	0	0	0	0	0	0	0	0	0	0	0	0	0	0	0	0	0	0	0	0	0	0	0	0	0	0	0	0	0	0	0
128P4	128	2_4	2	4	3g_HMW	0	0.00134751	0	0.0645306	0.00134751	0.00329391	0	0.000449169	0	0	0.000149723	0.000149723	0	0	0.000449169	0	0	0.000149723	0	0	0.00104806	0	0	0	0.000449169	0	0	0.000149723	0.00164695	0	0.000299446	0.00344363	0	0	0	0.000149723	0.000149723	0.00104806	0	0.000598892	0	0	0	0.000149723
132P1	132	3_1	3	1	3g_LMW	0	0	0.00105547	0.0146593	0.00164184	0.00211094	0.000117275	0	0	0.000938196	0	0.0124311	0.000351824	0.000469098	0.000117275	0.000117275	0.000820922	0.000117275	0	0.000703647	0.000117275	0	0	0	0.000820922	0.000117275	0.000234549	0	0	0.00175912	0	0	0.00105547	0	0.00187639	0	0	0.000117275	0.000703647	0.000117275	0.000117275	0.00222822	0.000234549	0
132P2	132	1_2	1	2	5g_LMW	0	0	0.00147493	0.00405605	0.000737463	0.0023353	0	0.000122911	0.000245821	0.000491642	0	0.00835792	0	0.000614553	0	0.000491642	0.00135202	0.000122911	0.000122911	0.00135202	0.000122911	0	0	0	0.00135202	0	0	0	0	0	0.000737463	0	0.00110619	0.000245821	0.00159784	0	0.000122911	0	0.000245821	0.000368732	0.00110619	0.00184366	0.00110619	0.000122911
132P3	132	2_3	2	3	3g_HMW	0	0	0.00309541	0.00209395	0.000637291	0.00282229	0	0	0.000364166	0.000819374	0	0.0148398	9.10415e-05	0.000364166	0	0.000364166	0.000364166	0.00100146	0.000182083	0.000273125	9.10415e-05	0	0	0.000182083	0.002185	0	0	0	9.10415e-05	0.000364166	0.000910415	0	0.00163875	0.000273125	0.0010925	0	0	0	0.000364166	9.10415e-05	0.000364166	0.00172979	0.00127458	9.10415e-05
132P4	132	4_4	4	4	Control	0	0	0.000757576	0.00666667	0.00363636	0.00136364	0	0.00030303	0	0.0019697	0	0.0239394	0	0.00151515	0	0	0.000151515	0.000151515	0.000151515	0.000151515	0	0	0	0.00030303	0.00181818	0	0	0	0	0.000757576	0	0	0.000606061	0	0.00439394	0.000454545	0	0	0.000757576	0	0.00151515	0.00606061	0.00030303	0
136P1	136	2_1	2	1	3g_HMW	0.000118469	0.000118469	0	0.0925246	0	0.000118469	0.00450184	0.000829286	0	0	0.000236939	0.000355408	0	0.000236939	0	0	0.00106622	0	0.019192	0.00568653	0.000592347	0.00118469	0	0.000355408	0.000118469	0.00189551	0	0	0.00106622	0.00213245	0.000118469	0	0	0	0.000118469	0	0.000118469	0	0	0.000236939	0.00296173	0	0.000118469	0
136P2	136	1_2	1	2	5g_LMW	0.000211104	0	0.000949968	0.0316656	0.000316656	0.00147773	0.00601647	0.00168883	0.000105552	0	0	0.00411653	0	0.000844416	0.00105552	0	0.000738864	0.000105552	0.0229048	0.00781085	0.000105552	0	0	0.000211104	0.000105552	0.00306101	0.000316656	0.000105552	0.00137218	0.00137218	0.000105552	0	0	0.000105552	0.000316656	0	0	0	0	0.000316656	0.00253325	0	0.000105552	0
136P3	136	3_3	3	3	3g_LMW	0.000344056	0	0.00103217	0.0479959	0	0.00103217	0.00137623	0.000688113	0	0	0.00103217	0.00309651	0	0.000344056	0.000516085	0	0.000860141	0.000344056	0.0101497	0.00464476	0	0.000344056	0	0	0.000344056	0.00103217	0	0	0	0.000172028	0	0	0.000688113	0	0.000172028	0	0.000344056	0.000516085	0	0.000172028	0.00189231	0	0.000172028	0
136P4	136	4_4	4	4	Control	0.000115647	0	0.000346941	0.0803747	0.000115647	0.000693882	0.00254423	0.000462588	0.000115647	0	0	0.00451023	0	0.000462588	0	0	0.000462588	0	0.0159593	0.00312247	0	0.000346941	0	0.000115647	0.000578235	0.000693882	0	0	0.000346941	0.00150341	0.000115647	0	0.000925176	0.000115647	0.000231294	0	0	0.000115647	0	0.000346941	0.00277553	0	0.000115647	0
137P1	137	1_1	1	1	5g_LMW	0.000132961	0.00119665	0.00279218	0.0292514	0.000398883	0.00279218	0	0.00252626	0.000265922	0	0	0.00146257	0.000398883	0.000398883	0.000531844	0.000132961	0	0.0023933	0	0	0	0	0.000132961	0.000132961	0.00292514	0	0.000265922	0.000797766	0.000265922	0.000531844	0.00132961	0	0	0.000132961	0.000265922	0.00132961	0	0	0	0.000132961	0.00146257	0	0.000265922	0
137P2	137	3_2	3	2	3g_LMW	0	0.00030248	0.00030248	0.00665457	0	0.00181488	0	0.00241984	0.000907441	0	0.00015124	0.00105868	0	0.00015124	0.00015124	0	0	0.00211736	0	0	0	0	0.00015124	0	0.000756201	0	0	0.00015124	0	0.000756201	0.00166364	0	0	0	0	0	0	0	0.00030248	0	0.00438596	0	0	0
137P3	137	4_3	4	3	Control	0.000117938	0.0045996	0.00365609	0.00188701	0.000471754	0.00365609	0	0.00259465	0.000235877	0.000235877	0	0.00566104	0.000825569	0.000235877	0.00106145	0.00117938	0	0.00294846	0	0	0.000117938	0	0	0	0.000471754	0	0.000471754	0.000589692	0	0.00141526	0.00507135	0.000117938	0.000117938	0.000117938	0.000589692	0.000825569	0	0	0	0	0.00224083	0.000353815	0.000825569	0
137P4	137	2_4	2	4	3g_HMW	0.000191077	0	0	0.115315	0	0.00105092	0	0.00315277	0	0	0.000191077	9.55384e-05	0	0.000191077	0	0	0	9.55384e-05	0	0	0	9.55384e-05	0	0	0.000764307	0	0	9.55384e-05	0	0.00105092	9.55384e-05	0	0	0	0	0.000191077	0	0	0.000191077	0	0.00114646	9.55384e-05	0.000286615	0
138P1	138	2_1	2	1	3g_HMW	0.000102365	0.000716552	0.000204729	0.0213942	0	0.00102365	0.0049135	0.000614188	0.000307094	0	0	0.0034804	0	0	0.000102365	0	0.0014331	0.000204729	0.0188351	0.00583478	0.000409458	0.000921282	0	0.000204729	0.000614188	0.000204729	0	0	0.000204729	0.00204729	0.000511823	0	0.000511823	0	0.000102365	0	0.000204729	0.000307094	0	0.000511823	0.00808681	0.000102365	0	0.000102365
138P2	138	3_2	3	2	3g_LMW	0	0.00128565	0.00245442	0.00701262	0.000233754	0.00327256	0.0015194	0.000584385	0.00105189	0	0	0.0309724	0.000116877	0	0.000233754	0.000935016	0.0015194	0.00105189	0.0040907	0.0045582	0.000584385	0	0	0	0.0030388	0	0	0.000116877	0.000350631	0.000350631	0.000233754	0	0.00116877	0.000233754	0.000701262	0	0	0.000116877	0.000116877	0.000350631	0.00841515	0.000584385	0.00116877	0.000233754
138P3	138	1_3	1	3	5g_LMW	0.00011426	0.00011426	0.00011426	0.0674132	0.000228519	0.000914077	0.000342779	0.000685558	0.000228519	0	0	0.00559872	0	0	0.00011426	0.000228519	0.00194241	0.00011426	0.00137112	0.011883	0	0.000457038	0	0	0.000799817	0.000914077	0	0.000228519	0.00011426	0.000685558	0.00011426	0	0.000457038	0	0.00011426	0	0	0.00011426	0	0	0.00342779	0.00011426	0.000457038	0.000228519
138P4	138	4_4	4	4	Control	0.000749719	0	0	0.0616019	0	0.000749719	0.00324878	0.000374859	0	0	0	0.00299888	0	0	0	0	0.000249906	0.000124953	0.0138698	0.00524803	0.000249906	0.00124953	0	0.000249906	0	0.000124953	0	0.000124953	0	0.000749719	0.000374859	0.000874672	0.000749719	0	0	0	0	0.000374859	0	0.000249906	0.00312383	0	0.000124953	0.000124953
140P1	140	4_1	4	1	Control	0	0	0.00719545	0	0.00267738	0.00200803	0	0	0.000334672	0.000669344	0	0.00317938	0.00083668	0.00117135	0	0.00133869	0	0.00267738	0	0	0	0	0.000502008	0	0.00903614	0	0.000167336	0	0	0	0.00451807	0.00267738	0.00083668	0.000334672	0	0.00100402	0	0	0.000167336	0	0	0	0.00217537	0
140P2	140	2_2	2	2	3g_HMW	0.00023753	0	0.00277118	0.000950119	0.00126683	0.00332542	0.00023753	0	0.000395883	0.00023753	7.91766e-05	0.000870942	0.000633413	0.000712589	7.91766e-05	0.000633413	0	0.00395883	0.00023753	0.00118765	0.0010293	0	0.000475059	0.000158353	0.0165479	7.91766e-05	0.000158353	0	0.00213777	0.000395883	0.0037213	0.00308789	0.00308789	7.91766e-05	0	0.00166271	0.000158353	7.91766e-05	7.91766e-05	0.000475059	0.00182106	0.000158353	0.00126683	7.91766e-05
140P3	140	1_3	1	3	5g_LMW	0.000183621	0	0.00367242	0.000183621	0.00110173	0.00495777	0	0.000183621	0.000734484	0.000367242	0	0.00367242	0.00110173	0.00110173	0.000183621	0.000367242	0	0.00734484	0	0.00110173	0.000367242	0	0.000734484	0	0.00679398	0	0.000183621	0	0.00128535	0	0.00954829	0.000734484	0	0.000183621	0	0.00183621	0.000734484	0	0.000367242	0.000367242	0.000367242	0	0.00128535	0.000183621
140P4	140	3_4	3	4	3g_LMW	0.000347887	0	0.00173943	0.00887111	0.00226126	0.00347887	0.000173943	0.000347887	0.000173943	0.000173943	0	0.00156549	0.000173943	0.0012176	0	0	0	0.00243521	0.000695773	0.000695773	0	0	0.00052183	0	0.00487041	0	0.000173943	0	0.000173943	0.000173943	0.00452253	0.00208732	0.00052183	0	0.000347887	0.000869716	0.000347887	0.000173943	0.00052183	0.000173943	0.00469647	0	0.00052183	0
143P1	143	2_1	2	1	3g_HMW	0.000716178	0.000286471	0.000143236	0.0622359	0	0	0.000286471	0.000214854	0	0	0	0.000572943	0	7.16178e-05	7.16178e-05	0	0.000214854	0	0.00307957	0.00186206	0.000286471	0.000358089	0	0.00100265	0.000429707	0	0	0.000286471	0.000143236	0.00222015	0	0	0.000859414	0	0	0	0.000143236	0	0	0	0.00888061	0.000286471	0.000143236	0.000143236
143P2	143	1_2	1	2	5g_LMW	0.000558223	0.000893156	0.000334934	0.0309255	0.000334934	0.000111645	0	0.000111645	0	0	0	0.00334934	0	0.000558223	0	0.000223289	0.000781512	0	0	0.000558223	0	0	0	0.000446578	0.00122809	0	0	0.000669867	0.000334934	0.00290276	0.000334934	0	0.000334934	0	0.000446578	0.000558223	0	0	0	0.000223289	0.000781512	0.000781512	0	0
143P3	143	4_3	4	3	Control	0.000666667	0.000333333	0.000333333	0.170667	0.000333333	0.000333333	0.00366667	0	0	0	0	0.00133333	0.000666667	0	0	0	0	0	0.0103333	0	0	0	0	0.000666667	0.000333333	0	0	0.000333333	0	0.002	0	0	0.000333333	0	0	0	0	0	0	0	0.00333333	0.000666667	0	0
143P4	143	3_4	3	4	3g_LMW	0.00185682	0.00030947	0	0.0214566	0	0	0.00990303	0.000515783	0	0	0	0.00144419	0	0	0.000103157	0	0.000206313	0	0.0528162	0.00113472	0.00030947	0.000103157	0.000103157	0.00123788	0	0.000103157	0	0.00061894	0	0.00268207	0.000103157	0	0.000206313	0	0.000103157	0	0.000103157	0	0.000103157	0.000103157	0.00278523	0	0	0
145P1	145	1_1	1	1	5g_LMW	0	0.00503125	0.00137216	0.000914774	0.000762311	0.00259186	0	0	0.000609849	0	0	0.0192102	0.000152462	0.000457387	0	0.000609849	0.00137216	0.00274432	0	0.00762311	0.00152462	0	0.000457387	0	0.00106724	0.00457387	0	0.000457387	0.00365909	0.000457387	0.00457387	0.000152462	0.000609849	0.000457387	0.00152462	0	0.000152462	0.000152462	0	0	0.0012197	0.00152462	0.00152462	0.000152462
145P2	145	2_2	2	2	3g_HMW	0	0.00165933	0.00101003	0.00216435	0.00101003	0.00223649	0	0	0.000505014	0.000288579	0	0.0260443	0.000360724	0.000216435	0	0.000288579	0.00865738	0.00129861	0	0.00606017	0.00101003	0	7.21449e-05	0.000216435	0.00129861	0.00238078	7.21449e-05	0.00014429	0.00425655	0.000216435	0.000432869	0.00014429	0.0014429	7.21449e-05	0.000793594	0.00014429	0	7.21449e-05	7.21449e-05	0.00014429	0.000937883	0.00173148	0.000649304	7.21449e-05
145P3	145	4_3	4	3	Control	0.000125455	0.00125455	0.00188182	0.00338728	0.000878183	0.00112909	0.00100364	0	0.00025091	0.00025091	0	0.0156818	0	0	0	0.000376364	0.000376364	0.000501819	0.00451637	0.00690001	0.00200728	0	0	0	0.00112909	0.00451637	0.000125455	0	0.00301091	0.000125455	0.000376364	0.00213273	0.000752729	0	0.00112909	0.000125455	0	0.000125455	0.000376364	0	0.0066491	0.00163091	0.000501819	0.000125455
145P4	145	3_4	3	4	3g_LMW	0	0.000925926	0	0.0849206	0.000396825	0.000529101	0.000793651	0.000132275	0.000529101	0	0	0.00330688	0.000132275	0	0.000132275	0	0.00145503	0.00132275	0.0021164	0.00357143	0	0	0.000132275	0	0.00542328	0.00304233	0	0.00026455	0	0.000793651	0.00277778	0	0.000661376	0	0.000396825	0	0	0	0.000132275	0.000132275	0.00502646	0.000132275	0.000132275	0
[truncated: 353 more columns]

## Sheet: Wang.taxonomy
OTU_ID	Kingdom	Phylum	Class	Order	Family	Genus	Species
72820	k__Bacteria	p__Actinobacteria	c__Actinobacteria	o__Bifidobacteriales	f__Bifidobacteriaceae	g__Bifidobacterium	s__longum
105287	k__Bacteria	p__Firmicutes	c__Clostridia	o__Clostridiales	f__Ruminococcaceae	g__	s__
145735	k__Bacteria	p__Firmicutes	c__Clostridia	o__Clostridiales	f__	g__	s__
158045	k__Bacteria	p__Firmicutes	c__Clostridia	o__Clostridiales	f__Ruminococcaceae	g__Faecalibacterium	s__prausnitzii
162660	k__Bacteria	p__Firmicutes	c__Clostridia	o__Clostridiales	f__Ruminococcaceae	g__Ruminococcus	s__
166848	k__Bacteria	p__Firmicutes	c__Clostridia	o__Clostridiales	f__Lachnospiraceae	g__	s__
173863	k__Bacteria	p__Firmicutes	c__Clostridia	o__Clostridiales	f__Ruminococcaceae	g__	s__
174280	k__Bacteria	p__Firmicutes	c__Clostridia	o__Clostridiales	f__	g__	s__
174625	k__Bacteria	p__Firmicutes	c__Clostridia	o__Clostridiales	f__Lachnospiraceae	g__Coprococcus	s__
174752	k__Bacteria	p__Firmicutes	c__Clostridia	o__Clostridiales	f__Ruminococcaceae	g__	s__
174818	k__Bacteria	p__Firmicutes	c__Clostridia	o__Clostridiales	f__Ruminococcaceae	g__	s__
174862	k__Bacteria	p__Firmicutes	c__Clostridia	o__Clostridiales	f__Lachnospiraceae	g__	s__
174943	k__Bacteria	p__Firmicutes	c__Clostridia	o__Clostridiales	f__Ruminococcaceae	g__	s__
175148	k__Bacteria	p__Firmicutes	c__Clostridia	o__Clostridiales	f__Ruminococcaceae	g__	s__
175485	k__Bacteria	p__Bacteroidetes	c__Bacteroidia	o__Bacteroidales	f__Bacteroidaceae	g__Bacteroides	s__
175520	k__Bacteria	p__Firmicutes	c__Clostridia	o__Clostridiales	f__Ruminococcaceae	g__	s__
175559	k__Bacteria	p__Firmicutes	c__Clostridia	o__Clostridiales	f__Lachnospiraceae	g__Blautia	s__
175729	k__Bacteria	p__Firmicutes	c__Clostridia	o__Clostridiales	f__Lachnospiraceae	g__	s__
176108	k__Bacteria	p__Bacteroidetes	c__Bacteroidia	o__Bacteroidales	f__Rikenellaceae	g__	s__
176113	k__Bacteria	p__Firmicutes	c__Clostridia	o__Clostridiales	f__	g__	s__
176346	k__Bacteria	p__Firmicutes	c__Clostridia	o__Clostridiales	f__Lachnospiraceae	g__Roseburia	s__
176507	k__Bacteria	p__Firmicutes	c__Clostridia	o__Clostridiales	f__Ruminococcaceae	g__	s__
177062	k__Bacteria	p__Firmicutes	c__Clostridia	o__Clostridiales	f__Lachnospiraceae	g__Blautia	s__
177100	k__Bacteria	p__Firmicutes	c__Clostridia	o__Clostridiales	f__Ruminococcaceae	g__	s__
177567	k__Bacteria	p__Firmicutes	c__Clostridia	o__Clostridiales	f__Ruminococcaceae	g__	s__
177792	k__Bacteria	p__Firmicutes	c__Clostridia	o__Clostridiales	f__	g__	s__
178238	k__Bacteria	p__Firmicutes	c__Clostridia	o__Clostridiales	f__Lachnospiraceae	g__Coprococcus	s__
178420	k__Bacteria	p__Firmicutes	c__Clostridia	o__Clostridiales	f__	g__	s__
178485	k__Bacteria	p__Firmicutes	c__Clostridia	o__Clostridiales	f__Ruminococcaceae	g__	s__
178584	k__Bacteria	p__Firmicutes	c__Clostridia	o__Clostridiales	f__Clostridiaceae	g__Clostridium	s__
178675	k__Bacteria	p__Firmicutes	c__Clostridia	o__Clostridiales	f__Ruminococcaceae	g__	s__
178965	k__Bacteria	p__Firmicutes	c__Clostridia	o__Clostridiales	f__	g__	s__
179486	k__Bacteria	p__Firmicutes	c__Clostridia	o__Clostridiales	f__Ruminococcaceae	g__	s__
179572	k__Bacteria	p__Firmicutes	c__Clostridia	o__Clostridiales	f__Ruminococcaceae	g__Ruminococcus	s__
180045	k__Bacteria	p__Bacteroidetes	c__Bacteroidia	o__Bacteroidales	f__Bacteroidaceae	g__Bacteroides	s__
180082	k__Bacteria	p__Bacteroidetes	c__Bacteroidia	o__Bacteroidales	f__Porphyromonadaceae	g__Parabacteroides	s__
180401	k__Bacteria	p__Firmicutes	c__Clostridia	o__Clostridiales	f__Lachnospiraceae	g__	s__
180462	k__Bacteria	p__Firmicutes	c__Clostridia	o__Clostridiales	f__Ruminococcaceae	g__	s__
180509	k__Bacteria	p__Firmicutes	c__Clostridia	o__Clostridiales	f__Ruminococcaceae	g__Ruminococcus	s__
180713	k__Bacteria	p__Firmicutes	c__Clostridia	o__Clostridiales	f__Ruminococcaceae	g__	s__
180874	k__Bacteria	p__Firmicutes	c__Clostridia	o__Clostridiales	f__Lachnospiraceae	g__Roseburia	s__
181008	k__Bacteria	p__Firmicutes	c__Clostridia	o__Clostridiales	f__	g__	s__
181756	k__Bacteria	p__Firmicutes	c__Clostridia	o__Clostridiales	f__Lachnospiraceae	g__Blautia	s__
181918	k__Bacteria	p__Firmicutes	c__Clostridia	o__Clostridiales	f__Lachnospiraceae	g__Coprococcus	s__
182036	k__Bacteria	p__Firmicutes	c__Clostridia	o__Clostridiales	f__Ruminococcaceae	g__	s__
182054	k__Bacteria	p__Firmicutes	c__Clostridia	o__Clostridiales	f__Lachnospiraceae	g__Coprococcus	s__
182116	k__Bacteria	p__Firmicutes	c__Clostridia	o__Clostridiales	f__Lachnospiraceae	g__	s__
182184	k__Bacteria	p__Firmicutes	c__Clostridia	o__Clostridiales	f__Ruminococcaceae	g__	s__
182196	k__Bacteria	p__Firmicutes	c__Clostridia	o__Clostridiales	f__	g__	s__
182538	k__Bacteria	p__Firmicutes	c__Clostridia	o__Clostridiales	f__Lachnospiraceae	g__Coprococcus	s__
182613	k__Bacteria	p__Firmicutes	c__Clostridia	o__Clostridiales	f__Lachnospiraceae	g__	s__
183210	k__Bacteria	p__Firmicutes	c__Clostridia	o__Clostridiales	f__Lachnospiraceae	g__Blautia	s__
183480	k__Bacteria	p__Bacteroidetes	c__Bacteroidia	o__Bacteroidales	f__Bacteroidaceae	g__Bacteroides	s__
183604	k__Bacteria	p__Firmicutes	c__Clostridia	o__Clostridiales	f__Lachnospiraceae	g__Blautia	s__
183662	k__Bacteria	p__Bacteroidetes	c__Bacteroidia	o__Bacteroidales	f__Bacteroidaceae	g__Bacteroides	s__
183857	k__Bacteria	p__Firmicutes	c__Clostridia	o__Clostridiales	f__Lachnospiraceae	g__Blautia	s__
183970	k__Bacteria	p__Firmicutes	c__Clostridia	o__Clostridiales	f__Lachnospiraceae	g__	s__
184561	k__Bacteria	p__Firmicutes	c__Clostridia	o__Clostridiales	f__Lachnospiraceae	g__Blautia	s__
184770	k__Bacteria	p__Firmicutes	c__Clostridia	o__Clostridiales	f__Lachnospiraceae	g__Coprococcus	s__
184922	k__Bacteria	p__Firmicutes	c__Clostridia	o__Clostridiales	f__Veillonellaceae	g__Dialister	s__
185594	k__Bacteria	p__Firmicutes	c__Clostridia	o__Clostridiales	f__Lachnospiraceae	g__	s__
185939	k__Bacteria	p__Firmicutes	c__Clostridia	o__Clostridiales	f__	g__	s__
186352	k__Bacteria	p__Bacteroidetes	c__Bacteroidia	o__Bacteroidales	f__Bacteroidaceae	g__Bacteroides	s__
186652	k__Bacteria	p__Firmicutes	c__Clostridia	o__Clostridiales	f__Lachnospiraceae	g__Dorea	s__formicigenerans
186896	k__Bacteria	p__Firmicutes	c__Clostridia	o__Clostridiales	f__Lachnospiraceae	g__Blautia	s__
186969	k__Bacteria	p__Firmicutes	c__Clostridia	o__Clostridiales	f__Lachnospiraceae	g__Coprococcus	s__
187056	k__Bacteria	p__Firmicutes	c__Clostridia	o__Clostridiales	f__Ruminococcaceae	g__Ruminococcus	s__
187126	k__Bacteria	p__Firmicutes	c__Clostridia	o__Clostridiales	f__Ruminococcaceae	g__	s__
187210	k__Bacteria	p__Firmicutes	c__Clostridia	o__Clostridiales	f__Lachnospiraceae	g__Blautia	s__
187404	k__Bacteria	p__Firmicutes	c__Clostridia	o__Clostridiales	f__Ruminococcaceae	g__	s__
187466	k__Bacteria	p__Firmicutes	c__Clostridia	o__Clostridiales	f__Clostridiaceae	g__	s__
187489	k__Bacteria	p__Firmicutes	c__Clostridia	o__Clostridiales	f__Ruminococcaceae	g__	s__
187504	k__Bacteria	p__Firmicutes	c__Clostridia	o__Clostridiales	f__Ruminococcaceae	g__	s__
187569	k__Bacteria	p__Firmicutes	c__Clostridia	o__Clostridiales	f__Lachnospiraceae	g__Coprococcus	s__
187782	k__Bacteria	p__Firmicutes	c__Clostridia	o__Clostridiales	f__Lachnospiraceae	g__Coprococcus	s__
187883	k__Bacteria	p__Firmicutes	c__Clostridia	o__Clostridiales	f__Ruminococcaceae	g__	s__
187917	k__Bacteria	p__Firmicutes	c__Clostridia	o__Clostridiales	f__Ruminococcaceae	g__	s__
187924	k__Bacteria	p__Firmicutes	c__Clostridia	o__Clostridiales	f__Ruminococcaceae	g__	s__
188079	k__Bacteria	p__Firmicutes	c__Clostridia	o__Clostridiales	f__Lachnospiraceae	g__Coprococcus	s__
188625	k__Bacteria	p__Firmicutes	c__Clostridia	o__Clostridiales	f__Lachnospiraceae	g__Coprococcus	s__
188707	k__Bacteria	p__Firmicutes	c__Clostridia	o__Clostridiales	f__Ruminococcaceae	g__	s__
188850	k__Bacteria	p__Firmicutes	c__Clostridia	o__Clostridiales	f__Lachnospiraceae	g__Blautia	s__
189150	k__Bacteria	p__Firmicutes	c__Clostridia	o__Clostridiales	f__Ruminococcaceae	g__Ruminococcus	s__
189152	k__Bacteria	p__Firmicutes	c__Clostridia	o__Clostridiales	f__Lachnospiraceae	g__Coprococcus	s__
189356	k__Bacteria	p__Firmicutes	c__Clostridia	o__Clostridiales	f__Ruminococcaceae	g__	s__
189524	k__Bacteria	p__Firmicutes	c__Clostridia	o__Clostridiales	f__Ruminococcaceae	g__	s__
189592	k__Bacteria	p__Firmicutes	c__Clostridia	o__Clostridiales	f__Lachnospiraceae	g__	s__
189679	k__Bacteria	p__Firmicutes	c__Clostridia	o__Clostridiales	f__Lachnospiraceae	g__	s__
189755	k__Bacteria	p__Firmicutes	c__Clostridia	o__Clostridiales	f__	g__	s__
189866	k__Bacteria	p__Firmicutes	c__Clostridia	o__Clostridiales	f__Lachnospiraceae	g__Blautia	s__
189920	k__Bacteria	p__Bacteroidetes	c__Bacteroidia	o__Bacteroidales	f__Bacteroidaceae	g__Bacteroides	s__
190309	k__Bacteria	p__Bacteroidetes	c__Bacteroidia	o__Bacteroidales	f__Bacteroidaceae	g__Bacteroides	s__
190610	k__Bacteria	p__Firmicutes	c__Clostridia	o__Clostridiales	f__Lachnospiraceae	g__Blautia	s__
190772	k__Bacteria	p__Firmicutes	c__Clostridia	o__Clostridiales	f__	g__	s__
190964	k__Bacteria	p__Firmicutes	c__Clostridia	o__Clostridiales	f__Lachnospiraceae	g__	s__
191180	k__Bacteria	p__Firmicutes	c__Clostridia	o__Clostridiales	f__Ruminococcaceae	g__	s__
191399	k__Bacteria	p__Firmicutes	c__Clostridia	o__Clostridiales	f__Ruminococcaceae	g__	s__
191442	k__Bacteria	p__Firmicutes	c__Clostridia	o__Clostridiales	f__Ruminococcaceae	g__	s__
191555	k__Bacteria	p__Firmicutes	c__Clostridia	o__Clostridiales	f__Ruminococcaceae	g__	s__
191683	k__Bacteria	p__Firmicutes	c__Clostridia	o__Clostridiales	f__Lachnospiraceae	g__[Ruminococcus]	s__gnavus
191872	k__Bacteria	p__Firmicutes	c__Clostridia	o__Clostridiales	f__Ruminococcaceae	g__	s__
191913	k__Bacteria	p__Firmicutes	c__Clostridia	o__Clostridiales	f__Lachnospiraceae	g__	s__
191919	k__Bacteria	p__Firmicutes	c__Clostridia	o__Clostridiales	f__	g__	s__
192015	k__Bacteria	p__Firmicutes	c__Clostridia	o__Clostridiales	f__	g__	s__
192066	k__Bacteria	p__Firmicutes	c__Clostridia	o__Clostridiales	f__Lachnospiraceae	g__Coprococcus	s__
192536	k__Bacteria	p__Firmicutes	c__Clostridia	o__Clostridiales	f__Lachnospiraceae	g__	s__
192625	k__Bacteria	p__Firmicutes	c__Clostridia	o__Clostridiales	f__Lachnospiraceae	g__	s__
192676	k__Bacteria	p__Firmicutes	c__Clostridia	o__Clostridiales	f__	g__	s__
192684	k__Bacteria	p__Bacteroidetes	c__Bacteroidia	o__Bacteroidales	f__Bacteroidaceae	g__Bacteroides	s__
192834	k__Bacteria	p__Firmicutes	c__Clostridia	o__Clostridiales	f__Lachnospiraceae	g__Blautia	s__
192983	k__Bacteria	p__Firmicutes	c__Clostridia	o__Clostridiales	f__Lachnospiraceae	g__	s__
193148	k__Bacteria	p__Firmicutes	c__Clostridia	o__Clostridiales	f__	g__	s__
193233	k__Bacteria	p__Bacteroidetes	c__Bacteroidia	o__Bacteroidales	f__Bacteroidaceae	g__Bacteroides	s__
193240	k__Bacteria	p__Firmicutes	c__Clostridia	o__Clostridiales	f__Ruminococcaceae	g__	s__
193484	k__Bacteria	p__Firmicutes	c__Clostridia	o__Clostridiales	f__Lachnospiraceae	g__Blautia	s__
193679	k__Bacteria	p__Firmicutes	c__Clostridia	o__Clostridiales	f__Ruminococcaceae	g__	s__
193769	k__Bacteria	p__Firmicutes	c__Clostridia	o__Clostridiales	f__Lachnospiraceae	g__[Ruminococcus]	s__gnavus
193778	k__Bacteria	p__Firmicutes	c__Clostridia	o__Clostridiales	f__Ruminococcaceae	g__	s__
193951	k__Bacteria	p__Firmicutes	c__Clostridia	o__Clostridiales	f__Lachnospiraceae	g__	s__
194008	k__Bacteria	p__Firmicutes	c__Clostridia	o__Clostridiales	f__Lachnospiraceae	g__Coprococcus	s__
194104	k__Bacteria	p__Firmicutes	c__Clostridia	o__Clostridiales	f__Lachnospiraceae	g__Coprococcus	s__
194236	k__Bacteria	p__Firmicutes	c__Clostridia	o__Clostridiales	f__	g__	s__
194287	k__Bacteria	p__Firmicutes	c__Clostridia	o__Clostridiales	f__Ruminococcaceae	g__	s__
194512	k__Bacteria	p__Firmicutes	c__Clostridia	o__Clostridiales	f__Lachnospiraceae	g__	s__
194534	k__Bacteria	p__Firmicutes	c__Clostridia	o__Clostridiales	f__Ruminococcaceae	g__	s__
194626	k__Bacteria	p__Firmicutes	c__Clostridia	o__Clostridiales	f__Ruminococcaceae	g__	s__
194660	k__Bacteria	p__Firmicutes	c__Clostridia	o__Clostridiales	f__Lachnospiraceae	g__Blautia	s__
194758	k__Bacteria	p__Firmicutes	c__Clostridia	o__Clostridiales	f__Lachnospiraceae	g__Coprococcus	s__
194761	k__Bacteria	p__Firmicutes	c__Clostridia	o__Clostridiales	f__Lachnospiraceae	g__	s__
194924	k__Bacteria	p__Firmicutes	c__Clostridia	o__Clostridiales	f__	g__	s__
195061	k__Bacteria	p__Actinobacteria	c__Coriobacteriia	o__Coriobacteriales	f__Coriobacteriaceae	g__Adlercreutzia	s__
195115	k__Bacteria	p__Firmicutes	c__Clostridia	o__Clostridiales	f__Lachnospiraceae	g__	s__
195294	k__Bacteria	p__Firmicutes	c__Clostridia	o__Clostridiales	f__Ruminococcaceae	g__	s__
195407	k__Bacteria	p__Firmicutes	c__Clostridia	o__Clostridiales	f__Lachnospiraceae	g__	s__
195418	k__Bacteria	p__Firmicutes	c__Clostridia	o__Clostridiales	f__	g__	s__
195465	k__Bacteria	p__Firmicutes	c__Clostridia	o__Clostridiales	f__Lachnospiraceae	g__	s__
195548	k__Bacteria	p__Firmicutes	c__Clostridia	o__Clostridiales	f__	g__	s__
195628	k__Bacteria	p__Firmicutes	c__Clostridia	o__Clostridiales	f__Lachnospiraceae	g__Coprococcus	s__
195769	k__Bacteria	p__Firmicutes	c__Clostridia	o__Clostridiales	f__Lachnospiraceae	g__Blautia	s__
196139	k__Bacteria	p__Firmicutes	c__Clostridia	o__Clostridiales	f__Ruminococcaceae	g__	s__
196219	k__Bacteria	p__Bacteroidetes	c__Bacteroidia	o__Bacteroidales	f__Porphyromonadaceae	g__Parabacteroides	s__
196314	k__Bacteria	p__Firmicutes	c__Clostridia	o__Clostridiales	f__	g__	s__
196315	k__Bacteria	p__Firmicutes	c__Clostridia	o__Clostridiales	f__Clostridiaceae	g__SMB53	s__
196332	k__Bacteria	p__Firmicutes	c__Clostridia	o__Clostridiales	f__Lachnospiraceae	g__Blautia	s__
196518	k__Bacteria	p__Firmicutes	c__Clostridia	o__Clostridiales	f__Ruminococcaceae	g__	s__
196664	k__Bacteria	p__Bacteroidetes	c__Bacteroidia	o__Bacteroidales	f__Bacteroidaceae	g__Bacteroides	s__uniformis
196724	k__Bacteria	p__Firmicutes	c__Clostridia	o__Clostridiales	f__Lachnospiraceae	g__Blautia	s__
196731	k__Bacteria	p__Firmicutes	c__Clostridia	o__Clostridiales	f__	g__	s__
196893	k__Bacteria	p__Firmicutes	c__Clostridia	o__Clostridiales	f__Lachnospiraceae	g__	s__
197022	k__Bacteria	p__Firmicutes	c__Clostridia	o__Clostridiales	f__Lachnospiraceae	g__Coprococcus	s__
197072	k__Bacteria	p__Bacteroidetes	c__Bacteroidia	o__Bacteroidales	f__Bacteroidaceae	g__Bacteroides	s__uniformis
197111	k__Bacteria	p__Firmicutes	c__Clostridia	o__Clostridiales	f__Ruminococcaceae	g__	s__
197343	k__Bacteria	p__Firmicutes	c__Clostridia	o__Clostridiales	f__Ruminococcaceae	g__	s__
197393	k__Bacteria	p__Firmicutes	c__Clostridia	o__Clostridiales	f__	g__	s__
197402	k__Bacteria	p__Firmicutes	c__Clostridia	o__Clostridiales	f__Lachnospiraceae	g__Blautia	s__
197675	k__Bacteria	p__Firmicutes	c__Clostridia	o__Clostridiales	f__Lachnospiraceae	g__Coprococcus	s__
197970	k__Bacteria	p__Firmicutes	c__Clostridia	o__Clostridiales	f__Ruminococcaceae	g__	s__
198127	k__Bacteria	p__Firmicutes	c__Clostridia	o__Clostridiales	f__Lachnospiraceae	g__	s__
198184	k__Bacteria	p__Firmicutes	c__Clostridia	o__Clostridiales	f__Ruminococcaceae	g__Ruminococcus	s__
198198	k__Bacteria	p__Firmicutes	c__Clostridia	o__Clostridiales	f__Ruminococcaceae	g__	s__
198449	k__Bacteria	p__Bacteroidetes	c__Bacteroidia	o__Bacteroidales	f__Bacteroidaceae	g__Bacteroides	s__
198521	k__Bacteria	p__Firmicutes	c__Clostridia	o__Clostridiales	f__Lachnospiraceae	g__	s__
198555	k__Bacteria	p__Firmicutes	c__Clostridia	o__Clostridiales	f__Lachnospiraceae	g__Coprococcus	s__
198626	k__Bacteria	p__Firmicutes	c__Clostridia	o__Clostridiales	f__Lachnospiraceae	g__	s__
198636	k__Bacteria	p__Firmicutes	c__Clostridia	o__Clostridiales	f__Lachnospiraceae	g__Blautia	s__
198788	k__Bacteria	p__Bacteroidetes	c__Bacteroidia	o__Bacteroidales	f__Bacteroidaceae	g__Bacteroides	s__
198947	k__Bacteria	p__Firmicutes	c__Clostridia	o__Clostridiales	f__Ruminococcaceae	g__	s__
199047	k__Bacteria	p__Firmicutes	c__Clostridia	o__Clostridiales	f__Ruminococcaceae	g__	s__
199054	k__Bacteria	p__Firmicutes	c__Clostridia	o__Clostridiales	f__Lachnospiraceae	g__	s__
199070	k__Bacteria	p__Firmicutes	c__Clostridia	o__Clostridiales	f__	g__	s__
199077	k__Bacteria	p__Firmicutes	c__Clostridia	o__Clostridiales	f__Lachnospiraceae	g__Coprococcus	s__
199147	k__Bacteria	p__Firmicutes	c__Clostridia	o__Clostridiales	f__	g__	s__
199245	k__Bacteria	p__Firmicutes	c__Clostridia	o__Clostridiales	f__Lachnospiraceae	g__	s__
199301	k__Bacteria	p__Firmicutes	c__Clostridia	o__Clostridiales	f__Lachnospiraceae	g__	s__
199543	k__Bacteria	p__Firmicutes	c__Clostridia	o__Clostridiales	f__Ruminococcaceae	g__Ruminococcus	s__
199694	k__Bacteria	p__Firmicutes	c__Clostridia	o__Clostridiales	f__Clostridiaceae	g__Clostridium	s__
199710	k__Bacteria	p__Firmicutes	c__Clostridia	o__Clostridiales	f__	g__	s__
201772	k__Bacteria	p__Firmicutes	c__Clostridia	o__Clostridiales	f__	g__	s__
206574	k__Bacteria	p__Firmicutes	c__Clostridia	o__Clostridiales	f__Ruminococcaceae	g__	s__
211907	k__Bacteria	p__Firmicutes	c__Clostridia	o__Clostridiales	f__Ruminococcaceae	g__	s__
212532	k__Bacteria	p__Firmicutes	c__Clostridia	o__Clostridiales	f__Ruminococcaceae	g__	s__
213870	k__Bacteria	p__Firmicutes	c__Clostridia	o__Clostridiales	f__Ruminococcaceae	g__	s__
235262	k__Bacteria	p__Actinobacteria	c__Actinobacteria	o__Bifidobacteriales	f__Bifidobacteriaceae	g__Bifidobacterium	s__adolescentis
267718	k__Bacteria	p__Firmicutes	c__Clostridia	o__Clostridiales	f__Ruminococcaceae	g__	s__
288810	k__Bacteria	p__Firmicutes	c__Clostridia	o__Clostridiales	f__Ruminococcaceae	g__	s__
290468	k__Bacteria	p__Firmicutes	c__Clostridia	o__Clostridiales	f__Lachnospiraceae	g__Dorea	s__
291512	k__Bacteria	p__Firmicutes	c__Clostridia	o__Clostridiales	f__Lachnospiraceae	g__Coprococcus	s__
295085	k__Bacteria	p__Firmicutes	c__Clostridia	o__Clostridiales	f__Lachnospiraceae	g__Blautia	s__
297872	k__Bacteria	p__Firmicutes	c__Clostridia	o__Clostridiales	f__Lachnospiraceae	g__	s__
298942	k__Bacteria	p__Firmicutes	c__Clostridia	o__Clostridiales	f__Lachnospiraceae	g__[Ruminococcus]	s__
301498	k__Bacteria	p__Firmicutes	c__Clostridia	o__Clostridiales	f__Lachnospiraceae	g__	s__
302455	k__Bacteria	p__Firmicutes	c__Clostridia	o__Clostridiales	f__Lachnospiraceae	g__	s__
302746	k__Bacteria	p__Firmicutes	c__Clostridia	o__Clostridiales	f__Lachnospiraceae	g__	s__
302932	k__Bacteria	p__Firmicutes	c__Clostridia	o__Clostridiales	f__Clostridiaceae	g__	s__
305318	k__Bacteria	p__Firmicutes	c__Clostridia	o__Clostridiales	f__Lachnospiraceae	g__	s__
306261	k__Bacteria	p__Firmicutes	c__Clostridia	o__Clostridiales	f__Lachnospiraceae	g__	s__
309391	k__Bacteria	p__Firmicutes	c__Clostridia	o__Clostridiales	f__	g__	s__
309720	k__Bacteria	p__Firmicutes	c__Clostridia	o__Clostridiales	f__Ruminococcaceae	g__	s__
312743	k__Bacteria	p__Firmicutes	c__Clostridia	o__Clostridiales	f__Lachnospiraceae	g__	s__
315846	k__Bacteria	p__Bacteroidetes	c__Bacteroidia	o__Bacteroidales	f__[Barnesiellaceae]	g__	s__
317048	k__Bacteria	p__Firmicutes	c__Clostridia	o__Clostridiales	f__Lachnospiraceae	g__	s__
317677	k__Bacteria	p__Firmicutes	c__Clostridia	o__Clostridiales	f__Ruminococcaceae	g__	s__
318190	k__Bacteria	p__Firmicutes	c__Clostridia	o__Clostridiales	f__Ruminococcaceae	g__	s__
319097	k__Bacteria	p__Firmicutes	c__Clostridia	o__Clostridiales	f__Lachnospiraceae	g__	s__
319621	k__Bacteria	p__Bacteroidetes	c__Bacteroidia	o__Bacteroidales	f__Bacteroidaceae	g__Bacteroides	s__
319687	k__Bacteria	p__Firmicutes	c__Clostridia	o__Clostridiales	f__Ruminococcaceae	g__	s__
321902	k__Bacteria	p__Firmicutes	c__Clostridia	o__Clostridiales	f__Lachnospiraceae	g__	s__
322580	k__Bacteria	p__Firmicutes	c__Clostridia	o__Clostridiales	f__	g__	s__
323231	k__Bacteria	p__Bacteroidetes	c__Bacteroidia	o__Bacteroidales	f__Bacteroidaceae	g__Bacteroides	s__
323862	k__Bacteria	p__Firmicutes	c__Clostridia	o__Clostridiales	f__Lachnospiraceae	g__	s__
324894	k__Bacteria	p__Firmicutes	c__Clostridia	o__Clostridiales	f__Ruminococcaceae	g__	s__
328544	k__Bacteria	p__Firmicutes	c__Clostridia	o__Clostridiales	f__Ruminococcaceae	g__	s__
330469	k__Bacteria	p__Firmicutes	c__Clostridia	o__Clostridiales	f__Ruminococcaceae	g__	s__
332185	k__Bacteria	p__Firmicutes	c__Clostridia	o__Clostridiales	f__Ruminococcaceae	g__	s__
332929	k__Bacteria	p__Firmicutes	c__Clostridia	o__Clostridiales	f__Ruminococcaceae	g__	s__
335670	k__Bacteria	p__Firmicutes	c__Clostridia	o__Clostridiales	f__Ruminococcaceae	g__	s__
335816	k__Bacteria	p__Firmicutes	c__Clostridia	o__Clostridiales	f__Ruminococcaceae	g__	s__
336133	k__Bacteria	p__Firmicutes	c__Clostridia	o__Clostridiales	f__Lachnospiraceae	g__Blautia	s__
336375	k__Bacteria	p__Firmicutes	c__Clostridia	o__Clostridiales	f__Lachnospiraceae	g__	s__
339013	k__Bacteria	p__Bacteroidetes	c__Bacteroidia	o__Bacteroidales	f__Bacteroidaceae	g__Bacteroides	s__
341724	k__Bacteria	p__Firmicutes	c__Clostridia	o__Clostridiales	f__Ruminococcaceae	g__	s__
343313	k__Bacteria	p__Firmicutes	c__Clostridia	o__Clostridiales	f__Ruminococcaceae	g__Ruminococcus	s__
344154	k__Bacteria	p__Bacteroidetes	c__Bacteroidia	o__Bacteroidales	f__Bacteroidaceae	g__Bacteroides	s__uniformis
344488	k__Bacteria	p__Firmicutes	c__Clostridia	o__Clostridiales	f__Lachnospiraceae	g__Blautia	s__
344525	k__Bacteria	p__Bacteroidetes	c__Bacteroidia	o__Bacteroidales	f__Bacteroidaceae	g__Bacteroides	s__eggerthii
347639	k__Bacteria	p__Firmicutes	c__Clostridia	o__Clostridiales	f__Lachnospiraceae	g__	s__
348027	k__Bacteria	p__Bacteroidetes	c__Bacteroidia	o__Bacteroidales	f__Bacteroidaceae	g__Bacteroides	s__uniformis
348642	k__Bacteria	p__Firmicutes	c__Clostridia	o__Clostridiales	f__Lachnospiraceae	g__[Ruminococcus]	s__gnavus
350091	k__Bacteria	p__Firmicutes	c__Clostridia	o__Clostridiales	f__	g__	s__
350277	k__Bacteria	p__Bacteroidetes	c__Bacteroidia	o__Bacteroidales	f__Bacteroidaceae	g__Bacteroides	s__uniformis
351231	k__Bacteria	p__Bacteroidetes	c__Bacteroidia	o__Bacteroidales	f__Bacteroidaceae	g__Bacteroides	s__fragilis
351292	k__Bacteria	p__Bacteroidetes	c__Bacteroidia	o__Bacteroidales	f__Bacteroidaceae	g__Bacteroides	s__
351659	k__Bacteria	p__Firmicutes	c__Clostridia	o__Clostridiales	f__	g__	s__
351975	k__Bacteria	p__Firmicutes	c__Clostridia	o__Clostridiales	f__Lachnospiraceae	g__	s__
352304	k__Bacteria	p__Firmicutes	c__Clostridia	o__Clostridiales	f__	g__	s__
352347	k__Bacteria	p__Firmicutes	c__Clostridia	o__Clostridiales	f__Ruminococcaceae	g__	s__
352733	k__Bacteria	p__Firmicutes	c__Clostridia	o__Clostridiales	f__Lachnospiraceae	g__	s__
352747	k__Bacteria	p__Firmicutes	c__Clostridia	o__Clostridiales	f__Lachnospiraceae	g__Coprococcus	s__
354461	k__Bacteria	p__Firmicutes	c__Clostridia	o__Clostridiales	f__Ruminococcaceae	g__	s__
355291	k__Bacteria	p__Bacteroidetes	c__Bacteroidia	o__Bacteroidales	f__Bacteroidaceae	g__Bacteroides	s__
355510	k__Bacteria	p__Firmicutes	c__Clostridia	o__Clostridiales	f__Ruminococcaceae	g__	s__
356745	k__Bacteria	p__Firmicutes	c__Clostridia	o__Clostridiales	f__Ruminococcaceae	g__Ruminococcus	s__
357046	k__Bacteria	p__Bacteroidetes	c__Bacteroidia	o__Bacteroidales	f__Rikenellaceae	g__	s__
357529	k__Bacteria	p__Firmicutes	c__Clostridia	o__Clostridiales	f__Clostridiaceae	g__Clostridium	s__
358333	k__Bacteria	p__Firmicutes	c__Clostridia	o__Clostridiales	f__Lachnospiraceae	g__Blautia	s__
358639	k__Bacteria	p__Firmicutes	c__Clostridia	o__Clostridiales	f__Ruminococcaceae	g__	s__
358798	k__Bacteria	p__Firmicutes	c__Clostridia	o__Clostridiales	f__Lachnospiraceae	g__Blautia	s__
359158	k__Bacteria	p__Firmicutes	c__Clostridia	o__Clostridiales	f__Lachnospiraceae	g__	s__
359650	k__Bacteria	p__Firmicutes	c__Clostridia	o__Clostridiales	f__Ruminococcaceae	g__	s__
360015	k__Bacteria	p__Firmicutes	c__Clostridia	o__Clostridiales	f__Lachnospiraceae	g__[Ruminococcus]	s__gnavus
360995	k__Bacteria	p__Firmicutes	c__Clostridia	o__Clostridiales	f__Ruminococcaceae	g__	s__
361619	k__Bacteria	p__Firmicutes	c__Clostridia	o__Clostridiales	f__Lachnospiraceae	g__Blautia	s__
361702	k__Bacteria	p__Firmicutes	c__Clostridia	o__Clostridiales	f__Ruminococcaceae	g__Ruminococcus	s__
361722	k__Bacteria	p__Firmicutes	c__Clostridia	o__Clostridiales	f__Ruminococcaceae	g__Faecalibacterium	s__prausnitzii
361811	k__Bacteria	p__Firmicutes	c__Clostridia	o__Clostridiales	f__Ruminococcaceae	g__	s__
361845	k__Bacteria	p__Firmicutes	c__Clostridia	o__Clostridiales	f__Lachnospiraceae	g__	s__
362078	k__Bacteria	p__Firmicutes	c__Clostridia	o__Clostridiales	f__Ruminococcaceae	g__	s__
362342	k__Bacteria	p__Firmicutes	c__Clostridia	o__Clostridiales	f__Ruminococcaceae	g__Ruminococcus	s__
362568	k__Bacteria	p__Firmicutes	c__Clostridia	o__Clostridiales	f__Lachnospiraceae	g__Blautia	s__
362997	k__Bacteria	p__Bacteroidetes	c__Bacteroidia	o__Bacteroidales	f__Bacteroidaceae	g__Bacteroides	s__uniformis
363232	k__Bacteria	p__Firmicutes	c__Clostridia	o__Clostridiales	f__Lachnospiraceae	g__Dorea	s__
363358	k__Bacteria	p__Firmicutes	c__Clostridia	o__Clostridiales	f__Ruminococcaceae	g__Faecalibacterium	s__prausnitzii
363400	k__Bacteria	p__Firmicutes	c__Clostridia	o__Clostridiales	f__Lachnospiraceae	g__	s__
363794	k__Bacteria	p__Actinobacteria	c__Coriobacteriia	o__Coriobacteriales	f__Coriobacteriaceae	g__Collinsella	s__aerofaciens
364179	k__Bacteria	p__Bacteroidetes	c__Bacteroidia	o__Bacteroidales	f__Bacteroidaceae	g__Bacteroides	s__
364824	k__Bacteria	p__Firmicutes	c__Clostridia	o__Clostridiales	f__Lachnospiraceae	g__Blautia	s__obeum
365118	k__Bacteria	p__Firmicutes	c__Clostridia	o__Clostridiales	f__Lachnospiraceae	g__Coprococcus	s__
365484	k__Bacteria	p__Firmicutes	c__Clostridia	o__Clostridiales	f__	g__	s__
365574	k__Bacteria	p__Firmicutes	c__Clostridia	o__Clostridiales	f__Lachnospiraceae	g__Blautia	s__
365634	k__Bacteria	p__Firmicutes	c__Clostridia	o__Clostridiales	f__Lachnospiraceae	g__Roseburia	s__
365891	k__Bacteria	p__Firmicutes	c__Clostridia	o__Clostridiales	f__	g__	s__
366237	k__Bacteria	p__Firmicutes	c__Clostridia	o__Clostridiales	f__Lachnospiraceae	g__Blautia	s__
366352	k__Bacteria	p__Firmicutes	c__Clostridia	o__Clostridiales	f__Ruminococcaceae	g__	s__
366584	k__Bacteria	p__Firmicutes	c__Clostridia	o__Clostridiales	f__	g__	s__
366641	k__Bacteria	p__Firmicutes	c__Clostridia	o__Clostridiales	f__Lachnospiraceae	g__Blautia	s__
366794	k__Bacteria	p__Firmicutes	c__Clostridia	o__Clostridiales	f__Ruminococcaceae	g__	s__
367213	k__Bacteria	p__Firmicutes	c__Clostridia	o__Clostridiales	f__Ruminococcaceae	g__	s__
367232	k__Bacteria	p__Firmicutes	c__Clostridia	o__Clostridiales	f__Ruminococcaceae	g__Faecalibacterium	s__prausnitzii
367433	k__Bacteria	p__Firmicutes	c__Clostridia	o__Clostridiales	f__Ruminococcaceae	g__Faecalibacterium	s__prausnitzii
367790	k__Bacteria	p__Firmicutes	c__Clostridia	o__Clostridiales	f__Lachnospiraceae	g__Blautia	s__
367889	k__Bacteria	p__Firmicutes	c__Clostridia	o__Clostridiales	f__Lachnospiraceae	g__Coprococcus	s__
368698	k__Bacteria	p__Firmicutes	c__Clostridia	o__Clostridiales	f__Lachnospiraceae	g__	s__
369014	k__Bacteria	p__Firmicutes	c__Clostridia	o__Clostridiales	f__Ruminococcaceae	g__	s__
369227	k__Bacteria	p__Firmicutes	c__Clostridia	o__Clostridiales	f__Lachnospiraceae	g__	s__
369429	k__Bacteria	p__Firmicutes	c__Clostridia	o__Clostridiales	f__	g__	s__
369486	k__Bacteria	p__Firmicutes	c__Clostridia	o__Clostridiales	f__Lachnospiraceae	g__Lachnospira	s__
369526	k__Bacteria	p__Firmicutes	c__Clostridia	o__Clostridiales	f__	g__	s__
369555	k__Bacteria	p__Firmicutes	c__Clostridia	o__Clostridiales	f__Ruminococcaceae	g__Ruminococcus	s__
370046	k__Bacteria	p__Firmicutes	c__Clostridia	o__Clostridiales	f__Ruminococcaceae	g__Oscillospira	s__
370098	k__Bacteria	p__Firmicutes	c__Clostridia	o__Clostridiales	f__Lachnospiraceae	g__Lachnospira	s__
370183	k__Bacteria	p__Firmicutes	c__Clostridia	o__Clostridiales	f__Lachnospiraceae	g__Blautia	s__
370287	k__Bacteria	p__Firmicutes	c__Clostridia	o__Clostridiales	f__Ruminococcaceae	g__Faecalibacterium	s__prausnitzii
372348	k__Bacteria	p__Firmicutes	c__Clostridia	o__Clostridiales	f__Ruminococcaceae	g__Ruminococcus	s__
373928	k__Bacteria	p__Firmicutes	c__Clostridia	o__Clostridiales	f__	g__	s__
403701	k__Bacteria	p__Firmicutes	c__Clostridia	o__Clostridiales	f__Veillonellaceae	g__Dialister	s__
404292	k__Bacteria	p__Firmicutes	c__Clostridia	o__Clostridiales	f__Lachnospiraceae	g__Blautia	s__
420168	k__Bacteria	p__Firmicutes	c__Clostridia	o__Clostridiales	f__Ruminococcaceae	g__Oscillospira	s__
436032	k__Bacteria	p__Firmicutes	c__Clostridia	o__Clostridiales	f__Lachnospiraceae	g__Blautia	s__
462585	k__Bacteria	p__Firmicutes	c__Clostridia	o__Clostridiales	f__Lachnospiraceae	g__	s__
470382	k__Bacteria	p__Firmicutes	c__Clostridia	o__Clostridiales	f__	g__	s__
484304	k__Bacteria	p__Actinobacteria	c__Actinobacteria	o__Bifidobacteriales	f__Bifidobacteriaceae	g__Bifidobacterium	s__
508968	k__Bacteria	p__Firmicutes	c__Clostridia	o__Clostridiales	f__Lachnospiraceae	g__Roseburia	s__
509416	k__Bacteria	p__Firmicutes	c__Clostridia	o__Clostridiales	f__	g__	s__
510780	k__Bacteria	p__Firmicutes	c__Clostridia	o__Clostridiales	f__Lachnospiraceae	g__Dorea	s__
513445	k__Bacteria	p__Bacteroidetes	c__Bacteroidia	o__Bacteroidales	f__Bacteroidaceae	g__Bacteroides	s__
514272	k__Bacteria	p__Firmicutes	c__Clostridia	o__Clostridiales	f__Lachnospiraceae	g__Coprococcus	s__
514523	k__Bacteria	p__Firmicutes	c__Clostridia	o__Clostridiales	f__Ruminococcaceae	g__Faecalibacterium	s__prausnitzii
514940	k__Bacteria	p__Firmicutes	c__Clostridia	o__Clostridiales	f__Ruminococcaceae	g__Faecalibacterium	s__prausnitzii
523140	k__Bacteria	p__Firmicutes	c__Clostridia	o__Clostridiales	f__Ruminococcaceae	g__Ruminococcus	s__
523934	k__Bacteria	p__Firmicutes	c__Clostridia	o__Clostridiales	f__Lachnospiraceae	g__	s__
525215	k__Bacteria	p__Firmicutes	c__Clostridia	o__Clostridiales	f__Ruminococcaceae	g__Faecalibacterium	s__prausnitzii
525378	k__Bacteria	p__Firmicutes	c__Clostridia	o__Clostridiales	f__Lachnospiraceae	g__Blautia	s__
525698	k__Bacteria	p__Firmicutes	c__Clostridia	o__Clostridiales	f__Ruminococcaceae	g__Faecalibacterium	s__prausnitzii
528362	k__Bacteria	p__Firmicutes	c__Clostridia	o__Clostridiales	f__Lachnospiraceae	g__Roseburia	s__
529873	k__Bacteria	p__Firmicutes	c__Clostridia	o__Clostridiales	f__Lachnospiraceae	g__	s__
529905	k__Bacteria	p__Firmicutes	c__Clostridia	o__Clostridiales	f__Lachnospiraceae	g__	s__
535375	k__Bacteria	p__Bacteroidetes	c__Bacteroidia	o__Bacteroidales	f__Bacteroidaceae	g__Bacteroides	s__ovatus
535955	k__Bacteria	p__Firmicutes	c__Clostridia	o__Clostridiales	f__Clostridiaceae	g__SMB53	s__
537661	k__Bacteria	p__Firmicutes	c__Clostridia	o__Clostridiales	f__Lachnospiraceae	g__	s__
538322	k__Bacteria	p__Firmicutes	c__Clostridia	o__Clostridiales	f__Ruminococcaceae	g__	s__
538947	k__Bacteria	p__Firmicutes	c__Clostridia	o__Clostridiales	f__Lachnospiraceae	g__Blautia	s__
546876	k__Bacteria	p__Firmicutes	c__Clostridia	o__Clostridiales	f__Lachnospiraceae	g__	s__
548032	k__Bacteria	p__Firmicutes	c__Clostridia	o__Clostridiales	f__Ruminococcaceae	g__Oscillospira	s__
551822	k__Bacteria	p__Firmicutes	c__Clostridia	o__Clostridiales	f__Clostridiaceae	g__	s__
551902	k__Bacteria	p__Firmicutes	c__Clostridia	o__Clostridiales	f__Ruminococcaceae	g__	s__
552380	k__Bacteria	p__Firmicutes	c__Clostridia	o__Clostridiales	f__	g__	s__
553080	k__Bacteria	p__Firmicutes	c__Clostridia	o__Clostridiales	f__	g__	s__
555945	k__Bacteria	p__Firmicutes	c__Clostridia	o__Clostridiales	f__Clostridiaceae	g__SMB53	s__
558420	k__Bacteria	p__Firmicutes	c__Clostridia	o__Clostridiales	f__Clostridiaceae	g__Clostridium	s__
558444	k__Bacteria	p__Firmicutes	c__Clostridia	o__Clostridiales	f__Ruminococcaceae	g__	s__
559527	k__Bacteria	p__Actinobacteria	c__Actinobacteria	o__Bifidobacteriales	f__Bifidobacteriaceae	g__Bifidobacterium	s__longum
560336	k__Bacteria	p__Bacteroidetes	c__Bacteroidia	o__Bacteroidales	f__Bacteroidaceae	g__Bacteroides	s__
560535	k__Bacteria	p__Firmicutes	c__Clostridia	o__Clostridiales	f__Ruminococcaceae	g__	s__
561171	k__Bacteria	p__Firmicutes	c__Clostridia	o__Clostridiales	f__Lachnospiraceae	g__	s__
563572	k__Bacteria	p__Firmicutes	c__Clostridia	o__Clostridiales	f__Lachnospiraceae	g__	s__
564806	k__Bacteria	p__Firmicutes	c__Clostridia	o__Clostridiales	f__	g__	s__
565357	k__Bacteria	p__Firmicutes	c__Clostridia	o__Clostridiales	f__	g__	s__
570507	k__Bacteria	p__Firmicutes	c__Clostridia	o__Clostridiales	f__Lachnospiraceae	g__Blautia	s__
571642	k__Bacteria	p__Firmicutes	c__Clostridia	o__Clostridiales	f__Ruminococcaceae	g__	s__
573110	k__Bacteria	p__Firmicutes	c__Clostridia	o__Clostridiales	f__Lachnospiraceae	g__	s__
575041	k__Bacteria	p__Bacteroidetes	c__Bacteroidia	o__Bacteroidales	f__Rikenellaceae	g__	s__
577170	k__Bacteria	p__Bacteroidetes	c__Bacteroidia	o__Bacteroidales	f__Bacteroidaceae	g__Bacteroides	s__
580008	k__Bacteria	p__Firmicutes	c__Erysipelotrichi	o__Erysipelotrichales	f__Erysipelotrichaceae	g__	s__
580629	k__Bacteria	p__Bacteroidetes	c__Bacteroidia	o__Bacteroidales	f__Bacteroidaceae	g__Bacteroides	s__
581003	k__Bacteria	p__Firmicutes	c__Clostridia	o__Clostridiales	f__	g__	s__
581079	k__Bacteria	p__Firmicutes	c__Clostridia	o__Clostridiales	f__Ruminococcaceae	g__Oscillospira	s__
583117	k__Bacteria	p__Bacteroidetes	c__Bacteroidia	o__Bacteroidales	f__Bacteroidaceae	g__Bacteroides	s__
583398	k__Bacteria	p__Firmicutes	c__Clostridia	o__Clostridiales	f__Lachnospiraceae	g__[Ruminococcus]	s__torques
583656	k__Bacteria	p__Bacteroidetes	c__Bacteroidia	o__Bacteroidales	f__Bacteroidaceae	g__Bacteroides	s__
584137	k__Bacteria	p__Firmicutes	c__Clostridia	o__Clostridiales	f__Lachnospiraceae	g__	s__
584463	k__Bacteria	p__Firmicutes	c__Clostridia	o__Clostridiales	f__Lachnospiraceae	g__Lachnobacterium	s__
585227	k__Bacteria	p__Firmicutes	c__Clostridia	o__Clostridiales	f__Ruminococcaceae	g__Oscillospira	s__
585480	k__Bacteria	p__Firmicutes	c__Clostridia	o__Clostridiales	f__Lachnospiraceae	g__Anaerostipes	s__
585914	k__Bacteria	p__Bacteroidetes	c__Bacteroidia	o__Bacteroidales	f__Porphyromonadaceae	g__Parabacteroides	s__distasonis
586271	k__Bacteria	p__Firmicutes	c__Clostridia	o__Clostridiales	f__Lachnospiraceae	g__[Ruminococcus]	s__
589071	k__Bacteria	p__Bacteroidetes	c__Bacteroidia	o__Bacteroidales	f__Bacteroidaceae	g__Bacteroides	s__uniformis
589277	k__Bacteria	p__Bacteroidetes	c__Bacteroidia	o__Bacteroidales	f__Bacteroidaceae	g__Bacteroides	s__
591635	k__Bacteria	p__Firmicutes	c__Clostridia	o__Clostridiales	f__Ruminococcaceae	g__Ruminococcus	s__
591671	k__Bacteria	p__Firmicutes	c__Clostridia	o__Clostridiales	f__	g__	s__
592616	k__Bacteria	p__Firmicutes	c__Erysipelotrichi	o__Erysipelotrichales	f__Erysipelotrichaceae	g__	s__
628226	k__Bacteria	p__Firmicutes	c__Clostridia	o__Clostridiales	f__Peptostreptococcaceae	g__	s__
649107	k__Bacteria	p__Firmicutes	c__Clostridia	o__Clostridiales	f__	g__	s__
696563	k__Bacteria	p__Firmicutes	c__Clostridia	o__Clostridiales	f__Lachnospiraceae	g__Blautia	s__producta
701221	k__Bacteria	p__Firmicutes	c__Clostridia	o__Clostridiales	f__Lachnospiraceae	g__Roseburia	s__
708680	k__Bacteria	p__Firmicutes	c__Clostridia	o__Clostridiales	f__Lachnospiraceae	g__	s__
716006	k__Bacteria	p__Firmicutes	c__Bacilli	o__Lactobacillales	f__Streptococcaceae	g__Lactococcus	s__
752354	k__Bacteria	p__Firmicutes	c__Clostridia	o__Clostridiales	f__Lachnospiraceae	g__Coprococcus	s__
759751	k__Bacteria	p__Firmicutes	c__Clostridia	o__Clostridiales	f__Lachnospiraceae	g__	s__
780650	k__Bacteria	p__Firmicutes	c__Clostridia	o__Clostridiales	f__Clostridiaceae	g__	s__
798164	k__Bacteria	p__Firmicutes	c__Clostridia	o__Clostridiales	f__	g__	s__
804526	k__Bacteria	p__Firmicutes	c__Clostridia	o__Clostridiales	f__Lachnospiraceae	g__Coprococcus	s__
819181	k__Bacteria	p__Firmicutes	c__Clostridia	o__Clostridiales	f__Ruminococcaceae	g__	s__
823634	k__Bacteria	p__Firmicutes	c__Clostridia	o__Clostridiales	f__Ruminococcaceae	g__Ruminococcus	s__
842596	k__Bacteria	p__Firmicutes	c__Clostridia	o__Clostridiales	f__Lachnospiraceae	g__Coprococcus	s__
843553	k__Bacteria	p__Firmicutes	c__Clostridia	o__Clostridiales	f__Lachnospiraceae	g__Lachnospira	s__
851865	k__Bacteria	p__Firmicutes	c__Clostridia	o__Clostridiales	f__Ruminococcaceae	g__Faecalibacterium	s__prausnitzii
953855	k__Bacteria	p__Bacteroidetes	c__Bacteroidia	o__Bacteroidales	f__Rikenellaceae	g__	s__
975306	k__Bacteria	p__Firmicutes	c__Clostridia	o__Clostridiales	f__Lachnospiraceae	g__	s__
1029949	k__Bacteria	p__Firmicutes	c__Clostridia	o__Clostridiales	f__Lachnospiraceae	g__Lachnospira	s__
1040889	k__Bacteria	p__Firmicutes	c__Clostridia	o__Clostridiales	f__	g__	s__
1062061	k__Bacteria	p__Firmicutes	c__Clostridia	o__Clostridiales	f__Ruminococcaceae	g__	s__
1076587	k__Bacteria	p__Firmicutes	c__Clostridia	o__Clostridiales	f__Lachnospiraceae	g__Dorea	s__formicigenerans
1078587	k__Bacteria	p__Firmicutes	c__Clostridia	o__Clostridiales	f__Lachnospiraceae	g__Blautia	s__
1111191	k__Bacteria	p__Firmicutes	c__Clostridia	o__Clostridiales	f__Lachnospiraceae	g__[Ruminococcus]	s__gnavus
2210028	k__Bacteria	p__Firmicutes	c__Clostridia	o__Clostridiales	f__Lachnospiraceae	g__[Ruminococcus]	s__
2658058	k__Bacteria	p__Firmicutes	c__Clostridia	o__Clostridiales	f__Peptostreptococcaceae	g__	s__
2840201	k__Bacteria	p__Firmicutes	c__Clostridia	o__Clostridiales	f__Clostridiaceae	g__Clostridium	s__
2979308	k__Bacteria	p__Firmicutes	c__Clostridia	o__Clostridiales	f__Ruminococcaceae	g__Ruminococcus	s__
3154070	k__Bacteria	p__Bacteroidetes	c__Bacteroidia	o__Bacteroidales	f__Bacteroidaceae	g__Bacteroides	s__
3472078	k__Bacteria	p__Bacteroidetes	c__Bacteroidia	o__Bacteroidales	f__Bacteroidaceae	g__Bacteroides	s__
3530697	k__Bacteria	p__Firmicutes	c__Clostridia	o__Clostridiales	f__Ruminococcaceae	g__	s__
3768338	k__Bacteria	p__Firmicutes	c__Clostridia	o__Clostridiales	f__Lachnospiraceae	g__Blautia	s__
4281639	k__Bacteria	p__Firmicutes	c__Clostridia	o__Clostridiales	f__Lachnospiraceae	g__	s__
4325533	k__Bacteria	p__Bacteroidetes	c__Bacteroidia	o__Bacteroidales	f__Rikenellaceae	g__	s__
4335815	k__Bacteria	p__Firmicutes	c__Clostridia	o__Clostridiales	f__Lachnospiraceae	g__Roseburia	s__
4360486	k__Bacteria	p__Firmicutes	c__Clostridia	o__Clostridiales	f__Lachnospiraceae	g__Roseburia	s__faecis
4422039	k__Bacteria	p__Firmicutes	c__Clostridia	o__Clostridiales	f__Lachnospiraceae	g__Roseburia	s__

## Sheet: Birkeland
SampleID	SubjectID	Treatment	Day	575041	199301	364179	366147	364926	302746	365634	363844	175535	584463	585227	865469	326662	368698	3667183	369182	4381553	564806	180713	370046	620319	470382	321902	1111191	175148	337403	359984	199245	348027	561171	583656	180082	366584	514523	165118	551902	363646	1110312	4361727	359720	362342	348009	199524	701221	197052	351659
10.1.b	10	Placebo	baseline	0.000468539	0.000275611	0.00165367	0.000661467	0.00135049	0.000137806	0.00366563	0.000110244	0.000110244	0.000468539	5.51222e-05	0.00209464	0.000551222	0.000220489	5.51222e-05	0	5.51222e-05	0.000110244	2.75611e-05	0.000165367	0	0.00678003	0.000661467	0.00424441	2.75611e-05	0.000551222	0.0674421	2.75611e-05	5.51222e-05	2.75611e-05	0.00661467	0.00967395	8.26834e-05	0.00261831	0.0251633	0.00113001	2.75611e-05	0.00520905	0.000137806	0	0.000964639	5.51222e-05	0.000165367	0.000689028	0	0.000689028
10.2.b	10	Placebo	6weeks	0.000847284	7.70258e-05	0.000462155	0.000333778	7.70258e-05	7.70258e-05	0.00403102	0.000821608	7.70258e-05	0.000102701	7.70258e-05	7.70258e-05	0.000282428	7.70258e-05	0.000102701	0	0.000102701	2.56753e-05	0	0.000205402	0.00118106	0.00482695	0.000616206	0.0027986	2.56753e-05	0.00318373	0.000385129	5.13505e-05	7.70258e-05	2.56753e-05	0.00523775	0.00385129	0.000128376	0.00770258	0.00821608	0.000872959	0.000128376	0.000718907	2.56753e-05	0.000128376	0.000693232	0.000282428	0	0.000616206	2.56753e-05	0.000410804
10.3.a	10	Fiber	baseline	8.33597e-05	0	0.00158383	0.000933629	0.000166719	0	0.000750238	1.66719e-05	0.000216735	0.000116704	8.33597e-05	6.66878e-05	0.00115036	6.66878e-05	0.000400127	0	0.000216735	0.000150048	1.66719e-05	0.000266751	3.33439e-05	0.000633534	0.000116704	0.000183391	1.66719e-05	0.000616862	0	1.66719e-05	0.000116704	0	0.0179724	0.0242577	1.66719e-05	0.00215068	0.057835	0.000316767	8.33597e-05	0	8.33597e-05	0	8.33597e-05	6.66878e-05	5.00158e-05	0.000216735	0.000100032	0.000133376
10.4.a	10	Fiber	6weeks	0.000745245	0.000177439	0.00270891	0.00118293	0.000118293	0.000177439	0.00418757	8.2805e-05	0.000319391	0.000236586	0.000934513	1.18293e-05	0.00147866	7.09757e-05	0.000177439	0	3.54878e-05	8.2805e-05	3.54878e-05	0.000260244	0	0.00190451	0.000520488	0.000792562	3.54878e-05	0.00253147	0	4.73171e-05	0.000130122	0	0.0213637	0.00894294	0.000130122	0.00453061	0.0579398	0.000425854	2.36586e-05	0	5.91464e-05	0	0.000236586	0.000224756	0.000141951	0.000638781	7.09757e-05	0.00016561
11.1.b	11	Placebo	baseline	0.00719492	3.12144e-05	0.0444181	0	0.000327751	1.56072e-05	0.00132661	7.8036e-05	0.00028093	0.000187286	0.000358966	0	0.000717931	0.00101447	0.000358966	7.8036e-05	0.000374573	1.56072e-05	6.24288e-05	0.000312144	0.000468216	0.00204454	0.000249715	0.000624288	4.68216e-05	0.000124858	0.000187286	0.000265322	0.000202894	0.00028093	0.0839511	0.0109563	0.000733538	0.0015139	1.56072e-05	0.00104568	0.00088961	0.000639895	0.000358966	4.68216e-05	0.00010925	3.12144e-05	9.36432e-05	0.000296537	0.00134222	0.00138904
11.2.b	11	Placebo	6weeks	0.00375374	0	0.035578	0.000144375	0.00127875	0	0.000350624	0	0.00012375	0.000164999	0.000556873	0	0.00164999	0.000226874	0.000391874	0.00012375	0.000226874	6.18748e-05	6.18748e-05	0.000598123	0	0.00311437	0.000226874	0.000598123	8.24997e-05	6.18748e-05	8.24997e-05	0.000391874	2.06249e-05	0.000226874	0.0788079	0.00218624	0.000185624	0.000329999	2.06249e-05	0.000185624	6.18748e-05	0.000412499	0.000309374	0	2.06249e-05	0.000103125	8.24997e-05	0.000164999	0.000824997	0.000577498
11.3.a	11	Fiber	baseline	0.00859901	0	0.0376589	0.00037387	0.00577799	0.000135953	0.000645775	0	0.000271905	0.000169941	0.00227721	0	0.000135953	0.00149548	0.000135953	0.000271905	0.000135953	0.000101965	0.000101965	0.00197131	0.000237917	0.00384066	0.00037387	0.00248114	0	6.79763e-05	0.000237917	0.000917681	0.000135953	0.00101965	0.110462	0.00472436	0.000815716	0.000441846	3.39882e-05	0.000543811	0.000713752	0.000203929	0.000101965	0	0	0.000135953	6.79763e-05	0.000135953	0.00101965	0.00224322
11.4.a	11	Fiber	6weeks	0.0060363	6.46747e-05	0.0327685	0.000172466	0.000150908	4.31165e-05	0.00161687	6.46747e-05	0.000754538	0.000129349	0.000150908	2.15582e-05	0.00142284	0.000560514	0.000280257	0.000107791	0.000258699	8.62329e-05	6.46747e-05	0.000388048	2.15582e-05	0.00200492	0.000237141	0.00073298	8.62329e-05	0.000129349	0.000883887	0.000409606	0.000237141	0.000776096	0.107231	0.00577761	0.000711422	0.000819213	8.62329e-05	0.00219894	0.000452723	0.000560514	0.000258699	4.31165e-05	8.62329e-05	0.000150908	4.31165e-05	0.000301815	0.00185401	0.00226361
12.1.a	12	Fiber	baseline	0	0	0	0.000200033	0	1.81848e-05	9.0924e-05	0	0	0.000836501	0	9.0924e-05	0	0.000181848	0	0	0	1.81848e-05	0	0	0	3.63696e-05	0	0.000581913	0	0	3.63696e-05	0	0	1.81848e-05	3.63696e-05	0	0.000854685	7.27392e-05	0.00090924	0	0	1.81848e-05	0	3.63696e-05	7.27392e-05	0.000181848	0	7.27392e-05	0	0.000691022
12.2.a	12	Fiber	6weeks	0.000104264	0	3.47548e-05	0.000104264	0	0	0.000104264	0	3.47548e-05	0.000382303	0	0.000451812	3.47548e-05	0.000173774	0	0	0	0	0	3.47548e-05	0.000312793	6.95096e-05	0	6.95096e-05	0	0.000173774	0.000104264	0	0	0	0.000208529	6.95096e-05	0.000104264	6.95096e-05	0.000451812	0	3.47548e-05	0.000139019	0	3.47548e-05	0	0.000208529	0	6.95096e-05	0	0
12.3.b	12	Placebo	baseline	0	1.72712e-05	8.63558e-05	0.000103627	0.00174439	3.45423e-05	0.000379965	1.72712e-05	0	0.00165803	5.18135e-05	1.72712e-05	1.72712e-05	5.18135e-05	0	1.72712e-05	0	0	0	1.72712e-05	0.00117444	5.18135e-05	0.000120898	0.000621762	1.72712e-05	0	5.18135e-05	0	0	3.45423e-05	6.90846e-05	0.00015544	0.00435233	0.000138169	0.000569948	5.18135e-05	8.63558e-05	0.000120898	0	0.000224525	1.72712e-05	0.000276339	1.72712e-05	0.000345423	0	6.90846e-05
12.4.b	12	Placebo	6weeks	5.96706e-05	9.9451e-05	0.000179012	0.000358024	0.00334155	9.9451e-05	0.000318243	1.98902e-05	0	3.97804e-05	0	9.9451e-05	0	5.96706e-05	1.98902e-05	0	1.98902e-05	0	0	3.97804e-05	0.000377914	0.000139231	0.000159122	0.000835389	0	1.98902e-05	5.96706e-05	0	0	3.97804e-05	0.00093484	3.97804e-05	0.00849312	0.000218792	0.0014122	9.9451e-05	7.95608e-05	1.98902e-05	0	0.000338134	5.96706e-05	0.000298353	1.98902e-05	0.000218792	0	0.000218792
14.1.a	14	Fiber	baseline	0.00495593	0	0.00840717	0	3.5826e-05	2.3884e-05	5.971e-05	1.1942e-05	0.000286608	0	7.16521e-05	3.5826e-05	0.00182713	0.00017913	0.000143304	2.3884e-05	7.16521e-05	9.55361e-05	0	3.5826e-05	4.7768e-05	0.000262724	1.1942e-05	0.000286608	0	0.00157635	1.1942e-05	0.00017913	7.16521e-05	0.000107478	0.0231794	0.0179727	0.00944613	4.7768e-05	4.7768e-05	1.1942e-05	5.971e-05	0.00347512	7.16521e-05	0.000250782	0.000620984	3.5826e-05	2.3884e-05	7.16521e-05	5.971e-05	8.35941e-05
14.2.a	14	Fiber	6weeks	0.00210933	0.000159529	0.0028538	3.54509e-05	0.00313741	0.00019498	0.000868548	1.77255e-05	5.31764e-05	5.31764e-05	1.77255e-05	0.000762195	0.000230431	7.09019e-05	7.09019e-05	0.000177255	3.54509e-05	0	8.86273e-05	3.54509e-05	5.31764e-05	0.00246384	0.000283607	0.00230431	0.000124078	0.00574305	5.31764e-05	0.000425411	0	0.000283607	0.00404141	0.00551262	0.00485678	0.000301333	3.54509e-05	0.00019498	0.000141804	0.00244611	1.77255e-05	0.000212706	0.000177255	8.86273e-05	1.77255e-05	0.000957175	1.77255e-05	0.000141804
14.3.b	14	Placebo	baseline	0.00593982	4.90894e-05	0.0118305	0.000147268	0.000319081	0.000171813	0.000981788	2.45447e-05	0.000220902	0	2.45447e-05	4.90894e-05	0.000932698	0.000564528	2.45447e-05	0.000196358	4.90894e-05	0	4.90894e-05	0.000196358	0.000171813	0.00255265	0.000613617	0.00697069	0.000171813	0.000564528	2.45447e-05	0.000466349	2.45447e-05	0.00041726	0.0099406	0.0232193	0.0136469	0.000343626	2.45447e-05	0.000196358	0.000515439	0.000171813	0	0.000294536	0.000638162	0.000122723	4.90894e-05	0.00107997	9.81788e-05	0.000662707
14.4.b	14	Placebo	6weeks	0.00264383	0.000214628	0.0299211	0	0.00342429	8.78023e-05	0.000770709	3.90232e-05	0.000282919	7.80465e-05	5.85349e-05	9.75581e-06	0.00110241	0.00011707	2.92674e-05	0.000243895	3.90232e-05	9.75581e-06	0.000214628	5.85349e-05	9.75581e-06	0.00276089	0.000556081	0.00239993	0.000253651	0.00346331	5.85349e-05	0.00060486	6.82907e-05	0.000292674	0.0169751	0.0102241	0.0430426	0.000224384	9.75581e-06	0.000146337	0.000292674	0.00060486	1.95116e-05	0.000243895	0.00018536	0.000263407	0.000175605	0.000936558	0.000458523	0.000136581
15.1.b	15	Placebo	baseline	0	0	0.000177518	3.94485e-05	0.476676	1.97243e-05	0.00078897	1.97243e-05	9.86213e-05	0.00319533	0.00114401	0.000118346	0.000611452	0.000394485	0.000236691	1.97243e-05	0.000118346	1.97243e-05	0	0	1.97243e-05	0.000433934	9.86213e-05	0.000453658	0	0	0.00175546	0	0.00013807	0.000236691	0.00351092	5.91728e-05	0.00942819	7.8897e-05	0.000197243	0.000355037	0.000157794	0.000177518	0.000118346	0	0	0.000216967	5.91728e-05	0.000157794	1.97243e-05	0.000611452
15.2.b	15	Placebo	6weeks	2.5668e-05	2.5668e-05	0.00012834	0	0.27552	0.000231012	0.0025668	0.000282348	0.000154008	0.00254113	0.000590364	7.7004e-05	0.000231012	0.000487692	7.7004e-05	0.00012834	0.00012834	5.1336e-05	5.1336e-05	0	2.5668e-05	0.000975384	0.0018481	0.00102672	0.00012834	0	0.00215611	0	7.7004e-05	0.0012834	0.00934316	0	0.00664801	0.00138607	5.1336e-05	0.00151441	0.000102672	5.1336e-05	7.7004e-05	0	2.5668e-05	0.00038502	0.000847044	0.00182243	0	0.00102672
15.3.a	15	Fiber	baseline	7.97118e-05	0.000111596	0.000334789	0.000127539	0.29817	0.000781175	0.00054204	0.000143481	1.59424e-05	0.000239135	0.000143481	6.37694e-05	0.000191308	0.0131365	0.000207251	0.000510155	3.18847e-05	9.56541e-05	6.37694e-05	0	0.000191308	0.000749291	0.00264643	0.00167395	4.78271e-05	0.000191308	0.0177598	1.59424e-05	6.37694e-05	0.000908714	0.00887989	0.000143481	0.00392182	0.000239135	0.000621752	0.000765233	3.18847e-05	0.000175366	0.000111596	0	1.59424e-05	0.00130727	0.000366674	0.00156235	0	0.00425661
15.4.a	15	Fiber	6weeks	0	0.000243132	0.000243132	0.000182349	0.0830294	6.07829e-05	0.0017627	0.00042548	0	0.00200584	0.000668612	0	0.000790177	0.00206662	0.000303914	0.000303914	0.000364697	6.07829e-05	6.07829e-05	0	0	0.00164114	0.000790177	0.00109409	6.07829e-05	0	0.000486263	6.07829e-05	0.000121566	0.000547046	0.0085096	0.000121566	0.00844882	0.000547046	0.000668612	0.00170192	0.000303914	0	0.000243132	0	0	0.00158035	0.000364697	0.000668612	0	0.00139801
16.1.a	16	Fiber	baseline	0.000222555	4.04645e-05	0.000606968	0	0.000424878	0.000141626	0.0018209	0	0	0.000829523	0.000121394	4.04645e-05	4.04645e-05	8.09291e-05	0	2.02323e-05	0	2.02323e-05	8.09291e-05	2.02323e-05	0.00117347	0.000263019	0.000222555	0.000202323	0.000121394	0.000829523	0	0.000242787	0	0.000323716	0.0347995	0.00845709	0.000242787	8.09291e-05	0.00208392	4.04645e-05	0.0149719	0.000526039	4.04645e-05	0	0.000121394	6.06968e-05	0	0.000364181	2.02323e-05	0.000101161
16.2.a	16	Fiber	6weeks	0.00204805	0	0.00154987	0.000498173	0.00368095	0	0.000249087	0.000138381	0	0.000387468	0.000304439	8.30289e-05	0.000774936	0.000138381	0	0.000359792	2.76763e-05	5.53526e-05	2.76763e-05	8.30289e-05	0.000276763	0.00334883	2.76763e-05	0.0016329	5.53526e-05	0.00520314	0	0.00157755	5.53526e-05	0.000498173	0.0117348	0.0139489	0.0010517	2.76763e-05	0.00238016	0.000276763	0.0410439	0.016163	0	0.000332116	0.000636555	0	2.76763e-05	8.30289e-05	0	5.53526e-05
16.3.b	16	Placebo	baseline	0.00246781	3.23293e-05	0.00226305	0.000161647	0.000538822	0.000107764	0.0014656	9.6988e-05	3.23293e-05	0.000431058	0.000312517	1.07764e-05	0.000872892	0.000140094	9.6988e-05	0.000140094	5.38822e-05	1.07764e-05	2.15529e-05	5.38822e-05	0.00252169	0.00206908	0.000269411	0.00155181	5.38822e-05	0.00174578	0.0030174	0.000140094	3.23293e-05	0.000711245	0.0146991	0.0133197	0.000603481	1.07764e-05	0.000948327	0.000366399	0.0419958	0.00406272	5.38822e-05	8.62115e-05	0.000366399	3.23293e-05	2.15529e-05	0.000366399	1.07764e-05	8.62115e-05
16.4.b	16	Placebo	6weeks	0.00276652	3.56971e-05	0.00162422	0	0.00174916	8.92427e-05	0.000517608	5.35456e-05	7.13941e-05	0.000963821	8.92427e-05	8.92427e-05	0.000910275	0.000232031	0.000178485	1.78485e-05	8.92427e-05	8.92427e-05	3.56971e-05	0.000107091	0.0036768	0.000214182	0.000196334	0.00085673	0.000107091	0.00103522	0	0.00073179	5.35456e-05	0.000356971	0.0346083	0.0111375	0.00829957	0.000571153	0.0042658	0.000142788	0.0210256	0.00244525	5.35456e-05	0.000481911	0.000196334	7.13941e-05	8.92427e-05	0.000374819	0	0.000267728
17.1.b	17	Placebo	baseline	0	0.000155542	0.000233313	5.83283e-05	0.00252756	0.000233313	0.00989637	5.83283e-05	0.000155542	0.00303307	0.000252756	0.00359691	0.000194428	7.77711e-05	0.000466626	9.72139e-05	0.000116657	0	1.94428e-05	1.94428e-05	0.000272199	0.000272199	0.000174985	0.00375245	0	0.00346081	0	1.94428e-05	5.83283e-05	9.72139e-05	0.00822429	0.000272199	0.00126378	0.000719382	0.000369413	0.000330527	0.000116657	0.000602726	0.000291642	0.000680497	0	0.00138044	0.000155542	0.00112768	0	5.83283e-05
17.2.b	17	Placebo	6weeks	0	2.7199e-05	0.000163194	2.7199e-05	0	0.000135995	0.0391394	0	0.000163194	0.00459664	0.000163194	0.000543981	0.000407986	0.000462384	0.000489583	0.000190393	0.000135995	5.43981e-05	5.43981e-05	0.000163194	2.7199e-05	0.000761573	0.000951966	0.00114236	5.43981e-05	0.00119676	0.000380787	0	8.15971e-05	0.000108796	0.023364	2.7199e-05	0.00141435	0.000625578	2.7199e-05	0.000407986	5.43981e-05	0.00660937	0.000462384	0	5.43981e-05	0.00146875	0.000163194	0.00179514	0	0.00084317
17.3.a	17	Fiber	baseline	1.4796e-05	0	0.000162756	1.4796e-05	2.95919e-05	0.000103572	0.00498624	8.87758e-05	0.000458675	0.00235256	7.39798e-05	0.0032847	0.00127245	7.39798e-05	0.000429083	2.95919e-05	0.000133164	0	0	2.95919e-05	0.000414287	0.000310715	0.000118368	0.000443879	0	0.00233776	0.000384695	0	0.00014796	0.000103572	0.0426568	1.4796e-05	0.00358062	0.000429083	0	8.87758e-05	0.0376705	0.00244133	0.000192348	0.000221939	1.4796e-05	0.000547451	0.000103572	0.000399491	1.4796e-05	0.000443879
17.4.a	17	Fiber	6weeks	0.000130555	5.9343e-05	0.000878276	7.12115e-05	0.000640904	9.49487e-05	0.00786888	4.74744e-05	0.000272978	0.000403532	0.000237372	0.00300275	0.000783327	0.000189897	0.000415401	0.000106817	8.30801e-05	0	8.30801e-05	8.30801e-05	0.00103257	0.000261109	0.000344189	0.000973224	0.000106817	0.00454567	7.12115e-05	2.37372e-05	1.18686e-05	4.74744e-05	0.0174587	0	0.00229064	0.00176842	4.74744e-05	0.000118686	0.00024924	0.00885397	0.000261109	0.000213635	8.30801e-05	0.00128181	0.000106817	0.000807064	2.37372e-05	0.000605298
18.1.b	18	Placebo	baseline	0.00293313	0.000149936	0.00153685	0.0182829	8.43392e-05	0.000290502	0.00189295	0	5.62261e-05	3.74841e-05	0.000149936	0.000149936	0.00045918	0.000571632	6.55971e-05	0.000346728	4.68551e-05	2.81131e-05	0.000159307	3.74841e-05	3.74841e-05	0.00375778	0.000890247	0.00395457	0.000159307	0.00115264	8.43392e-05	1.8742e-05	1.8742e-05	0.00133068	0.00406702	0.000159307	0.00233338	0.000140565	0.0257609	0.000496664	0.000506035	5.62261e-05	5.62261e-05	2.81131e-05	4.68551e-05	2.81131e-05	0.000103081	0.00113389	2.81131e-05	0.0010027
18.2.b	18	Placebo	6weeks	0.000814996	3.88093e-05	0.000814996	0.0224318	3.88093e-05	0	0.000116428	0	0	0	3.88093e-05	0.000620949	0.000543331	0.0024838	0.000232856	0	0.000116428	7.76187e-05	0	0	0	0.000271665	0.000426903	0.00058214	0	3.88093e-05	3.88093e-05	0.000116428	0	0	0.0408662	0.000194047	0.000232856	0	0.031552	0.000388093	0.000426903	0.000116428	0.000155237	0	0	0	0.000232856	0.000271665	3.88093e-05	0.000776187
18.3.a	18	Fiber	baseline	0.00393002	0.000107043	0.00559684	0.00111631	0.000259963	0.000367006	0.0026455	0	7.64596e-05	1.52919e-05	0.000244671	0	0.000825764	0.000565801	6.11677e-05	0.000107043	3.05838e-05	0.000122335	0.000305838	0	1.52919e-05	0.00116219	0.00195737	0.00183503	0.000168211	0.000596385	0.000183503	0	4.58758e-05	0.00197266	0.00313484	6.11677e-05	0.00215616	1.52919e-05	0.00129981	0.000443466	0.000183503	1.52919e-05	6.11677e-05	0.000152919	7.64596e-05	3.05838e-05	0.000351714	0.0051075	1.52919e-05	0.000336422
18.4.a	18	Fiber	6weeks	0.00172885	2.38461e-05	0.00554423	0.00364846	0.0508161	0	0.00093	5.96154e-05	0.000274231	0.000274231	0.000238461	0.000166923	0.000918077	0.00101346	9.53846e-05	4.76923e-05	3.57692e-05	0	3.57692e-05	0	0	0.000357692	7.15384e-05	0.000512692	1.19231e-05	0.000345769	3.57692e-05	0	1.19231e-05	8.34615e-05	0.0177296	0.00200308	0.00283769	0.000202692	0.00535346	0.000131154	0.000107308	1.19231e-05	2.38461e-05	0	2.38461e-05	1.19231e-05	8.34615e-05	0.000214615	1.19231e-05	0.000441154
24.1.a	24	Fiber	baseline	0.000144768	0	0.00171309	0.000337793	0.000180961	3.61921e-05	9.65123e-05	0	1.2064e-05	0.000229217	0.00428273	1.2064e-05	0.000156832	4.82561e-05	0.000289537	3.61921e-05	0.000277473	0.00541675	1.2064e-05	0	3.61921e-05	0.000470497	0.000277473	0.000928931	1.2064e-05	0.000132704	8.44483e-05	0.000108576	1.2064e-05	0.000144768	0.000651458	0.000373985	9.65123e-05	4.82561e-05	0.00100131	4.82561e-05	0.000772098	0.000325729	0.000313665	1.2064e-05	2.41281e-05	2.41281e-05	1.2064e-05	4.82561e-05	0	0.000265409
24.2.a	24	Fiber	6weeks	5.76868e-05	0	0.00311509	7.69157e-05	5.76868e-05	0	0	0	1.92289e-05	0	0.000576868	1.92289e-05	5.76868e-05	5.76868e-05	0.000576868	0	0.000576868	0.000499952	0	0	1.92289e-05	1.92289e-05	0	0.000115374	0	0	0	3.84578e-05	0	0	0.000423036	0	1.92289e-05	0	7.69157e-05	0	9.61446e-05	0	0.000269205	1.92289e-05	0	0	0	3.84578e-05	1.92289e-05	0
24.3.b	24	Placebo	baseline	2.67115e-05	1.33558e-05	0.000988327	0	0.000267115	5.34231e-05	6.67789e-05	0	0	0	0.00308518	0	2.67115e-05	6.67789e-05	0.000641077	1.33558e-05	0.000480808	0.00186981	0	0	5.34231e-05	0.000146913	0.000227048	0.000387317	0	1.33558e-05	5.34231e-05	6.67789e-05	0	9.34904e-05	0.00101504	0	0.000173625	0	5.34231e-05	1.33558e-05	0.000747923	1.33558e-05	0.000467452	0	0	1.33558e-05	0	2.67115e-05	0	9.34904e-05
24.4.b	24	Placebo	6weeks	0.000194932	6.49773e-05	0.00123457	6.49773e-05	0.00968161	6.49773e-05	0.000129955	0	0	0.000129955	0.00155945	0	6.49773e-05	0	0.000454841	0	0.000584795	0.00220923	0	0	0	0.000259909	0.000129955	0.000389864	0	0.000259909	0	0	0	0.000129955	0.000844704	0.000129955	0.000389864	0	0	6.49773e-05	0	0	0.000324886	0	0	0	0.000194932	6.49773e-05	0	0.000129955
26.1.a	26	Fiber	baseline	5.0606e-05	0.000126515	0.0583993	0.000455454	0.000101212	0.00025303	0.000784393	7.5909e-05	0.000531363	0.00161939	0	0.000303636	0.00260621	0.000278333	0.000278333	5.0606e-05	0.000177121	0	0	5.0606e-05	5.0606e-05	0.00101212	0.00116394	0.00328939	0	0.000177121	0	0.000581969	0.000227727	0.000101212	0.0864857	0.000278333	0.000531363	5.0606e-05	0.00129045	0.000556666	5.0606e-05	0.000455454	0.000278333	0	0	0.000101212	0.000430151	0.00050606	0.00189773	0.000101212
26.2.a	26	Fiber	6weeks	0	0.000162285	0.0648734	0.000365141	8.11425e-05	0.000121714	0.00166342	4.05712e-05	0.00064914	0.000851996	4.05712e-05	0.000121714	0.00113599	0.00174456	4.05712e-05	4.05712e-05	4.05712e-05	0	0.000121714	4.05712e-05	0	0.00101428	0.000365141	0.000608569	8.11425e-05	0.000933139	0	0	0.000162285	0.000202856	0.0387455	0.000446284	0.0023937	0	0.00198799	0.000283999	0	0.00101428	0	0	0	0.000446284	0.000121714	0.000243427	0.00490912	0.00117657
26.3.b	26	Placebo	baseline	0	0.000284026	0.0985193	1.89351e-05	7.57404e-05	0.000340832	0.00100356	0	0.000473377	0.00126865	5.68053e-05	7.57404e-05	0.0036166	0.000908884	7.57404e-05	3.78702e-05	0.000113611	7.57404e-05	7.57404e-05	0.000132546	1.89351e-05	0.00134439	0.00327577	0.00147694	1.89351e-05	0.000833144	0	0	0.000246156	9.46755e-05	0.0565402	1.89351e-05	0.00619177	0.000113611	5.68053e-05	0.000265091	0	0.000359767	3.78702e-05	0	0.000321897	0.000170416	0.000511247	0.00104143	0.00333258	0.000378702
26.4.b	26	Placebo	6weeks	0.000220028	0.000310627	0.085772	0.000336513	0.00225205	0.000504769	0.00156608	0.000116485	0.000336513	0.000388284	3.88284e-05	0.000207085	0.00295096	0.000944825	0.000129428	9.05996e-05	0.000103542	2.58856e-05	5.17712e-05	0.00032357	1.29428e-05	0.00161785	0.00157902	0.00252385	7.76568e-05	0.00337807	1.29428e-05	2.58856e-05	0.000142371	0.000388284	0.0523795	0.000142371	0.00331336	7.76568e-05	0.000155314	0.000388284	3.88284e-05	0.00220028	9.05996e-05	0	0.000181199	0.000220028	0.000724797	0.00264033	0.00194142	0.000673026
27.1.b	27	Placebo	baseline	0.00520618	0.000226784	0.0393027	0	5.91611e-05	0.000256365	0.000177483	1.97204e-05	0.000433848	1.97204e-05	0.000226784	0	0.00109448	0.00253407	9.86018e-06	9.86018e-06	2.95805e-05	0.000177483	0.000128182	0.000147903	0.00306652	0.000443708	0.000936717	0.000680353	0.000157763	6.90213e-05	0.00159735	0.00262281	9.86018e-05	0.000167623	0.0461555	0.000581751	0.00438778	0.000187343	1.97204e-05	6.90213e-05	0.131722	9.86018e-05	0	0.000236644	0.000118322	1.97204e-05	0.000433848	0.00144945	0.000502869	0.000778954
27.2.b	27	Placebo	6weeks	0.0197257	6.97022e-05	0.0202136	3.48511e-05	0.00015683	0.000104553	8.71277e-05	0.000121979	0.000139404	0.00015683	0.000435639	0	0.00031366	0.00292749	1.74255e-05	0	1.74255e-05	0.000383362	8.71277e-05	0.000226532	0.0185059	0.00195166	0.00031366	0.00235245	8.71277e-05	0	6.97022e-05	0.00571558	0.000243958	0.00015683	0.0530956	0.000331085	0.00378134	0.000121979	1.74255e-05	0.000540192	0.0327426	0.00121979	0	0.000662171	0.000121979	0	3.48511e-05	0.00101068	6.97022e-05	0.00101068
27.3.a	27	Fiber	baseline	0.000365017	0	0.00839539	0.000511024	0.000803037	0.000146007	7.30034e-05	0	0.000146007	7.30034e-05	0.00021901	0.00021901	0.00021901	0.00204409	0	0	0	0	0	0.000146007	0.00700832	0.00116805	0.00109505	0.000730034	0.00021901	7.30034e-05	0.000584027	7.30034e-05	0	0.000146007	0.0162067	0.000146007	0.00175208	0	0	0.000511024	0.0397138	0.00627829	0	7.30034e-05	0	0	0	0.00131406	0.000146007	0.00175208
27.4.a	27	Fiber	6weeks	0.00388839	5.57476e-05	0.0259226	6.96845e-05	0.000125432	0.000139369	0.000111495	0	0.000250864	9.75583e-05	0.00018118	0	0.000738655	0.00142156	4.18107e-05	1.39369e-05	0	6.96845e-05	0.000250864	0.000111495	0.050786	0.00447374	0.000306612	0.00129613	0.000501728	0	0.00080834	0.000724718	8.36214e-05	0.00018118	0.0400964	0.00140763	0.00238321	0.00022299	2.78738e-05	0.000292675	0.0120972	0.0192887	2.78738e-05	0.000362359	0.000167243	0	2.78738e-05	0.000278738	0.000432044	0.000878024
28.1.b	28	Placebo	baseline	0.000129713	2.16188e-05	0.0106797	0.0165384	4.32376e-05	0.000108094	0.000475614	0.00131875	0.000453995	0.0674291	0	0.0115661	0.000432376	0.000129713	2.16188e-05	0.000108094	2.16188e-05	0	8.64753e-05	0	0.00239969	0.000259426	2.16188e-05	0.000108094	8.64753e-05	0.00235645	0	0	8.64753e-05	6.48565e-05	0.00644241	0.0125173	0.000281045	0.000302663	0.065678	8.64753e-05	0.000108094	0.0158466	4.32376e-05	2.16188e-05	2.16188e-05	0.000151332	0	0.000237807	0.000302663	0.000324282
28.2.b	28	Placebo	6weeks	0.00026496	0.000203815	0.00399478	0.00715392	0.00116175	0.000183434	0.000366868	0.000183434	4.07631e-05	0.0107003	4.07631e-05	0.00118213	0.000224197	0.000142671	8.15262e-05	0.000101908	4.07631e-05	0	0.000774499	2.03815e-05	0.000285342	0.000326105	0.000142671	0.000550302	0.000896788	0.0055234	0.000101908	0	2.03815e-05	0.000183434	0.00387249	0.0103334	0.00124327	0.000754117	0.0317952	0.000387249	6.11446e-05	0.0115563	8.15262e-05	0.000142671	6.11446e-05	0.000896788	2.03815e-05	0.000326105	8.15262e-05	0.000509539
28.3.a	28	Fiber	baseline	0.000513511	0	0.00617354	0.0623517	2.28227e-05	1.14114e-05	0.000285284	0	0.0005021	0.000627625	6.84681e-05	0.000490688	0.00102702	0.000114114	6.84681e-05	1.14114e-05	0.000148348	0	3.42341e-05	6.84681e-05	0.000182582	7.98795e-05	4.56454e-05	9.12909e-05	1.14114e-05	0.000228227	0	0	0.000239638	3.42341e-05	0.00917473	0.0197759	0.000730327	0.000593391	0.276817	5.70568e-05	6.84681e-05	0.000547745	4.56454e-05	0.000114114	1.14114e-05	0.00025105	0.000102702	7.98795e-05	0.000125525	0.00025105
28.4.a	28	Fiber	6weeks	0.00144037	1.53231e-05	0.00758493	0.00668087	0.00334043	6.12923e-05	0.000628247	7.66154e-05	0.00064357	0.000168554	6.12923e-05	0.000781477	0.00151699	0.000214523	4.59693e-05	9.19385e-05	6.12923e-05	0	4.59693e-05	1.53231e-05	0.000321785	0.000413723	7.66154e-05	0.0001992	3.06462e-05	0.00102665	0	1.53231e-05	0.000183877	1.53231e-05	0.0113544	0.0152158	0.00111859	0.00101132	0.0341552	7.66154e-05	3.06462e-05	0.00246702	4.59693e-05	0.0001992	3.06462e-05	0.000137908	4.59693e-05	0.000137908	0.000229846	0.000275816
30.1.a	30	Fiber	baseline	0.00341775	0.00137248	0.019726	0.000296025	0.000484405	0.00185689	0.00250276	0.000134557	2.69114e-05	0.000322937	0.000242202	0.00177615	0.00018838	0.00279878	2.69114e-05	0.000430582	0.000134557	8.07341e-05	0.000161468	0.000457493	0.0117065	0.00586668	0.00602815	0.00750828	0.000134557	0.0180575	0.00166851	0.00158777	0	0.00411744	0.00828871	0.00941898	0.00102263	0.00831562	0.00220673	0.00096881	0.000107646	0.0124061	2.69114e-05	0.00018838	5.38228e-05	0.000457493	0.000349848	0.00511316	0.000269114	0.00309481
30.2.a	30	Fiber	6weeks	0.00501816	0.000582217	0.00523996	0.00127533	0.00274474	0.000859464	0.00152486	2.77246e-05	0	0.000166348	0.000554493	0.0149436	5.54493e-05	0.00593307	0	0.000221797	0	0.000194072	0	5.54493e-05	0.00429732	0.000998087	0.00216252	0.00532313	0	0.00116443	0.00399235	0.0034933	0	0.00243977	0.00332696	0.00440822	0.00219025	5.54493e-05	0.00285564	0.000526768	0.000998087	0.00812332	0	0.000249522	0.000110899	0.000166348	2.77246e-05	0.00146941	2.77246e-05	0
30.3.b	30	Placebo	baseline	0.00623355	0.000637207	0.00556864	0.00121901	0.00318604	0.000581798	0.0103061	2.77047e-05	0	2.77047e-05	0.000249342	0.00310292	2.77047e-05	0.00279817	5.54093e-05	0.000748026	0	0.00041557	0	0.000526389	0.0145727	0.00925336	0.00221637	0.0071201	0	0.00083114	0.00609503	0.00479291	2.77047e-05	0.00310292	0.00288129	0.0023549	0.00615044	0.000110819	0.00797894	0.0029921	0.000110819	0.000193933	0	0.000637207	2.77047e-05	5.54093e-05	8.3114e-05	0.00171769	8.3114e-05	2.77047e-05
30.4.b	30	Placebo	6weeks	0.00299128	0.000479518	0.00216925	0.00305978	0.0111659	0.000456684	0.000411015	6.85025e-05	0	2.28342e-05	2.28342e-05	0.0433621	4.56684e-05	0.0027401	0	0.00082203	2.28342e-05	0.000342513	0	0.000867699	0.00324245	0.00591405	0.00132438	0.00593689	0	0.000616523	0.00278577	0.00470384	2.28342e-05	0.00472667	0.00662191	0.00264876	0.00162123	0	0.0169658	0.00139288	2.28342e-05	2.28342e-05	2.28342e-05	0.000182673	0	0.000159839	2.28342e-05	0.00130155	4.56684e-05	0
31.1.b	31	Placebo	baseline	0.00507913	0	0.000831735	0.00224014	0.000354873	3.32694e-05	0.00161911	8.87184e-05	9.98081e-05	0.000144167	0.000720837	0	0.00145276	0.000232886	0.000377053	0	0.000199616	0	3.32694e-05	0.000310514	0.00148603	0.00238431	2.21796e-05	0.000399233	9.98081e-05	1.10898e-05	0.00199616	0.000731926	5.5449e-05	0.000221796	0.00166347	0.00230668	0.000377053	4.43592e-05	0.00572233	0.000121988	0.000776286	0.00450246	0.000210706	0.000110898	8.87184e-05	8.87184e-05	0	9.98081e-05	0	0.000166347
31.2.b	31	Placebo	6weeks	0.011161	3.60421e-05	0.000612716	0.00245086	0.0014537	7.20842e-05	0.00152578	0.000108126	8.40982e-05	0.000360421	0.000192225	1.2014e-05	0.000492575	0.0006848	8.40982e-05	0.00018021	9.61123e-05	1.2014e-05	0.000144168	0.000889038	2.40281e-05	0.0039406	0.000204239	0.000756884	0.00056466	6.00702e-05	0.00911865	0.00191023	4.80561e-05	0.000204239	0.00320775	0.00271517	0.000816954	3.60421e-05	0.00430102	0.000612716	0.00122543	0.000372435	0.000108126	0.000528617	0.000852996	4.80561e-05	0	0.000168196	2.40281e-05	0.000528617
31.3.a	31	Fiber	baseline	0.00622369	3.00661e-05	0.00123271	0.00129284	0.0020445	0	0.00222489	0	6.01323e-05	0.000210463	6.01323e-05	0	0.000180397	0.000691521	0.000270595	0.000240529	0.000120265	9.01984e-05	0.000420926	0.00234516	0.000992183	0.00300661	9.01984e-05	0.00111245	0.000420926	0	0.0097715	0.00228503	3.00661e-05	6.01323e-05	0.0158449	0.00117258	0.000240529	3.00661e-05	0.00135298	0.000210463	9.01984e-05	0.000691521	0.000150331	0.000571257	0.000300661	0	0	6.01323e-05	0	0.000210463
31.4.a	31	Fiber	6weeks	0.00379798	1.74219e-05	0.000766564	0.00139375	0.0012718	3.48438e-05	0.00109758	0.000139375	6.96876e-05	8.71095e-05	0.000139375	0	0.000435548	0.000383282	0.000191641	0.000121953	5.22657e-05	0	0.000104531	0.00172477	0.00172477	0.00146344	0	0.00134149	0.000104531	0	0.0200526	0.00151571	0.000104531	0.000226485	0.00336243	0.00334501	0.000278751	0	0.00158539	6.96876e-05	0.00297915	0.0235022	5.22657e-05	0.000714298	0.000696876	0	0	3.48438e-05	0	0.000348438
33.1.b	33	Placebo	baseline	0.00677371	4.87318e-05	0.000219293	0.000121829	0.000536049	7.30976e-05	0.00146195	2.43659e-05	0.000121829	0.000146195	0.000730976	7.30976e-05	0.000170561	0.000316756	0.000146195	0.000243659	7.30976e-05	4.87318e-05	0.000194927	0.00190054	0.00250969	0.00131576	0.000243659	0.00404474	0.000243659	0	0.00738286	0.00102337	2.43659e-05	0.000243659	0.0305548	0.000121829	0.00377671	0.000194927	9.74635e-05	0.000170561	0.0788236	2.43659e-05	4.87318e-05	0.000341122	0.000194927	0.000268025	4.87318e-05	0.000316756	0	0.000877172
33.2.b	33	Placebo	6weeks	0.0164557	5.1424e-05	0.000419963	6.85654e-05	0.000317115	4.28533e-05	0.00164557	0.000145701	8.57067e-05	0.000299973	0.000728507	8.57067e-06	2.5712e-05	0.000171413	6.85654e-05	0.000291403	8.57067e-06	3.42827e-05	0.000737078	0.00377109	0.000179984	0.00323971	0.000214267	0.0059309	0.000779931	0.000145701	0.0113818	0.00025712	2.5712e-05	0.000334256	0.0345827	9.42774e-05	0.00399393	0.000805643	0.000291403	6.85654e-05	0.00722507	0.000248549	8.57067e-06	0.000702795	0.000591376	3.42827e-05	8.57067e-06	0.000231408	8.57067e-06	0.00089992
33.3.a	33	Fiber	baseline	0.00414619	0.00010148	0.000246452	0.000347932	0.000188463	0.00010148	0.00221807	1.44972e-05	0.000594384	0.000898824	0.000318938	1.44972e-05	0.000159469	0.000550892	0	0.000318938	2.89943e-05	0	0.00020296	0.000362429	0.00149321	0.00142072	0.00030444	0.00231955	0.000318938	0	0.00302991	0.00117427	7.24858e-05	0.000159469	0.0542774	0.000434915	0.00108729	0.000855333	0.00117427	0.000246452	0.00706012	0.0015367	1.44972e-05	0.000159469	0.00020296	7.24858e-05	2.89943e-05	0.000405921	0	0.00168167
33.4.a	33	Fiber	6weeks	0.00544684	1.53001e-05	0.000428403	9.18007e-05	1.53001e-05	0	0.000290702	0	0.00140761	0.000153001	0.000306002	0	0.000367203	0.000122401	1.53001e-05	0.000229502	3.06002e-05	0	0.000153001	0.000612004	1.53001e-05	0.000504904	7.65006e-05	0.000550804	0.000107101	0	0.000443703	0.00212672	0.000306002	0.000107101	0.0381738	0.000107101	0.00227972	0.000168301	0.000443703	1.53001e-05	0.000765006	0	1.53001e-05	0.000168301	0.000428403	0.000642605	4.59003e-05	0.000168301	0	0.000198901
37.1.a	37	Fiber	baseline	0.00956627	5.40468e-05	0.137441	0.0105526	0.0889069	0.000148629	0.000432374	1.35117e-05	0.000135117	0	0.000270234	1.35117e-05	0.000418862	0.00113498	0.000189164	2.70234e-05	5.40468e-05	0.000121605	0	0.000121605	1.35117e-05	0.000675584	0.000810701	0.000486421	1.35117e-05	0.000108094	0.000432374	0.000635049	4.05351e-05	0.00016214	0.0576273	0.00344548	0.00182408	8.10701e-05	1.35117e-05	8.10701e-05	9.45818e-05	6.75584e-05	8.10701e-05	1.35117e-05	5.40468e-05	4.05351e-05	0.000540468	0.00178354	0.00487772	0.000553979
37.2.a	37	Fiber	6weeks	0.00654261	1.64387e-05	0.0099783	0.0107838	0.150529	1.64387e-05	0.000263019	0	0.000328774	1.64387e-05	0.000312336	0	0.00292609	0.00228498	0.000361652	0	9.86323e-05	1.64387e-05	0	0.00013151	3.28774e-05	0.000394529	6.57549e-05	0.000197265	0	6.57549e-05	1.64387e-05	0.000230142	0.000164387	0.000115071	0.0526861	0.0106852	0.000756181	1.64387e-05	3.28774e-05	0.000197265	0.000115071	0	0.000230142	0	4.93161e-05	4.93161e-05	8.21936e-05	0.000115071	0.000328774	0.00037809
37.3.b	37	Placebo	baseline	0.000983728	8.19773e-05	0.0590646	0.0438169	0.102718	0.000163955	0.000204943	0.000573841	0.000204943	0	0.000655818	0	0.000942739	0.00229536	0.000286921	4.09886e-05	8.19773e-05	0.000122966	4.09886e-05	0.000122966	0	0.00102472	0.000450875	0.000491864	4.09886e-05	4.09886e-05	4.09886e-05	0.000204943	0	0.000286921	0.0755011	0.0163135	0.000245932	4.09886e-05	8.19773e-05	0.000245932	0.000122966	0	0.000286921	0	4.09886e-05	4.09886e-05	0.000409886	0.000450875	0.00184449	0.000532852
37.4.b	37	Placebo	6weeks	0.00211983	5.57849e-05	0.0911748	0.0647997	0.0959835	0.000122727	5.57849e-05	0.000256611	0.000100413	2.2314e-05	0.000245454	0	0.000513221	0.00398304	0.000278924	3.34709e-05	0.000100413	0.000100413	0	2.2314e-05	6.69419e-05	0.000457436	0.000290081	0.000490907	2.2314e-05	2.2314e-05	0.000379337	0.00059132	0.00011157	8.92558e-05	0.102767	0.0095169	0.000301238	0	8.92558e-05	3.34709e-05	0.000290081	0.000569006	0.000234297	3.34709e-05	1.1157e-05	2.2314e-05	0.000390494	0.000948343	0.00296776	0.000502064
38.1.a	38	Fiber	baseline	0.00729485	0.000289041	0.00271148	0.000839596	0.00235362	0.00060561	0.00846478	8.25832e-05	0.000481735	0.000192694	2.75277e-05	0.000110111	0.00042668	0.000715721	5.50555e-05	0.000357861	0	5.50555e-05	0.000110111	0.00156908	0.00209211	0.00379883	0.00177554	0.00546426	0.000151403	0.0042668	0.00103229	0.00730861	0.000137639	0.00203705	0.00843725	0.00158284	0.00224351	0.000330333	0.000674429	0.00123875	0.00121122	0.0196823	4.12916e-05	0.000715721	0.000839596	9.63471e-05	9.63471e-05	0.00123875	1.37639e-05	0.000137639
38.2.a	38	Fiber	6weeks	0.00302783	0.000222907	0.000167181	3.71512e-05	0.000167181	0.000241483	0.0051826	3.71512e-05	0.00174611	0	0	0.000130029	0.00120742	0.000352937	0.000241483	5.57269e-05	0.000111454	0	1.85756e-05	0.000352937	0.010328	0.000631571	0.000204332	0.000482966	3.71512e-05	0.00980793	0.000222907	0.000334361	0.000111454	0.000167181	0.0141732	3.71512e-05	0.00105881	0.000204332	5.57269e-05	0.000817327	0.000520117	0.00479251	0.000241483	0.000631571	0.000185756	0.000185756	0.000185756	0.00059442	0	0.000260059
38.3.b	38	Placebo	baseline	0.00498919	4.57724e-05	0.000137317	0.000114431	0	4.57724e-05	0.00508073	5.72154e-05	0.000286077	6.86585e-05	0.000251748	3.43293e-05	6.86585e-05	0.000217419	5.72154e-05	0.000125874	3.43293e-05	6.86585e-05	0.000160203	0.000457724	0.00176224	0.00291799	0.000469167	0.00167069	0.000183089	0.00250604	0.000114431	0.0019911	6.86585e-05	0.000377622	0.105357	0.000125874	0.000720915	0.000400508	0.000583597	0.000400508	0.000125874	0.00813604	4.57724e-05	0.000537825	0.000526382	0.00014876	1.14431e-05	0.000286077	0	0.000640813
38.4.b	38	Placebo	6weeks	0.0166183	0	2.8456e-05	2.8456e-05	0	0	0.000455296	0.000113824	0.000341472	0	5.6912e-05	2.8456e-05	0.000113824	0.000455296	0.000199192	8.53679e-05	5.6912e-05	0	5.6912e-05	0	0.00176427	0.0028456	0	0.00264641	0.000227648	0.00933356	0.000170736	0.00199192	0.000113824	0.000739855	0.086933	2.8456e-05	0.000796767	5.6912e-05	0.000170736	0.00056912	8.53679e-05	8.53679e-05	8.53679e-05	0.000995959	0.00364237	0.000113824	0	2.8456e-05	0	0.000199192
40.1.a	40	Fiber	baseline	2.11707e-05	8.4683e-05	0.00057161	3.17561e-05	9.52683e-05	7.40976e-05	0.000529269	8.4683e-05	0.000624537	0	0.00084683	0	3.17561e-05	0.00057161	0	0	0	0.000529269	0	0	4.23415e-05	0.000444586	0.000211707	0.000211707	1.05854e-05	0	0	0.00299566	0.000359903	0.000402244	0.0703186	0	0.00464698	0.000190537	2.11707e-05	5.29269e-05	7.40976e-05	0.00943157	0	0	0	0	0.000179951	0.000434	6.35122e-05	2.11707e-05
40.2.a	40	Fiber	6weeks	1.08586e-05	8.68687e-05	0.000271465	1.08586e-05	6.51515e-05	0.00022803	0.00118359	6.51515e-05	0.000629798	0	0.000119444	9.77273e-05	5.42929e-05	0.000608081	1.08586e-05	0.000184596	0	0.000195455	0	0	0.00344217	0.000456061	0.000727525	4.34344e-05	1.08586e-05	0.000314899	2.17172e-05	0.0013899	0.000380051	0.000716667	0.0618722	3.25758e-05	0.00995733	0.00109672	2.17172e-05	0.00347475	3.25758e-05	0.00413712	0	0	0	0	0.00015202	0.000944697	3.25758e-05	0
40.3.b	40	Placebo	baseline	0.000144087	0.00188422	0.00430046	0.00218348	0.0070492	0.000875608	0.00135221	4.43346e-05	0.000764772	0	0.000144087	2.21673e-05	0.00045443	0.00123028	2.21673e-05	0.000509848	0	0.000221673	0	0	0.00290392	0.00257141	0.00407878	0.000144087	0	3.32509e-05	0	0.00489897	0.000288175	0.00024384	0.100174	0.000631768	0.00387928	0.000864525	0	0.000421179	0.0480809	0.000354677	1.10836e-05	1.10836e-05	1.10836e-05	0	0.00119703	0.00328076	0.000288175	8.86692e-05
40.4.b	40	Placebo	6weeks	2.71909e-05	0.0002991	0.000652582	0.000203932	0.121557	0.00111483	0.00195775	0.000122359	0.000203932	0.000108764	4.07864e-05	1.35955e-05	8.15727e-05	0.000638986	0	0.00044865	0	8.15727e-05	0	0	0.00130516	0.00156348	0.00112842	0.0011828	0	8.15727e-05	9.51682e-05	0.0024064	0.000108764	0.000693368	0.0284145	0.000108764	0.00594121	0.000720559	0.0002991	0.000720559	0.222925	0.00611795	0	1.35955e-05	0.000475841	0	0.000258314	0.00144112	1.35955e-05	1.35955e-05
41.1.b	41	Placebo	baseline	0.00523999	0.000467508	0.0300569	0.0114734	0.000253234	0.000136357	0.00662303	0.000194795	0.000253234	0.000584385	0.00038959	1.94795e-05	0.00109085	0.00311672	7.7918e-05	1.94795e-05	7.7918e-05	9.73975e-05	0.000194795	1.94795e-05	0	0.00594125	0.000935016	0.00196743	3.8959e-05	3.8959e-05	0	0.000915537	0.000116877	0.0015194	0.00853202	0.00346735	0.00695418	7.7918e-05	0.0756779	0.000331152	0.000272713	0.000116877	3.8959e-05	1.94795e-05	0.000116877	0	0.000272713	0.00132461	0.000759701	0.00266869
41.2.b	41	Placebo	6weeks	0.00212005	0.000201345	0.0785366	0.0151838	7.10631e-05	0.000118439	0.00188317	8.2907e-05	0.000331628	0.00174105	0.000426379	4.73754e-05	0.00143311	0.000911977	0.000130282	0.000106595	4.73754e-05	0.000130282	0.000284252	0	0	0.00341103	0.000935664	0.00082907	0.000284252	1.18439e-05	0	0.000284252	0.000165814	0.000651412	0.0151364	0.00511654	0.00949877	0.000225033	0.096101	3.55316e-05	0.000225033	2.36877e-05	3.55316e-05	3.55316e-05	0.000213189	1.18439e-05	0.000414535	0.00106595	0.0016463	0.00112517
41.3.a	41	Fiber	baseline	0.00359328	0.000154135	0.0480709	0.0115601	0.000953711	8.6701e-05	0.0058764	0	0.000346804	0.00240836	0.000260103	0.00193632	0.00184962	0.000895911	0.000154135	2.89003e-05	2.89003e-05	5.78007e-05	0.000183035	9.63345e-06	6.74341e-05	0.000510573	0.000626174	0.000317904	0.000125235	4.81672e-05	9.63345e-06	0.00108858	9.63345e-05	0.000298637	0.0302779	0.0030249	0.000597274	0.000404605	0.0717403	4.81672e-05	7.70676e-05	0.000163769	8.6701e-05	0.000125235	3.85338e-05	0	0.000317904	0.000924811	0.00108858	0.00055874
41.4.a	41	Fiber	6weeks	0.00107691	0.000200356	0.00313056	0.0272985	2.50445e-05	7.51334e-05	0.000475845	0	0.000425756	7.51334e-05	0.000125222	0.00117709	0.000976734	0.000400711	0.000400711	5.00889e-05	0.000125222	5.00889e-05	2.50445e-05	0	2.50445e-05	0.000250445	0.000651156	0.000250445	5.00889e-05	0	0	0.000175311	0.000125222	5.00889e-05	0.00808936	0.00262967	0.00120213	0.000175311	0.173433	7.51334e-05	2.50445e-05	2.50445e-05	0.000275489	0	0	0	0.000576022	0.000776378	0.000100178	0.000250445
46.1.b	46	Placebo	baseline	0.00455476	0.000122276	0.00464647	1.52844e-05	1.52844e-05	0.00013756	0.000703084	0.000397396	0.00027512	0	0.000290404	3.05689e-05	7.64222e-05	0.000626662	0.000596093	0.000305689	0.00041268	4.58533e-05	7.64222e-05	7.64222e-05	6.11378e-05	0.001666	0.000382111	0.00134503	6.11378e-05	0	0	0.000106991	0.000168129	0.00111576	0.0507138	0	0.00148259	0.000794791	1.52844e-05	0.000519671	0.000290404	1.52844e-05	0.000382111	0	0	0.00013756	0.000168129	0.000703084	0.000351542	0.000657231
46.2.b	46	Placebo	6weeks	0.00161141	0	0.00185556	0.000195322	0.000366229	0	0.00158699	9.7661e-05	7.32458e-05	0	0.000708042	0.000415059	0	0.00192881	0.000390644	0.000805703	0.000317398	0.000219737	0	0.000366229	0.000122076	0.00190439	0	0.00278334	0	4.88305e-05	0	0	7.32458e-05	0.00253919	0.0444113	0.000219737	0.00314957	0.00209971	2.44153e-05	0.00107427	9.7661e-05	4.88305e-05	0.000537136	0	0	0.00126959	0	0.000244153	0	0.00280775
46.3.a	46	Fiber	baseline	0.00959673	0.000255712	0.0704412	3.00838e-05	0.0046329	0.000300838	0.00370031	0.000255712	0.000180503	0.00024067	0.00124848	3.00838e-05	7.52095e-05	0.000406131	0.000466299	0.000466299	0.000361005	0.000105293	0.000180503	0.000917555	0	0.00207578	0.00163957	0.00195545	0.000255712	0	3.00838e-05	1.50419e-05	3.00838e-05	0.00135377	0.0290459	1.50419e-05	0.00218107	0.00141394	7.52095e-05	0.00127856	9.02514e-05	3.00838e-05	0.000255712	0	0	0.000616718	0.000270754	0.00169973	0.00221116	0.00108302
46.4.a	46	Fiber	6weeks	0.0075769	0.000215866	0.00116568	2.15866e-05	0.0012952	0.000453319	0.00228818	8.63465e-05	0.000561252	0.000388559	0.000431732	0.000755532	0.000151106	0.000366972	0.000453319	0.000172693	0.000453319	8.63465e-05	2.15866e-05	0.000151106	2.15866e-05	0.000755532	0.000949811	0.000949811	6.47598e-05	0	0	6.47598e-05	8.63465e-05	0.000280626	0.0222774	0.000496492	0.000971398	0.00138154	0.000410146	0.000323799	0.000777118	0.00656233	0.000215866	0	0	0.00220183	0.000388559	0.00207232	8.63465e-05	0.000798705
47.1.a	47	Fiber	baseline	0.000628849	0.000281898	0.0255009	0.000216844	0.00453205	0.00130107	0.000758956	0.000477058	0.000368636	0.00019516	0.00247203	2.16844e-05	8.67378e-05	0.00919421	0.000173476	0.000346951	0.000238529	0.00216844	6.50533e-05	0.000368636	0.000216844	0.00238529	0.00869546	0.00110591	8.67378e-05	0.000108422	0.00019516	0.00210339	0.000130107	0.00229855	0.0192992	0.0282115	0.00767629	0.000151791	0.000563796	0.00106254	0.000737271	0.000867378	0.000173476	6.50533e-05	4.33689e-05	0.000412005	0.0009758	0.00331772	0.000477058	0.0162417
47.2.a	47	Fiber	6weeks	0.000217749	0	0.00199761	0.000160945	0.00119289	4.73368e-05	7.57389e-05	0.000170413	0.00086153	3.78695e-05	0.000927802	9.46737e-06	0.000208282	0.00105088	0.000369227	0.000302956	0.000246152	0.00122129	1.89347e-05	9.46737e-06	4.73368e-05	0.000852063	0.000160945	0.000482836	9.46737e-06	9.46737e-06	0	0.000624846	0.000170413	0.000558575	0.07181	0.0585367	0.000246152	0.000208282	0.000814193	0.000189347	0.000170413	8.52063e-05	0.000246152	0	2.84021e-05	5.68042e-05	4.73368e-05	0.000170413	0.00014201	0.0008994
47.3.b	47	Placebo	baseline	0.00141019	8.24674e-05	0.0233218	0.000602012	0.0020287	0.000255649	0.00037935	0.000700973	0.000585519	0.000305129	0.00146792	6.59739e-05	0.000131948	0.00607785	0.000156688	0.000197922	0.000189675	0.00488207	0.000173182	0.000305129	4.12337e-05	0.00713343	0.0016411	0.000791687	0.000181428	9.07142e-05	2.47402e-05	0.00275441	0.000107208	0.000494805	0.0433119	0.0250454	0.00782616	6.59739e-05	0.00273792	0.000461818	0.000222662	0.000131948	0.000164935	0	4.94805e-05	4.94805e-05	0.000156688	0.000527792	0.00040409	0.015174
47.4.b	47	Placebo	6weeks	0.00327338	1.65322e-05	0.00952255	0.000198386	0.00044637	0	0.0020004	1.65322e-05	0.000925803	3.30644e-05	0.00105806	3.30644e-05	0.000198386	0.000595159	0.000347176	6.61288e-05	0.000198386	0.00178548	0.000132258	4.95966e-05	0.00315765	0.0019508	0.000115725	0.000611692	4.95966e-05	0.00158709	8.2661e-05	0.0009754	0.00029758	0.00044637	0.0371148	0.0296918	0.000380241	6.61288e-05	0.000991932	0.000479434	0.00014879	3.30644e-05	0.000181854	0.000247983	0.00067782	3.30644e-05	4.95966e-05	0.000132258	0.000165322	0.000843142
49.1.b	49	Placebo	baseline	0	1.18423e-05	0.000106581	0	3.55269e-05	2.36846e-05	0.000106581	3.55269e-05	0	0.0006158	1.18423e-05	7.10538e-05	0	0.000130265	0	0	0	0	8.28962e-05	0	0.000248688	0.000130265	5.92115e-05	0.000284215	3.55269e-05	5.92115e-05	0	0	0	7.10538e-05	0.000485535	0.000130265	0.00046185	5.92115e-05	2.36846e-05	1.18423e-05	0.000817119	0.000568431	0	7.10538e-05	0	0.000177635	0	0.00015395	0	5.92115e-05
49.2.b	49	Placebo	6weeks	0.000139513	9.96522e-06	0.000119583	0	0	9.96522e-06	0.000308922	9.96522e-05	1.99304e-05	0.00173395	0	4.98261e-05	0	0.000358748	0	6.97565e-05	0	0	0.000169409	0	0.000199304	0.000478331	0.000109617	0.00168412	0.000159444	0.000129548	0.000159444	9.96522e-06	9.96522e-06	0.000328852	0.000597913	0.000219235	0.00350776	0.0002292	9.96522e-06	0.000199304	0.00345793	0.000956661	0	0.000617844	4.98261e-05	0.000368713	0	0.000189339	0	0.000548087
49.3.a	49	Fiber	baseline	1.99589e-05	9.97944e-06	6.98561e-05	4.98972e-05	6.98561e-05	5.98767e-05	9.97944e-05	9.97944e-06	0	0.0176836	0	9.97944e-06	0	0.000119753	0	0	0	0	2.99383e-05	0	4.98972e-05	9.97944e-06	0.000289404	1.99589e-05	4.98972e-05	0.000279424	2.99383e-05	0	9.97944e-06	2.99383e-05	8.9815e-05	9.97944e-06	0.00302377	0.000449075	6.98561e-05	0.000139712	0.0262659	0.000768417	0	0.000109774	3.99178e-05	0.000968006	0	0.00053889	0	0.000269445
49.4.a	49	Fiber	6weeks	0	1.1911e-05	3.5733e-05	8.3377e-05	8.3377e-05	1.1911e-05	7.1466e-05	1.1911e-05	0	0.00501453	0	0	0	0.000107199	0	3.5733e-05	0	0	4.7644e-05	0	2.3822e-05	7.1466e-05	7.1466e-05	0.000285864	0.000107199	0.000500262	7.1466e-05	1.1911e-05	0	5.9555e-05	8.3377e-05	1.1911e-05	0.00154843	0.000107199	0	2.3822e-05	0.063843	0.000166754	0	0.000285864	4.7644e-05	0.000404974	0	0.000285864	0	4.7644e-05
50.1.a	50	Fiber	baseline	0.000235678	0.000353517	0.016017	0.00761421	0.0337563	0.000580131	0.00154097	0.000688905	0.000462292	2.71936e-05	6.34518e-05	3.62582e-05	0.00155004	0.00235678	4.53227e-05	0.000462292	9.06454e-06	3.62582e-05	0.000761421	6.34518e-05	0.0172679	0.0021211	0.00116933	0.0045504	0.000806744	5.43872e-05	0.00195794	0.000480421	0.000145033	0.000752357	0.0304115	0.00321791	0.00572879	0.0172679	0.00612763	0.000426033	7.25163e-05	6.34518e-05	9.06454e-06	0.000861131	0.000534808	8.15809e-05	0.000281001	0.00146846	0.000571066	0.00103336
50.2.a	50	Fiber	6weeks	0.000435228	0.000125733	0.00467145	0.00176026	0.0605258	0.000135404	0.00279513	0.000425557	0.000290152	1.93435e-05	9.67174e-05	9.67174e-06	0.000541618	0.00212778	0.000106389	0.000522274	8.70457e-05	9.67174e-06	0.000396541	0.000116061	0.00645105	0.00214713	0.000425557	0.00358822	0.000522274	0	0.000860785	9.67174e-06	0.000135404	0.000899472	0.0262394	0.00196336	0.00772772	0.0177863	0.0014701	0.000522274	9.67174e-05	4.83587e-05	0.000116061	0.000754396	0.00028048	0.000328839	9.67174e-05	0.000377198	0.000145076	0.0028048
50.3.b	50	Placebo	baseline	0.000647121	0.000307108	0.0186459	0.00824806	0.0511774	0.000263236	0.000976166	0.00142586	0.000219363	8.77453e-05	0.000142586	2.19363e-05	0.00108585	0.00155748	2.19363e-05	0.000427758	5.48408e-05	5.48408e-05	0.000504535	7.67771e-05	0.00746932	0.00273107	0.000866485	0.0044421	0.000340013	0	0.000142586	3.29045e-05	5.48408e-05	0.000603249	0.016551	0.00426661	0.00378402	0.0120869	0.00834677	0.000756803	7.67771e-05	0.000109682	5.48408e-05	0.000976166	0.000230331	4.38726e-05	0.000208395	0.000548408	0.000460663	0.00138199
50.4.b	50	Placebo	6weeks	0.000308842	0.000154421	0.0133883	0.0188239	0.0966367	0.000185305	0.000247074	0.00185305	0.000308842	3.08842e-05	0.000123537	1.54421e-05	0.00152877	0.000849316	0.000123537	0.000262516	3.08842e-05	4.63263e-05	0.000386053	0	0.00542018	0.00233176	0.000355168	0.0026406	0.000355168	0	0.000447821	0	7.72105e-05	0.000463263	0.0350999	0.00566725	0.00525032	0.00213101	0.01467	0.000277958	6.17684e-05	1.54421e-05	3.08842e-05	0.000926526	6.17684e-05	7.72105e-05	9.26526e-05	0.000416937	0.000370611	0.000911084
9.1.a	9	Fiber	baseline	0.00608461	0.000111791	0.0305668	6.38804e-05	0.000143731	0.000223581	0.00287462	0.000558954	0.000351342	0.000207611	3.19402e-05	0.000175671	0.00199626	0.000367312	9.58206e-05	3.19402e-05	0	0	0.000223581	0.000239552	1.59701e-05	0.0015491	0.000495073	0.00140537	0.000111791	0.00174074	0	0.000111791	0.000223581	0.000495073	0.0621397	0.116342	0.00303432	0.000271492	3.19402e-05	0.000638804	7.98505e-05	0.00475909	0.000111791	6.38804e-05	0.000542984	6.38804e-05	0.000191641	0.00102209	0.000990146	0.000287462
9.2.a	9	Fiber	6weeks	0.00787427	9.84284e-05	0.0214246	0	0.000295285	0.000164047	0.000951475	0.000131238	0.000426523	0.00150924	0.000262476	6.5619e-05	0.00387152	0.000787427	6.5619e-05	0.000196857	6.5619e-05	0	0.000196857	3.28095e-05	3.28095e-05	0.000984284	0.00065619	0.00209981	0.000524952	0.00324814	9.84284e-05	0.000229666	0.000393714	9.84284e-05	0.0478362	0.0602054	0.00859608	9.84284e-05	0	0.000492142	0	9.84284e-05	3.28095e-05	9.84284e-05	0	9.84284e-05	0.000196857	0.00121395	0.000492142	0.000393714
9.3.b	9	Placebo	baseline	0.00618476	0	0.0415415	0.000643501	0.000965251	7.15001e-05	0.0010725	0.000965251	0.00025025	0.000607751	0.00032175	0.00010725	0.00203775	0.00117975	0.000286	0	7.15001e-05	3.575e-05	3.575e-05	0.00010725	0	0.00125125	0.00017875	0.001001	0	0.000429	3.575e-05	0.00010725	7.15001e-05	0.00017875	0.0599171	0.0931646	0.00722151	0.000143	0.000143	0.000965251	7.15001e-05	7.15001e-05	3.575e-05	0.00010725	0.00032175	0.00010725	0.00017875	0.000500501	0.000965251	0.000858001
9.4.b	9	Placebo	6weeks	0.00743794	5.97425e-05	0.02321	5.97425e-05	0.000209099	0.000119485	0.00110524	0.000119485	0.000388326	0.00125459	0.000627296	5.97425e-05	0.0025988	0.00331571	2.98713e-05	8.96138e-05	0	5.97425e-05	8.96138e-05	0.000298713	5.97425e-05	0.00149356	0.00071691	0.00206112	0.000119485	0.00164292	0.00188189	0.000179228	0.000209099	8.96138e-05	0.0374586	0.0642531	0.00427159	0.00023897	0.000776653	0.00071691	0.000298713	0.00113511	0	0.000298713	0.000179228	5.97425e-05	0.00023897	0.00107537	0.000448069	0.000866266
[truncated: 170 more columns]

[truncated: 1 more sheets: Birkeland.taxonomy]
