# Supplementary material for: Analysing microbiome intervention design studies: Comparison of alternative multivariate statistical methods
Source: PLoS One. 2021 Nov 18;16(11):e0259973. doi: 10.1371/journal.pone.0259973 (PMC8601541; doi:10.1371/journal.pone.0259973)
Supplement: S4 File — (R) [file pone.0259973.s008.R]

# This script shows how data analyses were done in the paper by Khomich et al. (2021)
# "Analysing microbiome intervention design studies: Comparison of alternative multivariate statistical methods"
# For the example script we used the Moen et al. data
# It is assumed that microbiome data (raw counts) are loaded as a data frame 
# NB: Script starts with cleaning of the workspace!


# Libraries #####

require(ggforce)
require(plyr)
require(ggplot2)
require(reshape2)
require(tidyr)
require(vegan)
require(zCompositions) # to perform 0 replacement
require(ALDEx2) # 1.18.0
require(ffmanova)

# Clean workspace
rm(list = ls())


# ---------------------------------------------------------------------------------------------------#
### The data (Moen data) ####
# ---------------------------------------------------------------------------------------------------#
# Provided bactL7, taxL7 and taxL7rel.filtered are loaded into the workspace
# bactL7 is a dataframe with raw OTU counts (17916 OTUs) for 56 samples, samples in rows, OTUs in columns
# taxL7 and taxL7rel.filtered comprise taxonomy for all and filtered OTUs, respectively

OTU.raw = bactL7[, -c(1:4)] #all counts
design <- bactL7[,1:4] #experimental design
design$Feed <- factor(design$Feed, levels = c("IN","BSG","CE")) 
design$DosePct <- factor(as.numeric(gsub(",",".",design$DosePct))) 
#to avoid warning on characters in DESeq function

counts.all <- t(OTU.raw)


# ---------------------------------------------------------------------------------------------------#
### Filtering and CLR-transformation ####
# ---------------------------------------------------------------------------------------------------#

### counts -> relative abundancies ###

#convert raw OTU counts to relative abundancies
OTU = as.data.frame(apply(OTU.raw, 1, function(x) {x/sum(x)}))
OTU = as.data.frame(t(OTU))  #samples in rows, OTUs in columns


### Filtering ####

# Criteria for filtering:
# 1. OTU present with relative abundance > 0.005% in an individual
# 2. OTU present in >= 50% individuals AND present in one of the groups

# As other filtering criteria may be used, in this example code, we present the filter as a logical variable OTUfilter
# as a variable with the same length as the number of OTUs in the data frame OTU
#OTUfilter is TRUE if the OTU passes both filtering criteria, otherwise FALSE

#For Moen et al data the filtering was based on OTU_id, whereas for other data sets based on raw data
#(e.g., Birkeland data set):
#t=cbind(sapply(OTU[bactL7$Treatment =="Fiber",],function(x)sum(x>0.00005))/48,
#        sapply(OTU[bactL7$Treatment =="Placebo",],function(x)sum(x>0.00005))/48)
#
#colnames(t)=c("Fiber","Placebo")
#t=data.frame(t)
#
#OTUs.50.00005=OTU[,(t$Fiber>=0.50|t$Placebo>=0.50)]
OTUs.50.00005=OTU[,OTUfilter]
OTUs.50.00005$filtered_out = 1 - rowSums(OTUs.50.00005) #add the column filtered_out


# ---------------------------------------------------------------------------------------------------#
###  Zero imputation -> clr-transformed data ###
# ---------------------------------------------------------------------------------------------------#
#Samples in rows!
#It is important to first filter to remove columns that are exclusively 0 values
OTU.filt = OTUs.50.00005[,colSums(OTUs.50.00005) > 0,] # 

# We are using the Bayesian-Multiplicative replacement of count zeros approach (imputation of zeros)
# Output format: imputed proportions (default)
OTU.filt.n0 = cmultRepl(OTU.filt, method="CZM", label=0) 

# Generate the centred log-ratio transformed data. Samples in rows!
OTU.clr = as.data.frame(apply(OTU.filt.n0, 1, function(x){log(x) - mean(log(x))}))
OTU.clr = as.data.frame(t(OTU.clr))

OTU.clr$filtered_out = NULL  #remove the column filtered_out


# ---------------------------------------------------------------------------------------------------#
### ANALYSES BASED ON COUNT DATA #### 
# ---------------------------------------------------------------------------------------------------#
### DESeq2 ###

#No filtering
dds0 <- DESeqDataSetFromMatrix(countData = counts.all,
                               colData = design,
                               design= ~ Feed*DosePct)

dds <- DESeq(dds0,quiet=T)
resultsNames(dds) #lists the coefficients
res <- results(dds, name="Feed_BSG_vs_IN")

Res.DESeq <- as.data.frame(results(dds, name="Feed_BSG_vs_IN"))
Res.DESeq$Row.names <- rownames(Res.DESeq)
Res.DESeq.507 <- subset(Res.DESeq, Row.names %in% taxL7rel.filtered$Unique_ID)


#After filtering 
#Compared correlation between results with/without filtering for 507 OTUs passing the filter, 
#Correlations > 0.97
# dds0F <- DESeqDataSetFromMatrix(countData = counts.f,
#                                 colData = design,
#                                 design= ~ Feed*DosePct)
# 
# ddsF <- DESeq(dds0F,quiet=T)
# resultsNames(ddsF) # lists the coefficients


### ALDEx2 ###

set.seed(8765) #To ensure reproducibility

#Prepare dataset
analy.dset = as.data.frame(t(OTU.raw))
mm = model.matrix(~ Feed * DosePct, design)
z = aldex.clr(analy.dset, mm, mc.samples = 128, denom = "all", useMC = TRUE) #clr-transformed data using MC
glm.test = aldex.glm(z, mm) #output: mean coeff and their p-values, with fdr-corrected p-values (pBH)

#Provide more results than what pass filter - must extract relevant results later


### SIMPER (filtered COUNTS) ###

set.seed(8765) #To ensure reproducibility

#SIMPER identifies the OTUs that most contribute to beta-diversity measures. 
#These OTUs are the most abundant and/or most variable OTUs in the data set. 
#SIMPER outputs all pairwise comparisons (A-B, B-C, A-C, etc.) and thus only works for categorical variables.
#SIMPER outputs a list of OTUs which cumulatively explain 70%+ of the variation between each comparison. 

sim = simper(OTU.filt, design$Feed, permutations=999)
simDF <- ldply(sim,function(L) as.data.frame(L))
simDF <- plyr::rename(simDF, replace = c(".id"="contrast"))

#simDF: Pvalue for all pairwise comparisons, labelled as contrast between the feeds


# ---------------------------------------------------------------------------------------------------#
### ANALYSES BASED ON CLR-TRANFFORMED DATA ###
# ---------------------------------------------------------------------------------------------------#
# OTU.clr used as input in the analyses

### ANOSIM ###

#fiber & dose combined factor (cannot do complete designs)
set.seed(8765) #To ensure reproducibility
Group <- #define the group (diet)
anosim.res <- anosim(OTU.clr, Group, permutations = 999, distance = "euclidean")


### PERMANOVA ###

set.seed(8765) #To ensure reproducibility
permanova.res <- adonis(OTU.clr ~ Feed*DosePct, permutations = 999, method = "euclidean") #get coeffiicents


### ANCOM ###

source("ANCOM_updated_code.R", echo=F) # ANCOM 2.0 found online
ANCOMres <- ANCOM.main(OTUdat=OTU.clr,
                       Vardat=design, # The full dataset
                       adjusted=T, # Adjusting for DosePct
                       repeated=F, # Not repeated data
                       main.var="Feed",
                       adj.formula="DosePct", # Adjusting for DosePct
                       repeat.var=NULL, # Not repeated data
                       longitudinal=FALSE, # Just 1 timepoint
                       random.formula=NULL,
                       multcorr=2, # Taxa-based p-value correction (recommended)
                       sig=0.05, # $\alpha$ = 0.05
                       prev.cut=0.90) # Remove taxa absent from >=90% of samples


### FFMANOVA ###

set.seed(8765) #To ensure reproducibility
ff <- ffmanova (CLR.ss ~ Feed*DosePct, data = DFsim, stand = TRUE, nSim = 999, verbose=F)

#ANOVA-like table for community level p-values by printing (ff)
#p-values for OTU level in ff$pRaw, ff$pAdjusted (FWE adjusted) or ff$pAdjFDR (FDR adjusted)
#Each of these are matrices, with one row per term in the model and one column per response (OTU)


### ASCA ###

#The analysis was performed in MATLAB
#The package MetStat contains the code for ASCA in R
#An implementation for ASCA can also be found here: https://github.com/pietrofranceschi/ASCA

### The end of the script ###
