# Supplementary material for: Analysing microbiome intervention design studies: Comparison of alternative multivariate statistical methods
Source: PLoS One. 2021 Nov 18;16(11):e0259973. doi: 10.1371/journal.pone.0259973 (PMC8601541; doi:10.1371/journal.pone.0259973)
Supplement: S5 File — (R) [file pone.0259973.s009.R]

# This script shows how data analyses were done in the paper by Khomich et al. (2021)
# "Analysing microbiome intervention design studies: Comparison of alternative multivariate statistical methods"

#Script to simulate microbiome data using experimental design from Moen et al. (2016) 
#
#Simulation according to four scenarios, given by a design on 
#  (1) the number of differentially abundant (DA) OTUs (few or many), and (2) the effect size (low or high fold change). 
# 100 data sets were generated for each scenario.
# 
#For each data set the DA OTUs were assigned randomly (to filtered data). 
# Data were simulated as counts using the package metaSPARSim.
# Counts, relative abundance and CLR-transformed data were saved for each simulation in separate sub-folders.
# Simulated data were saved in separate sub-folders under the "datadir" directory, 
# and one sub-folder for each of the data types.
# Each data set is named sim1.txt, sim2.txt etc. 
#
#
### Workflow of the script ###
# Load libraries
# Set parameters: Location of the data, path where to save the data ...
# Define functions for computing relative abundance, CLR and do filtering
# Estimate parameters based on the Moen data. RData file with the data should be loaded (S3 File)
# Make the simulation design.
# Simulate Nsim data sets for each scenario.
# The S3 File "Moen data with preprocessing and filtering.RData" is required for estimation of simulation parameters.


### INSTALLATION METASPARSIM ###
#if metaSparSim is not installed, than run:
#library(devtools)
#install_gitlab("sysbiobig/metaSPARSim", build_opts = c("--no-resave-data","--no-manual"), build_vignettes = TRUE)

library(plyr)
library(reshape2)
library(magrittr)
library(tidyr)
library(metaSPARSim)
library(ggforce)

rm(list = ls())

#-------------------------------------------------------------------------------------------------------------------#
###  Path definitions ###
#change here to run on your own computer
#-------------------------------------------------------------------------------------------------------------------#

#Working directory"
setwd("C:/Users/name.surname/full_path_to_the_folder")

#Main folder for saving simulated data
setwd("C:/Users/name.surname/full_path_to_the_folder")
path <- file.path(dirname(getwd()),"Simulation4Scenarios")
dir.create(path)

set.seed(8765) #To ensure reproducibility

#Here Nsim is set to 2 for fast testing. Set Nsim to the desired number of simulations
Nsim <-  2 #number of simulations

## Define functions ####

#Make functions for operations done several times in the script.

#Function to compute relative abundance (for simulated data all OTUs)
ComputeRelAb <- function(SS){
  #SS input data, output from MetaSPARSim
  simdata_norm <- sweep(SS$counts,2, colSums(SS$counts), FUN="/") #normalisation by dividing with colsums
  SimRelAb <- t(simdata_norm) #get samples in rows 
  colnames(SimRelAb) <- colnames(ObsData) #same variable names as ObsData
  return(SimRelAb)}


#Function for filtering and adding the "filtered_out" column
FilterData <- function(RR,filter){
  ##RR input relative abundances
  RRF <- as.data.frame(RR[,filter])
  RRF$filtered_out <- 1 - rowSums(RRF) #to account for data filtered_out
  colnames(RRF[,-which(colnames(RRF) == "filtered_out")]) <-  paste0("V",1:sum(filter))
  return(RRF)
}


#function for CLR-transformation, also removes "filtered_out" column
CLR.transform <- function(RR){
  #RR input - relative abundance after filtering, includes column "filtered_out"
  C0 <- RR + offsetRelAb #use same offset as for observed data
  CLR <-as.data.frame(apply(C0, 1, function(x){log(x) - mean(log(x))}))
  CLR <- as.matrix(t(CLR)) # to get back to matrix samples x OTUs
  CLR <- CLR[,-which(colnames(CLR)=="filtered_out")]
  colnames(CLR) <- paste0("V",1:ncol(CLR))
  return(CLR)
}


#---------------------------------------------------------------------------------------------------------------#
### LOAD PREPROCESSED DATA FROM Moen data CASE ###
#---------------------------------------------------------------------------------------------------------------#
# OTU data
# do not include anything on taxonomy here as it is not relevant for the simulations
# include OTUid to make sure different data/results merged correctly
#prev saved RData compise
#  data, data_norm, design, filter, indpop, ObsCLRm ObsData, ObsRelab, ObsRElabF, offsetRelAb
load(file = "Moen data with preprocessing and filtering.RData")

otu_data <- data.frame(OTUid = colnames(ObsData), filter = filter, meanCount = apply(ObsData,2,mean))
otu_data$meanCLR <- NA #initialisation
otu_data$meanCLR[filter] <- apply(ObsCLR,2,mean) #average value across all samples
otu_data$meanRelAb <- apply(ObsRelAb,2,mean)
otu_data$LogMeanRelAb <- log10(otu_data$meanRelAb + offsetRelAb)


#---------------------------------------------------------------------------------------------------------------#
### Create null parameters (for no differences) ###
#---------------------------------------------------------------------------------------------------------------#


#estimate parameters from Moen data
params<-estimate_parameter_from_data(data, data_norm, indpop)
names(params)<-names(indpop)
design$Group <- factor(design$Group, levels = sort(unique(design$Group)) )


#make all groups similar
med.int <- apply(ldply(params, function(pp) pp$intensity, .id=NULL),2,median, na.rm=T)
med.var <- apply(ldply(params, function(pp) pp$variability, .id=NULL),2,median, na.rm=T)

## Simulated data are zero for all samples on OTU nr 67 (after filtering)
# solution: the med.int value for OTU 67 is 0 - replace with the min of positive values for those passing the filter

#Replace the zero value with the min value (for those passing the filter)
med.int[filter & med.int==0] <- min(med.int[med.int>0 & filter])
params0 <- lapply(params, function(pp) {
  pp$intensity <- med.int
  pp$variability <- med.var
  return(pp)})

#Simulate for null differences
# set.seed(2138) #for repeat ability
# simdata0 <- metaSPARSim(params0)
# 
# #Relative abundance, filtering and CLR-transformation for the simulated data
# SimRelAb0 <- ComputeRelAb(simdata0)
# SimRelAbF0 <- FilterData(SimRelAb0,filter)
# CLR.nulldiff <- CLR.transform(SimRelAbF0)


#---------------------------------------------------------------------------------------------------------------#
### Make Design for simulation study ###
#---------------------------------------------------------------------------------------------------------------#

# 2  by 2 design
# Factor A: percentage of OTUs significantly different, 
# Factor B: Foldchange (= effect size)

#aim for design
# low level both factors - on the border of detectable
# high level both factors - non detection is failure

#DA OTUs generated randomly among the 507 OTUs per simulation
design.factors <- data.frame(pDA = c(2,50), FC = c("low","high"),lb = c(2^3,2^8), ub  = c(2^4,2^9))

SimDesign <-  expand.grid(pDA=design.factors[,"pDA"],FC = design.factors[,"FC"])

SimDesign$Simulation <- paste0("S",1:nrow(SimDesign))
SimDesign$Label <- paste(SimDesign$Simulation,SimDesign$pDA, SimDesign$FC,sep="_")
SimDesign <- merge(SimDesign,design.factors[,-1])
SimDesign$FC2.low <- log2(SimDesign$lb)
SimDesign$FC2.high <- log2(SimDesign$ub)
SimDesign <- SimDesign[order(SimDesign$Simulation),
                       c("Simulation","Label","pDA","FC","lb","ub","FC2.low","FC2.high")]
SimDesign$FC<- factor(SimDesign$FC, levels = c("low","high"))

#Initialisation for simulations
params.all <- as.list(1:nrow(SimDesign)) #initialisation
Notu <- ncol(ObsCLR)
FoldChanges <- array(NA, dim = c(nrow(SimDesign),Notu),
                     dimnames = list(Simulation = paste0("S",1:nrow(SimDesign)), 
                                     OTU = paste0("V",1:Notu)))
    
  
#---------------------------------------------------------------------------------------------------------------#
### Simulate data according to the simulation design ###
#---------------------------------------------------------------------------------------------------------------#
save(SimDesign, file = file.path(path,"SimulationDesign.RData"))

#Initialisation
pca.all <- as.list(1:nrow(SimDesign))
names(pca.all)<-  SimDesign$Label
ff.list <- pca.all

for (i in 1:nrow(SimDesign)) {
  set.seed(1234) #repeat ability
  
  #sub-folders for each scenario and data type (counts, relab, CLR)
  resdir.i <- file.path(path,SimDesign$Label[i])
  counts.i <- file.path(resdir.i,"counts")
  clr.i <- file.path(resdir.i,"CLR")
  RelAb.i <- file.path(resdir.i,"RelAb")
  res.i <- file.path(resdir.i,"results")
  tmp <- dir.create(resdir.i)
  dir.create(counts.i)
  dir.create(clr.i)
  dir.create(RelAb.i)
  dir.create(res.i)
  
  
  #parameter settings simulation i
  ps <- params0
  pDA <- SimDesign[i,"pDA"]
  lb <- SimDesign[i,"lb"] #lower bound on log fold change this scenario
  ub <- SimDesign[i,"ub"] #upper bound on log fold change
  nDA <- round(pDA*Notu/100) #number Differential Abundant
  
  #Intialisation - 
  #Store foldchanges - store true intensities - indx DA -  per simulation (foldchanges != 0 tell which are DA)
  FCs <- matrix(0,nrow=Notu, ncol=Nsim)
  colnames(FCs) <- paste0("s",1:Nsim)
  FoldChanges  <- cbind(data.frame(OTU = paste0("V",1:Notu)),FCs)
  TrueInt <- array(0,dim = c(Notu,Nsim,2),dimnames = list(OTU = rownames(FoldChanges), 
                                                      simulation = paste0("s",1:Nsim),
                                                      group = c("IN","Other")))
  idxDA.all <- matrix(0,nrow=nDA,ncol=Nsim)
  for (ss in 1:Nsim) {
    cat("Setting",i,"of",nrow(SimDesign),"Simulation",i,"of",Nsim)
    idxDA.all[,ss] <- idxDA <- sample(Notu,nDA)
    
    # Foldchange for DA OTUs
    DA_multiplier <- rep(0,Notu)
    DA_multiplier[idxDA] <- runif(n = nDA, min = log2(lb), max = log2(ub) )
    
    
    log_foldchange_multiplier <- rep(0,ncol(ObsData)) #initialise with no change
    log_foldchange_multiplier[filter==T] <- DA_multiplier #manipulate on those passing the filter
    fold_change_multiplier <- 2^log_foldchange_multiplier
    FoldChanges[,ss+1] <- fold_change_multiplier[filter]
    
    
    #pure feed effect - no interaction with this setup
    #can add interaction by making two different fold_change_multipliers
    #pr interaction fold_change multipler so
    ps <- params0
    ps$'0.05_IN'$intensity <- params0$'0.05_IN'$intensity*fold_change_multiplier
    ps$'0.15_IN'$intensity <- params0$'0.15_IN'$intensity*fold_change_multiplier
    
    #Parameters for simulation
    #it is only for IN that it is changed, and both are simulated in the same way, save for one of the IN groups
    #but keep one for simplicity
    TrueInt[,ss,"IN"] <- ps$`0.05_IN`$intensity[filter]
    TrueInt[,ss,"Other"] <- ps$`0.05_BSG`$intensity[filter]
    

    #Do simulation and preprocess
    simdata.ss <- metaSPARSim(ps)  #indicate simulation ss
    relab.ss <- ComputeRelAb(simdata.ss)
    relab.ss.f <- FilterData(relab.ss,filter)
    CLR.ss <- CLR.transform(relab.ss.f)
    
  
    #Save simulated data to a file - different folders for counts (all), relative abundance (all) and CLR (filtered)
    write.table(simdata.ss$counts, file=file.path(counts.i,paste0("sim",ss,".txt")),sep="\t")
    write.table(CLR.ss, file=file.path(clr.i,paste0("sim",ss,".txt")),sep="\t")
    write.table(relab.ss, file=file.path(RelAb.i,paste0("sim",ss,".txt")),sep="\t")
    
    
  }
  #Save truth to the main folder for scenario i
  save(FoldChanges, TrueInt, file=file.path(resdir.i,"FoldChanges.RData"))
  write.table(TrueInt[,,"IN"], file=file.path(resdir.i,"TrueIntensities.txt"),sep="\t")
  write.table(FoldChanges, file=file.path(resdir.i,"FoldChanges.txt"),sep="\t")
  
}

### The end of the script ###
