# Supplementary material for: Analysing microbiome intervention design studies: Comparison of alternative multivariate statistical methods
Source: PLoS One. 2021 Nov 18;16(11):e0259973. doi: 10.1371/journal.pone.0259973 (PMC8601541; doi:10.1371/journal.pone.0259973)
Supplement: S7 File — (RHISTORY) [file pone.0259973.s011.Rhistory]

load("/Users/maryia.khomich/Desktop/Desktop/PLoS-ONE-revision-Sept-2021/PLoS-ONE-revision-submission-15-SEPT-2021/Supplementary-files/S3_File.Rdata")
View(data)
View(data_norm)
View(design)
View(ObsData)
View(ObsRelAb)
View(ObsRelAbF)
